# Supplementary material for: Plasma metabolite association profiles for type 2 diabetes genetic clusters in Finnish men
Source: Diabetologia. 2026 Mar 18;69(7):1869–81. doi: 10.1007/s00125-026-06710-9 (PMC13236824; doi:10.1007/s00125-026-06710-9)
Supplement: Supplementary file 2 — Supplementary file2 (XLSX 1225 KB) [file 125_2026_6710_MOESM2_ESM.xlsx]

## Sheet: Overlist
ESM Table 1: Study sample size in METSIM
ESM Table 2: Associations of 979 metabolites with T2D oPRS and pPRS
ESM Table 3: Member SNVs in T2D genetic clusters
ESM Table 4: The MAFs for 49 missing SNVs in METSIM
ESM Table 5: Enrichment of biochemical class and metabolic pathway in PRS-associated metabolites
ESM Table 6: Associations of the 337 PRS-related metabolites with prevalent and incident T2D
ESM Table 7: Heterogeneity Q statistics for the 89 metabolites that show associations with pPRSs for two or more T2D clusters
ESM Table 8: Mediation effects of metabolites for T2D genetic risk
ESM Table 9: Mediation effects of metabolites for T2D genetic risk after adjusting for T2D oPRS
ESM Table 10: Drug targets in putative causal genes for metabolites
ESM Table 11: Enrichment of putative causal genes for metabolites in drug-related gene sets

## Sheet: ESM1
ESM Table 1: Study sample size in METSIM
Controls: individuals without T2D, Prevalent T2D: individuals with T2D at baseline, Incident T2D: individuals who developed T2D during follow-up, In total: all individuals.
Stage	Controls	Prevalent T2D	Incident T2D	In total
Baseline (2015-2010)	8620	1395	—	10015
Follow-up (By June 2023)	7397	1395	1223	10015

## Sheet: ESM2
ESM Table 2: Associations of 979 metabolites with T2D oPRS and pPRS
β: coefficient, SE: standard error, FDR: false discovery rate, Missing Rate: the percentage of metabolites missing in the total population. without oPRS adjustment: associations of 979 metabolites with T2D pPRS without adjusting oPRS, with oPRS adjustment: associations of 979 metabolites with T2D pPRS with adjusting oPRS.
Metabolite	Biochemical class	Metabolic pathway	Missing Rate	oPRS				Beta cell +PI pPRS								Beta cell -PI pPRS								Residual glycaemic pPRS								Body fat pPRS								Metabolic syndrome pPRS								Obesity pPRS
								without oPRS adjustment				with oPRS adjustment				without oPRS adjustment				with oPRS adjustment				without oPRS adjustment				with oPRS adjustment				without oPRS adjustment				with oPRS adjustment				without oPRS adjustment				with oPRS adjustment				without oPRS adjustment
				β	SE	P	FDR	β	SE	P	FDR	β	SE	P	FDR	β	SE	P	FDR	β	SE	P	FDR	β	SE	P	FDR	β	SE	P	FDR	β	SE	P	FDR	β	SE	P	FDR	β	SE	P	FDR	β	SE	P	FDR	β	SE
11beta-hydroxyandrosterone glucuronide	Lipid	Androgenic Steroids	0.0175736	0.0144771	0.00999153	1.474×10-1	5.148×10-1	0.00364807	0.00999275	7.151×10-1	9.132×10-1	0.00140412	0.0101184	8.896×10-1	9.744×10-1	-0.00634505	0.00999845	5.257×10-1	8.264×10-1	-0.00961077	0.010202	3.462×10-1	7.664×10-1	-0.00644773	0.00999272	5.188×10-1	8.211×10-1	-0.0120902	0.0105082	2.499×10-1	6.940×10-1	0.00655126	0.00999427	5.122×10-1	8.174×10-1	0.00306085	0.0103349	7.671×10-1	9.453×10-1	0.00356546	0.00999547	7.213×10-1	9.160×10-1	0.000677593	0.0102039	9.471×10-1	9.900×10-1	0.00774677	0.00999087
11beta-hydroxyetiocholanolone glucuronide*	Lipid	Androgenic Steroids	0.299351	-0.0101533	0.00999206	3.096×10-1	6.831×10-1	-0.0127272	0.009992	2.028×10-1	5.895×10-1	-0.0114118	0.0101183	2.594×10-1	7.020×10-1	0.0137834	0.0099977	1.680×10-1	5.476×10-1	0.0164592	0.0102016	1.067×10-1	5.067×10-1	-0.00499116	0.0099928	6.175×10-1	8.768×10-1	-0.00204284	0.0105095	8.459×10-1	9.639×10-1	0.00632488	0.00999429	5.268×10-1	8.272×10-1	0.00953082	0.0103351	3.565×10-1	7.710×10-1	0.00879445	0.00999514	3.789×10-1	7.350×10-1	0.0112969	0.0102038	2.683×10-1	7.105×10-1	-0.0176657	0.00998961
16a-hydroxy DHEA 3-sulfate	Lipid	Androgenic Steroids	0.000698952	-0.000801616	0.00999258	9.361×10-1	9.825×10-1	0.00503334	0.00999269	6.145×10-1	8.751×10-1	0.00529058	0.0101193	6.011×10-1	8.901×10-1	-0.0254573	0.00999541	1.088×10-2	1.197×10-1	-0.0263422	0.0102001	9.822×10-3	1.399×10-1	-0.0286701	0.00998882	4.111×10-3	6.223×10-2	-0.0314363	0.0105053	2.775×10-3	6.297×10-2	0.00788635	0.00999418	4.301×10-1	7.760×10-1	0.00865224	0.0103357	4.025×10-1	7.993×10-1	-0.00977117	0.00999505	3.283×10-1	6.998×10-1	-0.0100157	0.0102045	3.264×10-1	7.538×10-1	0.0162029	0.00998986
5alpha-androstan-3alpha,17alpha-diol monosulfate	Lipid	Androgenic Steroids	0.284673	-0.0141805	0.00999157	1.559×10-1	5.291×10-1	-0.0162049	0.0099915	1.049×10-1	4.436×10-1	-0.0143278	0.0101174	1.568×10-1	5.931×10-1	0.00920989	0.00999823	3.570×10-1	7.203×10-1	0.0125324	0.0102017	2.193×10-1	6.728×10-1	-0.0110969	0.00999231	2.668×10-1	6.507×10-1	-0.0074168	0.0105087	4.803×10-1	8.402×10-1	-0.00713165	0.00999424	4.755×10-1	7.968×10-1	-0.00376237	0.010335	7.158×10-1	9.276×10-1	0.00205623	0.00999551	8.370×10-1	9.539×10-1	0.00511931	0.0102038	6.159×10-1	8.957×10-1	-0.0344998	0.00998522
5alpha-androstan-3alpha,17beta-diol 17-glucuronide	Lipid	Androgenic Steroids	0.34678	0.0164753	0.00999122	9.918×10-2	4.311×10-1	0.0205901	0.00999069	3.934×10-2	2.664×10-1	0.018454	0.0101164	6.816×10-2	4.115×10-1	0.00411744	0.00999857	6.805×10-1	8.975×10-1	0.000869139	0.0102021	9.321×10-1	9.844×10-1	-0.012009	0.0099922	2.295×10-1	6.165×10-1	-0.0189258	0.0105069	7.169×10-2	4.217×10-1	-0.00679743	0.00999426	4.964×10-1	8.084×10-1	-0.011759	0.010334	2.552×10-1	6.987×10-1	0.00471219	0.00999542	6.373×10-1	8.864×10-1	0.00145337	0.0102036	8.867×10-1	9.735×10-1	0.0182446	0.00998951
5alpha-androstan-3alpha,17beta-diol disulfate	Lipid	Androgenic Steroids	0.0629056	-0.0132719	0.0099917	1.841×10-1	5.666×10-1	-0.00248761	0.00999278	8.034×10-1	9.427×10-1	-0.000408706	0.0101186	9.678×10-1	9.918×10-1	0.00712869	0.0099984	4.759×10-1	7.971×10-1	0.0101767	0.0102021	3.185×10-1	7.464×10-1	-0.00627974	0.00999273	5.297×10-1	8.287×10-1	-0.00239994	0.0105091	8.194×10-1	9.602×10-1	0.00204647	0.00999447	8.378×10-1	9.539×10-1	0.00580526	0.010335	5.743×10-1	8.803×10-1	0.0152179	0.00999437	1.279×10-1	4.848×10-1	0.0186462	0.0102024	6.763×10-2	4.106×10-1	-0.0134215	0.00999027
5alpha-androstan-3alpha,17beta-diol monosulfate (1)	Lipid	Androgenic Steroids	0.0482277	0.0097788	0.0099921	3.278×10-1	6.993×10-1	-5.87627e-06	0.00999281	9.995×10-1	9.997×10-1	-0.00158434	0.010119	8.756×10-1	9.711×10-1	0.0232891	0.00999594	1.983×10-2	1.757×10-1	0.0222218	0.0102006	2.939×10-2	2.682×10-1	0.00634462	0.00999272	5.255×10-1	8.264×10-1	0.00366814	0.0105095	7.271×10-1	9.323×10-1	0.00135787	0.00999448	8.919×10-1	9.700×10-1	-0.0012127	0.0103356	9.066×10-1	9.783×10-1	0.016894	0.0099941	9.098×10-2	4.170×10-1	0.0155552	0.0102033	1.274×10-1	5.447×10-1	-0.0209377	0.00998898
5alpha-androstan-3alpha,17beta-diol monosulfate (2)	Lipid	Androgenic Steroids	0.0787818	-0.00157299	0.00999257	8.749×10-1	9.650×10-1	-0.00154155	0.0099928	8.774×10-1	9.658×10-1	-0.00132682	0.0101194	8.957×10-1	9.756×10-1	0.00689931	0.00999841	4.902×10-1	8.051×10-1	0.00751056	0.0102032	4.617×10-1	8.348×10-1	-0.00651924	0.00999271	5.142×10-1	8.186×10-1	-0.0066719	0.0105098	5.256×10-1	8.561×10-1	0.00623545	0.00999429	5.327×10-1	8.310×10-1	0.00709694	0.0103358	4.923×10-1	8.428×10-1	0.0101035	0.00999502	3.121×10-1	6.848×10-1	0.0108604	0.0102044	2.872×10-1	7.258×10-1	-0.0058806	0.009991
5alpha-androstan-3beta,17alpha-diol disulfate	Lipid	Androgenic Steroids	0.073989	-0.00644416	0.00999237	5.190×10-1	8.213×10-1	-0.0146846	0.00999174	1.417×10-1	5.084×10-1	-0.0140175	0.0101183	1.660×10-1	6.057×10-1	0.0189794	0.00999685	5.765×10-2	3.299×10-1	0.0211002	0.0102011	3.863×10-2	3.106×10-1	-0.0216259	0.00999059	3.044×10-2	2.294×10-1	-0.0217124	0.0105076	3.882×10-2	3.112×10-1	-0.0169481	0.00999305	8.992×10-2	4.135×10-1	-0.0163685	0.0103346	1.133×10-1	5.216×10-1	-0.00250758	0.0099955	8.019×10-1	9.427×10-1	-0.00126099	0.0102047	9.017×10-1	9.777×10-1	-0.00850354	0.00999081
5alpha-androstan-3beta,17beta-diol disulfate	Lipid	Androgenic Steroids	0.0001997	-0.0114281	0.00999193	2.528×10-1	6.378×10-1	0.00395168	0.00999274	6.925×10-1	9.035×10-1	0.00589658	0.0101186	5.601×10-1	8.736×10-1	0.0281492	0.00999469	4.866×10-3	7.028×10-2	0.0316826	0.0101979	1.897×10-3	4.823×10-2	-0.00523612	0.00999279	6.003×10-1	8.687×10-1	-0.00187717	0.0105093	8.582×10-1	9.652×10-1	0.00458968	0.00999438	6.461×10-1	8.873×10-1	0.00802255	0.0103351	4.376×10-1	8.230×10-1	0.00125883	0.00999552	8.998×10-1	9.730×10-1	0.00371054	0.0102042	7.161×10-1	9.277×10-1	-0.010423	0.00999063
5alpha-androstan-3beta,17beta-diol monosulfate (2)	Lipid	Androgenic Steroids	0.101548	-0.00372271	0.00999251	7.095×10-1	9.116×10-1	-0.00212185	0.00999279	8.318×10-1	9.525×10-1	-0.0015749	0.0101194	8.763×10-1	9.712×10-1	0.0203909	0.00999657	4.140×10-2	2.734×10-1	0.0220052	0.0102011	3.102×10-2	2.764×10-1	-0.0101461	0.00999241	3.099×10-1	6.831×10-1	-0.00994715	0.0105095	3.439×10-1	7.644×10-1	-0.00450317	0.00999439	6.523×10-1	8.895×10-1	-0.00380128	0.0103359	7.130×10-1	9.269×10-1	0.0106846	0.00999496	2.851×10-1	6.675×10-1	0.0119173	0.0102042	2.429×10-1	6.898×10-1	-0.0155298	0.00998996
andro steroid monosulfate C19H28O6S (1)*	Lipid	Androgenic Steroids	0.0517224	0.0039889	0.0099925	6.898×10-1	9.020×10-1	0.00748618	0.00999253	4.538×10-1	7.876×10-1	0.00703255	0.0101191	4.871×10-1	8.410×10-1	-0.0157365	0.00999741	1.155×10-1	4.609×10-1	-0.0172139	0.010202	9.157×10-2	4.740×10-1	-0.02438	0.00998995	1.469×10-2	1.467×10-1	-0.028332	0.0105061	7.015×10-3	1.150×10-1	-0.00435843	0.00999439	6.628×10-1	8.924×10-1	-0.00574799	0.0103358	5.781×10-1	8.810×10-1	-0.00956196	0.00999507	3.388×10-1	7.079×10-1	-0.0108031	0.0102043	2.898×10-1	7.263×10-1	0.0209635	0.00998897
androstenediol (3alpha, 17alpha) monosulfate (2)	Lipid	Androgenic Steroids	0.0228657	-0.00667844	0.00999236	5.039×10-1	8.129×10-1	0.0147396	0.00999173	1.402×10-1	5.063×10-1	0.016192	0.0101179	1.096×10-1	5.120×10-1	-0.000384473	0.00999865	9.693×10-1	9.921×10-1	0.000985302	0.0102033	9.231×10-1	9.819×10-1	-0.0116974	0.00999224	2.418×10-1	6.301×10-1	-0.0106505	0.0105093	3.109×10-1	7.434×10-1	-0.00164996	0.00999448	8.689×10-1	9.631×10-1	5.54578e-05	0.0103358	9.957×10-1	9.987×10-1	-0.00938939	0.00999509	3.475×10-1	7.143×10-1	-0.00838431	0.0102044	4.113×10-1	8.039×10-1	0.00310014	0.00999112
androstenediol (3alpha, 17alpha) monosulfate (3)	Lipid	Androgenic Steroids	0.0013979	-0.00153453	0.00999257	8.780×10-1	9.661×10-1	-0.0166852	0.00999142	9.496×10-2	4.244×10-1	-0.0168614	0.010118	9.565×10-2	4.805×10-1	0.0321453	0.00999349	1.301×10-3	2.769×10-2	0.0337911	0.0101979	9.245×10-4	3.081×10-2	0.0123797	0.00999216	2.154×10-1	6.038×10-1	0.0142183	0.0105091	1.761×10-1	6.192×10-1	-0.00279602	0.00999445	7.797×10-1	9.342×10-1	-0.00257193	0.010336	8.035×10-1	9.560×10-1	0.0021402	0.00999551	8.305×10-1	9.524×10-1	0.00255268	0.0102049	8.025×10-1	9.559×10-1	-0.0270403	0.00998752
androstenediol (3beta,17beta) disulfate (1)	Lipid	Androgenic Steroids	0	-0.00557885	0.00999242	5.766×10-1	8.555×10-1	0.011008	0.00999221	2.706×10-1	6.542×10-1	0.0121881	0.0101186	2.284×10-1	6.794×10-1	0.00887128	0.00999826	3.749×10-1	7.327×10-1	0.0103951	0.0102028	3.083×10-1	7.409×10-1	0.00295576	0.00999288	7.674×10-1	9.308×10-1	0.00518009	0.0105097	6.221×10-1	8.979×10-1	0.00828853	0.00999415	4.069×10-1	7.587×10-1	0.0103842	0.0103354	3.151×10-1	7.452×10-1	0.00644446	0.00999532	5.191×10-1	8.213×10-1	0.00788757	0.0102045	4.396×10-1	8.237×10-1	-0.0073274	0.0099909
androstenediol (3beta,17beta) disulfate (2)	Lipid	Androgenic Steroids	0.0001997	-0.00182965	0.00999256	8.547×10-1	9.588×10-1	0.00770161	0.00999252	4.409×10-1	7.812×10-1	0.00819257	0.0101191	4.182×10-1	8.083×10-1	0.00561347	0.00999849	5.745×10-1	8.549×10-1	0.00622487	0.0102033	5.418×10-1	8.655×10-1	-0.0171485	0.00999145	8.614×10-2	4.043×10-1	-0.0183405	0.0105084	8.096×10-2	4.491×10-1	0.0044253	0.00999439	6.579×10-1	8.908×10-1	0.00523108	0.0103359	6.128×10-1	8.952×10-1	0.00259842	0.0099955	7.949×10-1	9.397×10-1	0.00309219	0.0102049	7.619×10-1	9.435×10-1	0.00100396	0.00999117
androstenediol (3beta,17beta) monosulfate (1)	Lipid	Androgenic Steroids	0.000798802	0.00328196	0.00999252	7.426×10-1	9.219×10-1	0.0168704	0.00999139	9.135×10-2	4.172×10-1	0.0167692	0.010118	9.748×10-2	4.857×10-1	0.0113018	0.00999801	2.583×10-1	6.424×10-1	0.0110875	0.0102028	2.772×10-1	7.174×10-1	0.00905203	0.00999251	3.650×10-1	7.244×10-1	0.00888797	0.0105096	3.977×10-1	7.961×10-1	0.000599689	0.00999449	9.522×10-1	9.858×10-1	-0.000253053	0.010336	9.805×10-1	9.954×10-1	0.00517449	0.0099954	6.047×10-1	8.717×10-1	0.00470424	0.0102048	6.448×10-1	9.039×10-1	0.00149982	0.00999116
androstenediol (3beta,17beta) monosulfate (2)	Lipid	Androgenic Steroids	0.0269596	-0.0118438	0.00999188	2.359×10-1	6.249×10-1	0.0135467	0.0099919	1.752×10-1	5.560×10-1	0.0158024	0.0101175	1.183×10-1	5.293×10-1	0.00660831	0.00999843	5.087×10-1	8.160×10-1	0.00933854	0.0102024	3.600×10-1	7.730×10-1	-0.0126842	0.00999212	2.043×10-1	5.912×10-1	-0.0099728	0.0105088	3.426×10-1	7.632×10-1	0.00437703	0.00999439	6.614×10-1	8.918×10-1	0.00790843	0.010335	4.442×10-1	8.257×10-1	0.00691485	0.00999529	4.891×10-1	8.043×10-1	0.00969273	0.0102038	3.422×10-1	7.632×10-1	-0.0143221	0.00999015
androsterone glucuronide	Lipid	Androgenic Steroids	0.0180729	0.000972085	0.00999257	9.225×10-1	9.780×10-1	0.0135135	0.0099919	1.763×10-1	5.567×10-1	0.0136999	0.0101185	1.758×10-1	6.188×10-1	-0.00810522	0.00999832	4.176×10-1	7.664×10-1	-0.00864158	0.0102031	3.970×10-1	7.956×10-1	-0.00415549	0.00999284	6.775×10-1	8.974×10-1	-0.00492918	0.0105099	6.391×10-1	9.034×10-1	-0.00175249	0.00999447	8.608×10-1	9.610×10-1	-0.00213905	0.010336	8.361×10-1	9.626×10-1	-0.00676906	0.0099953	4.983×10-1	8.098×10-1	-0.00725901	0.0102047	4.769×10-1	8.382×10-1	-0.00649313	0.00999096
androsterone sulfate	Lipid	Androgenic Steroids	0.000299551	-0.00295293	0.00999254	7.676×10-1	9.308×10-1	-0.00257313	0.00999278	7.968×10-1	9.406×10-1	-0.00216189	0.0101194	8.308×10-1	9.626×10-1	0.0203141	0.00999659	4.217×10-2	2.755×10-1	0.0217656	0.0102011	3.290×10-2	2.856×10-1	0.00282824	0.00999288	7.772×10-1	9.341×10-1	0.00413963	0.0105099	6.937×10-1	9.212×10-1	-0.00232091	0.00999446	8.164×10-1	9.471×10-1	-0.00167731	0.010336	8.711×10-1	9.699×10-1	0.00581248	0.00999536	5.609×10-1	8.483×10-1	0.00667776	0.0102047	5.129×10-1	8.507×10-1	-0.0300566	0.00998665
dehydroepiandrosterone sulfate (DHEA-S)	Lipid	Androgenic Steroids	0	-0.000741813	0.00999258	9.408×10-1	9.830×10-1	0.0139987	0.00999183	1.612×10-1	5.374×10-1	0.0144741	0.0101184	1.526×10-1	5.859×10-1	0.00212206	0.00999863	8.319×10-1	9.525×10-1	0.00236359	0.0102035	8.168×10-1	9.602×10-1	0.00173084	0.00999291	8.625×10-1	9.610×10-1	0.0021685	0.01051	8.365×10-1	9.626×10-1	-0.000279261	0.00999449	9.777×10-1	9.959×10-1	-9.64943e-05	0.0103361	9.926×10-1	9.978×10-1	-0.00470942	0.00999542	6.375×10-1	8.864×10-1	-0.00475265	0.0102048	6.414×10-1	9.037×10-1	-0.00660831	0.00999095
epiandrosterone sulfate	Lipid	Androgenic Steroids	0.000599101	-0.00750856	0.0099923	4.524×10-1	7.865×10-1	0.00350525	0.00999275	7.258×10-1	9.171×10-1	0.00480619	0.0101191	6.348×10-1	9.023×10-1	0.0259728	0.00999528	9.377×10-3	1.096×10-1	0.0286031	0.0101992	5.050×10-3	9.632×10-2	-0.00731669	0.00999266	4.641×10-1	7.916×10-1	-0.00552089	0.0105096	5.994×10-1	8.892×10-1	-0.00551916	0.00999434	5.808×10-1	8.588×10-1	-0.00385611	0.0103357	7.091×10-1	9.260×10-1	0.000683253	0.00999553	9.455×10-1	9.830×10-1	0.00228802	0.0102046	8.226×10-1	9.605×10-1	-0.0248917	0.00998807
etiocholanolone glucuronide	Lipid	Androgenic Steroids	0.0238642	-0.015633	0.00999136	1.177×10-1	4.651×10-1	0.00453057	0.00999271	6.503×10-1	8.886×10-1	0.00716885	0.010118	4.786×10-1	8.398×10-1	0.00526622	0.00999851	5.984×10-1	8.675×10-1	0.00872722	0.0102019	3.923×10-1	7.948×10-1	-0.00101634	0.00999292	9.190×10-1	9.776×10-1	0.00423042	0.0105087	6.873×10-1	9.209×10-1	-0.0121878	0.00999375	2.227×10-1	6.121×10-1	-0.00877367	0.0103344	3.959×10-1	7.956×10-1	-0.0153653	0.00999435	1.242×10-1	4.784×10-1	-0.0127333	0.0102029	2.121×10-1	6.651×10-1	-0.0104975	0.00999062
testosterone sulfate	Lipid	Androgenic Steroids	0.49326	-0.0122955	0.00999182	2.185×10-1	6.081×10-1	0.0135151	0.0099919	1.762×10-1	5.567×10-1	0.015843	0.0101174	1.174×10-1	5.275×10-1	-0.0124207	0.00999788	2.141×10-1	6.028×10-1	-0.0103825	0.0102022	3.089×10-1	7.416×10-1	0.000556172	0.00999292	9.556×10-1	9.876×10-1	0.00482656	0.0105091	6.460×10-1	9.039×10-1	0.00693985	0.00999425	4.875×10-1	8.037×10-1	0.0107722	0.0103347	2.973×10-1	7.317×10-1	-0.00902032	0.00999512	3.668×10-1	7.270×10-1	-0.00682074	0.010204	5.039×10-1	8.472×10-1	-0.0162733	0.00998985
carnitine	Lipid	Carnitine Metabolism	0.000898652	0.0180035	0.00999096	7.158×10-2	3.682×10-1	0.00545218	0.00999266	5.853×10-1	8.614×10-1	0.00268489	0.0101178	7.907×10-1	9.539×10-1	0.00368155	0.00999858	7.127×10-1	9.125×10-1	9.8182e-05	0.0102018	9.923×10-1	9.978×10-1	0.0111702	0.0099923	2.636×10-1	6.479×10-1	0.00618844	0.0105081	5.559×10-1	8.731×10-1	-1.47086e-05	0.00999449	9.988×10-1	9.997×10-1	-0.00492187	0.0103343	6.339×10-1	9.021×10-1	0.0129041	0.0099947	1.967×10-1	5.834×10-1	0.00967053	0.0102028	3.432×10-1	7.633×10-1	0.0208632	0.00998899
deoxycarnitine	Lipid	Carnitine Metabolism	0.0001997	0.00149167	0.00999257	8.813×10-1	9.677×10-1	-0.0103773	0.00999228	2.990×10-1	6.767×10-1	-0.0108816	0.0101189	2.822×10-1	7.235×10-1	0.0111059	0.00999804	2.667×10-1	6.507×10-1	0.011255	0.0102029	2.700×10-1	7.126×10-1	-0.00275536	0.00999289	7.828×10-1	9.348×10-1	-0.00355852	0.01051	7.349×10-1	9.340×10-1	0.000527391	0.00999449	9.579×10-1	9.887×10-1	0.000157504	0.0103361	9.878×10-1	9.972×10-1	0.0145262	0.00999447	1.461×10-1	5.132×10-1	0.0148267	0.0102039	1.462×10-1	5.743×10-1	0.00162875	0.00999116
palmitoyl-sphingosine-phosphoethanolamine (d18:1/16:0)	Lipid	Ceramide PEs	0.0209685	-0.012294	0.00999182	2.186×10-1	6.081×10-1	0.0124568	0.00999204	2.125×10-1	6.018×10-1	0.0147576	0.0101176	1.447×10-1	5.739×10-1	-0.00458394	0.00999855	6.466×10-1	8.876×10-1	-0.00222243	0.0102027	8.276×10-1	9.624×10-1	-4.69589e-05	0.00999292	9.963×10-1	9.993×10-1	0.00415897	0.0105091	6.923×10-1	9.212×10-1	-0.00705395	0.00999424	4.803×10-1	7.989×10-1	-0.00419334	0.0103352	6.849×10-1	9.197×10-1	-0.0298716	0.00999107	2.798×10-3	4.834×10-2	-0.0285531	0.0102002	5.132×10-3	9.731×10-2	-0.00659147	0.00999095
ceramide (d16:1/24:1, d18:1/22:1)*	Lipid	Ceramides	0.270195	0.0305542	0.00998791	2.226×10-3	4.069×10-2	0.0125817	0.00999202	2.080×10-1	5.968×10-1	0.0079698	0.0101144	4.307×10-1	8.166×10-1	0.0107505	0.00999807	2.823×10-1	6.646×10-1	0.00485494	0.0101986	6.341×10-1	9.021×10-1	-0.00351515	0.00999286	7.250×10-1	9.170×10-1	-0.0143533	0.0105041	1.718×10-1	6.141×10-1	0.0107292	0.00999391	2.830×10-1	6.649×10-1	0.00314765	0.0103312	7.606×10-1	9.430×10-1	0.0351393	0.00998936	4.373×10-4	1.272×10-2	0.0302108	0.0101957	3.053×10-3	6.660×10-2	0.0166863	0.00998978
ceramide (d18:1/14:0, d16:1/16:0)*	Lipid	Ceramides	0.150974	0.0141024	0.00999158	1.581×10-1	5.327×10-1	0.0237624	0.00998999	1.740×10-2	1.622×10-1	0.0220899	0.010116	2.901×10-2	2.667×10-1	-0.00736577	0.00999838	4.613×10-1	7.913×10-1	-0.0105959	0.0102019	2.990×10-1	7.331×10-1	-0.00508143	0.0099928	6.111×10-1	8.738×10-1	-0.0104507	0.0105085	3.200×10-1	7.477×10-1	0.0058529	0.00999432	5.581×10-1	8.473×10-1	0.00241612	0.010335	8.152×10-1	9.602×10-1	0.0125263	0.00999475	2.101×10-1	5.987×10-1	0.0100956	0.0102034	3.225×10-1	7.502×10-1	0.00432723	0.00999108
ceramide (d18:1/20:0, d16:1/22:0, d20:1/18:0)*	Lipid	Ceramides	0.316026	0.0448926	0.0099825	6.965×10-6	6.327×10-4	0.0165187	0.00999145	9.831×10-2	4.286×10-1	0.00969256	0.0101088	3.377×10-1	7.617×10-1	0.0112472	0.00999802	2.606×10-1	6.452×10-1	0.00239727	0.0101932	8.141×10-1	9.602×10-1	0.00758063	0.00999264	4.481×10-1	7.829×10-1	-0.0069918	0.0104992	5.055×10-1	8.478×10-1	0.0227953	0.00999189	2.255×10-2	1.896×10-1	0.012144	0.0103249	2.396×10-1	6.880×10-1	0.0381583	0.00998825	1.341×10-4	5.521×10-3	0.030348	0.0101902	2.907×10-3	6.413×10-2	0.00556132	0.00999102
ceramide (d18:2/24:1, d18:1/24:2)*	Lipid	Ceramides	0.24683	0.0211986	0.00999033	3.387×10-2	2.442×10-1	0.0112096	0.00999219	2.620×10-1	6.465×10-1	0.00807284	0.0101169	4.249×10-1	8.127×10-1	-0.00391023	0.00999857	6.957×10-1	9.049×10-1	-0.00847	0.0102009	4.064×10-1	8.010×10-1	0.00977342	0.00999245	3.281×10-1	6.995×10-1	0.00354912	0.0105076	7.355×10-1	9.340×10-1	0.00795837	0.00999417	4.259×10-1	7.736×10-1	0.00273395	0.0103337	7.913×10-1	9.539×10-1	0.0152657	0.00999436	1.267×10-1	4.830×10-1	0.0114613	0.010202	2.613×10-1	7.044×10-1	0.0111502	0.00999055
N-behenoyl-sphingadienine (d18:2/22:0)*	Lipid	Ceramides	0.294758	0.0290078	0.00998837	3.690×10-3	5.765×10-2	0.0229732	0.00999018	2.149×10-2	1.839×10-1	0.0188749	0.0101134	6.203×10-2	3.987×10-1	0.00427725	0.00999856	6.688×10-1	8.949×10-1	-0.00156472	0.0101992	8.781×10-1	9.714×10-1	0.00943358	0.00999248	3.452×10-1	7.129×10-1	0.000498451	0.0105056	9.622×10-1	9.910×10-1	0.00583435	0.00999432	5.594×10-1	8.477×10-1	-0.00166561	0.0103317	8.719×10-1	9.699×10-1	0.0206672	0.0099934	3.866×10-2	2.636×10-1	0.0154519	0.0101995	1.298×10-1	5.496×10-1	0.023327	0.00998845
N-palmitoyl-heptadecasphingosine (d17:1/16:0)*	Lipid	Ceramides	0.313929	0.00492577	0.00999246	6.221×10-1	8.796×10-1	0.0128709	0.00999199	1.977×10-1	5.850×10-1	0.0124029	0.0101186	2.203×10-1	6.738×10-1	0.00307024	0.0099986	7.588×10-1	9.282×10-1	0.00217501	0.0102034	8.312×10-1	9.626×10-1	-0.01049	0.00999237	2.938×10-1	6.736×10-1	-0.0132897	0.0105091	2.060×10-1	6.582×10-1	0.0216239	0.00999215	3.048×10-2	2.295×10-1	0.0217826	0.0103337	3.506×10-2	2.959×10-1	-0.0117932	0.00999483	2.381×10-1	6.278×10-1	-0.0133252	0.010204	1.916×10-1	6.388×10-1	0.0132829	0.00999029
N-palmitoyl-sphingadienine (d18:2/16:0)*	Lipid	Ceramides	0.163954	-0.00304768	0.00999253	7.604×10-1	9.282×10-1	0.0192678	0.00999096	5.382×10-2	3.178×10-1	0.0202492	0.0101174	4.537×10-2	3.370×10-1	0.0112547	0.00999802	2.603×10-1	6.447×10-1	0.0123518	0.0102027	2.261×10-1	6.784×10-1	-3.75766e-05	0.00999292	9.970×10-1	9.993×10-1	0.00100232	0.01051	9.240×10-1	9.819×10-1	0.00436492	0.00999439	6.623×10-1	8.922×10-1	0.00549843	0.0103359	5.948×10-1	8.874×10-1	-0.0116275	0.00999485	2.447×10-1	6.315×10-1	-0.011479	0.0102043	2.606×10-1	7.032×10-1	-0.00383031	0.0099911
N-palmitoyl-sphingosine (d18:1/16:0)	Lipid	Ceramides	0	0.0112375	0.00999195	2.608×10-1	6.452×10-1	0.0157589	0.00999157	1.148×10-1	4.600×10-1	0.0143455	0.0101178	1.563×10-1	5.930×10-1	0.00398746	0.00999857	6.900×10-1	9.021×10-1	0.00182054	0.0102028	8.584×10-1	9.652×10-1	0.000109385	0.00999292	9.913×10-1	9.992×10-1	-0.00372804	0.0105093	7.228×10-1	9.311×10-1	0.016067	0.0099932	1.079×10-1	4.479×10-1	0.0141199	0.0103345	1.719×10-1	6.141×10-1	0.00981591	0.00999505	3.261×10-1	6.974×10-1	0.00787199	0.010204	4.405×10-1	8.240×10-1	-0.00717756	0.00999091
N-stearoyl-sphingadienine (d18:2/18:0)*	Lipid	Ceramides	0.244234	0.0062061	0.00999239	5.346×10-1	8.326×10-1	0.0135529	0.0099919	1.750×10-1	5.560×10-1	0.0128955	0.0101184	2.025×10-1	6.530×10-1	0.0126432	0.00999785	2.060×10-1	5.939×10-1	0.0118776	0.0102026	2.444×10-1	6.902×10-1	0.00655361	0.00999271	5.119×10-1	8.172×10-1	0.005123	0.0105097	6.259×10-1	8.996×10-1	0.00578854	0.00999432	5.625×10-1	8.488×10-1	0.00449912	0.0103358	6.634×10-1	9.094×10-1	0.0081112	0.0099952	4.171×10-1	7.660×10-1	0.00715127	0.0102045	4.834×10-1	8.402×10-1	-0.0104396	0.00999063
N-stearoyl-sphingosine (d18:1/18:0)*	Lipid	Ceramides	0.199301	0.0281895	0.00998861	4.779×10-3	6.949×10-2	0.0128001	0.00999199	2.002×10-1	5.870×10-1	0.00857539	0.0101151	3.966×10-1	7.956×10-1	-0.00114346	0.00999864	9.090×10-1	9.749×10-1	-0.00703947	0.0101992	4.901×10-1	8.417×10-1	0.00971296	0.00999245	3.311×10-1	7.025×10-1	0.00108775	0.0105058	9.175×10-1	9.805×10-1	0.0173985	0.00999298	8.170×10-2	3.954×10-1	0.0109242	0.0103314	2.904×10-1	7.264×10-1	0.0347492	0.00998949	5.062×10-4	1.421×10-2	0.0303005	0.0101964	2.969×10-3	6.513×10-2	-0.00542143	0.00999102
cortisol	Lipid	Corticosteroids	0.000599101	-0.0101522	0.00999206	3.096×10-1	6.831×10-1	0.00986447	0.00999233	3.236×10-1	6.945×10-1	0.0117537	0.0101182	2.454×10-1	6.902×10-1	0.0133677	0.00999776	1.812×10-1	5.633×10-1	0.0160261	0.0102017	1.162×10-1	5.249×10-1	-0.0251581	0.00998976	1.180×10-2	1.267×10-1	-0.0243491	0.0105067	2.050×10-2	2.186×10-1	0.0044083	0.00999439	6.592×10-1	8.909×10-1	0.00748089	0.0103353	4.692×10-1	8.356×10-1	-0.00259633	0.0099955	7.951×10-1	9.397×10-1	-0.000575239	0.0102044	9.550×10-1	9.905×10-1	-0.00230064	0.00999114
cortisone	Lipid	Corticosteroids	0.0021967	-0.0152573	0.00999142	1.268×10-1	4.832×10-1	0.00642674	0.00999261	5.201×10-1	8.222×10-1	0.00905256	0.0101179	3.710×10-1	7.806×10-1	-0.0150414	0.00999752	1.325×10-1	4.927×10-1	-0.0124968	0.0102015	2.206×10-1	6.739×10-1	-0.00355238	0.00999286	7.222×10-1	9.164×10-1	0.00129672	0.0105088	9.018×10-1	9.777×10-1	-0.0109811	0.00999389	2.719×10-1	6.553×10-1	-0.00758557	0.0103346	4.630×10-1	8.352×10-1	-0.00480297	0.00999541	6.309×10-1	8.835×10-1	-0.00180362	0.0102038	8.597×10-1	9.655×10-1	0.00604962	0.00999099
cortolone glucuronide (1)	Lipid	Corticosteroids	0.0489266	0.00708067	0.00999233	4.786×10-1	7.985×10-1	0.00827495	0.00999247	4.076×10-1	7.593×10-1	0.00734234	0.0101189	4.681×10-1	8.353×10-1	-0.0241953	0.00999573	1.551×10-2	1.506×10-1	-0.0266635	0.0101998	8.959×10-3	1.331×10-1	0.00655838	0.00999271	5.116×10-1	8.171×10-1	0.00482872	0.0105096	6.459×10-1	9.039×10-1	-0.00708099	0.00999424	4.786×10-1	7.985×10-1	-0.00950208	0.0103354	3.579×10-1	7.720×10-1	0.0177745	0.00999395	7.535×10-2	3.809×10-1	0.0170392	0.0102033	9.496×10-2	4.804×10-1	-0.00177141	0.00999115
tetrahydrocortisol glucuronide	Lipid	Corticosteroids	0.0100849	0.00406974	0.0099925	6.838×10-1	8.991×10-1	0.0215298	0.0099905	3.118×10-2	2.327×10-1	0.0214199	0.0101171	3.427×10-2	2.930×10-1	-0.0137391	0.00999771	1.694×10-1	5.491×10-1	-0.0151508	0.0102023	1.376×10-1	5.609×10-1	-0.00800836	0.0099926	4.229×10-1	7.716×10-1	-0.0102517	0.0105094	3.293×10-1	7.542×10-1	-0.00453527	0.00999439	6.500×10-1	8.885×10-1	-0.00595914	0.0103358	5.643×10-1	8.755×10-1	-0.0107844	0.00999495	2.806×10-1	6.638×10-1	-0.0120941	0.0102042	2.360×10-1	6.874×10-1	0.00144951	0.00999116
tetrahydrocortisone glucuronide (5)	Lipid	Corticosteroids	0.0572142	0.0216007	0.00999025	3.063×10-2	2.303×10-1	0.0120726	0.00999209	2.270×10-1	6.149×10-1	0.00889289	0.0101167	3.794×10-1	7.842×10-1	-0.016383	0.00999731	1.013×10-1	4.345×10-1	-0.0215412	0.0101988	3.470×10-2	2.944×10-1	-0.00448892	0.00999282	6.533×10-1	8.899×10-1	-0.0123636	0.0105068	2.393×10-1	6.879×10-1	-0.00439722	0.00999439	6.600×10-1	8.915×10-1	-0.0105889	0.0103331	3.055×10-1	7.395×10-1	0.0109838	0.00999493	2.718×10-1	6.553×10-1	0.00691422	0.0102023	4.980×10-1	8.448×10-1	0.00473368	0.00999106
diacylglycerol (16:1/18:2 [2], 16:0/18:3 [1])*	Lipid	Diacylglycerol	0.256615	0.0215367	0.00999026	3.113×10-2	2.326×10-1	0.0150816	0.00999168	1.312×10-1	4.898×10-1	0.0119886	0.0101164	2.360×10-1	6.874×10-1	0.00203058	0.00999863	8.391×10-1	9.541×10-1	-0.00235403	0.0102011	8.175×10-1	9.602×10-1	-0.00274796	0.00999289	7.833×10-1	9.351×10-1	-0.0104161	0.0105071	3.215×10-1	7.493×10-1	0.0140963	0.0099935	1.584×10-1	5.333×10-1	0.00920581	0.0103333	3.730×10-1	7.810×10-1	0.0307942	0.00999079	2.060×10-3	3.837×10-2	0.0275748	0.0101989	6.869×10-3	1.142×10-1	0.00667896	0.00999095
linoleoyl-arachidonoyl-glycerol (18:2/20:4) [1]*	Lipid	Diacylglycerol	0.177434	0.0113947	0.00999193	2.542×10-1	6.390×10-1	0.0109242	0.00999222	2.743×10-1	6.573×10-1	0.00936259	0.0101184	3.548×10-1	7.703×10-1	0.00576113	0.00999849	5.645×10-1	8.495×10-1	0.00363483	0.0102028	7.217×10-1	9.307×10-1	-0.00767524	0.00999263	4.425×10-1	7.813×10-1	-0.0123921	0.0105086	2.383×10-1	6.878×10-1	0.00709326	0.00999424	4.779×10-1	7.981×10-1	0.00448046	0.0103353	6.647×10-1	9.100×10-1	0.0136172	0.0099946	1.731×10-1	5.528×10-1	0.0118008	0.0102036	2.475×10-1	6.920×10-1	0.00272007	0.00999113
linoleoyl-arachidonoyl-glycerol (18:2/20:4) [2]*	Lipid	Diacylglycerol	0.118123	0.0182665	0.00999091	6.753×10-2	3.560×10-1	0.0137149	0.00999187	1.699×10-1	5.500×10-1	0.0111151	0.0101172	2.720×10-1	7.138×10-1	-0.000934604	0.00999865	9.255×10-1	9.793×10-1	-0.00476315	0.0102017	6.406×10-1	9.035×10-1	-0.0106078	0.00999236	2.884×10-1	6.684×10-1	-0.0179895	0.0105067	8.689×10-2	4.630×10-1	0.0198799	0.00999251	4.668×10-2	2.917×10-1	0.016282	0.0103331	1.151×10-1	5.240×10-1	0.0201995	0.00999349	4.328×10-2	2.793×10-1	0.017219	0.0102018	9.147×10-2	4.740×10-1	0.0140245	0.00999019
linoleoyl-docosahexaenoyl-glycerol (18:2/22:6) [1]*	Lipid	Diacylglycerol	0.325911	0.00974917	0.0099921	3.292×10-1	7.004×10-1	-0.00524796	0.00999268	5.995×10-1	8.683×10-1	-0.00695481	0.0101187	4.919×10-1	8.428×10-1	-0.000384251	0.00999865	9.693×10-1	9.921×10-1	-0.00242289	0.010203	8.123×10-1	9.598×10-1	-0.00443962	0.00999283	6.568×10-1	8.908×10-1	-0.00824974	0.0105092	4.325×10-1	8.177×10-1	0.0146571	0.00999342	1.425×10-1	5.098×10-1	0.0130178	0.0103348	2.078×10-1	6.596×10-1	0.0222711	0.00999305	2.586×10-2	2.061×10-1	0.0211657	0.0102023	3.805×10-2	3.091×10-1	0.0117322	0.00999048
linoleoyl-docosahexaenoyl-glycerol (18:2/22:6) [2]*	Lipid	Diacylglycerol	0.219171	0.013252	0.0099917	1.848×10-1	5.678×10-1	0.000708252	0.00999281	9.435×10-1	9.830×10-1	-0.00141265	0.0101186	8.890×10-1	9.742×10-1	-0.00648415	0.00999844	5.167×10-1	8.192×10-1	-0.00950142	0.0102022	3.517×10-1	7.703×10-1	0.00300789	0.00999288	7.634×10-1	9.295×10-1	-0.0012121	0.0105091	9.082×10-1	9.789×10-1	0.00772828	0.00999419	4.394×10-1	7.805×10-1	0.00465344	0.0103351	6.525×10-1	9.061×10-1	0.0235959	0.00999275	1.823×10-2	1.666×10-1	0.0218112	0.0102017	3.254×10-2	2.845×10-1	0.0168815	0.00998975
linoleoyl-linolenoyl-glycerol (18:2/18:3) [2]*	Lipid	Diacylglycerol	0.28028	0.0237345	0.00998976	1.753×10-2	1.627×10-1	0.00536091	0.00999267	5.916×10-1	8.639×10-1	0.0016663	0.0101166	8.692×10-1	9.690×10-1	0.00660151	0.00999843	5.091×10-1	8.162×10-1	0.00194962	0.0102006	8.484×10-1	9.645×10-1	-0.0054366	0.00999278	5.864×10-1	8.619×10-1	-0.0141427	0.0105061	1.783×10-1	6.225×10-1	0.0106625	0.00999392	2.860×10-1	6.679×10-1	0.00493474	0.010333	6.330×10-1	9.020×10-1	0.0143323	0.0099945	1.516×10-1	5.199×10-1	0.00995624	0.0102016	3.291×10-1	7.541×10-1	0.00432582	0.00999108
linoleoyl-linoleoyl-glycerol (18:2/18:2) [1]*	Lipid	Diacylglycerol	0.144084	0.0142109	0.00999157	1.550×10-1	5.268×10-1	0.00537871	0.00999267	5.904×10-1	8.630×10-1	0.00322168	0.0101184	7.502×10-1	9.383×10-1	0.0131643	0.00999779	1.880×10-1	5.724×10-1	0.0107594	0.0102019	2.916×10-1	7.282×10-1	-0.00515907	0.00999279	6.057×10-1	8.718×10-1	-0.0105737	0.0105084	3.143×10-1	7.452×10-1	0.00461402	0.00999438	6.443×10-1	8.873×10-1	0.00106167	0.010335	9.182×10-1	9.805×10-1	0.0221605	0.00999308	2.661×10-2	2.096×10-1	0.020114	0.010202	4.869×10-2	3.492×10-1	0.00853941	0.00999081
myristoyl-linoleoyl-glycerol (14:0/18:2) [1]*	Lipid	Diacylglycerol	0.4669	0.02706	0.00998892	6.760×10-3	8.821×10-2	-0.0057984	0.00999265	5.617×10-1	8.485×10-1	-0.0103132	0.0101152	3.080×10-1	7.407×10-1	0.0156683	0.00999742	1.171×10-1	4.647×10-1	0.0107008	0.0101992	2.941×10-1	7.299×10-1	-0.021547	0.0099906	3.105×10-2	2.323×10-1	-0.0331007	0.010501	1.625×10-3	4.390×10-2	0.0274891	0.00999071	5.944×10-3	8.132×10-2	0.0220231	0.0103299	3.303×10-2	2.862×10-1	0.0356229	0.00998919	3.640×10-4	1.113×10-2	0.0314483	0.0101964	2.046×10-3	5.100×10-2	0.00463258	0.00999106
myristoyl-linoleoyl-glycerol (14:0/18:2) [2]*	Lipid	Diacylglycerol	0.407788	0.015351	0.0099914	1.245×10-1	4.791×10-1	0.00931454	0.00999238	3.513×10-1	7.167×10-1	0.00707349	0.010118	4.845×10-1	8.405×10-1	0.00181795	0.00999863	8.557×10-1	9.594×10-1	-0.00129202	0.0102023	8.992×10-1	9.767×10-1	-0.0152709	0.00999176	1.265×10-1	4.827×10-1	-0.0221485	0.0105065	3.505×10-2	2.959×10-1	0.0170386	0.00999304	8.822×10-2	4.102×10-1	0.0140381	0.0103339	1.744×10-1	6.173×10-1	0.0297734	0.0099911	2.889×10-3	4.915×10-2	0.0278091	0.0102	6.414×10-3	1.107×10-1	-0.00361632	0.0099911
oleoyl-arachidonoyl-glycerol (18:1/20:4) [1]*	Lipid	Diacylglycerol	0.102546	0.0242393	0.00998964	1.527×10-2	1.503×10-1	0.0107525	0.00999224	2.819×10-1	6.643×10-1	0.00711335	0.0101162	4.820×10-1	8.402×10-1	0.00797787	0.00999833	4.249×10-1	7.728×10-1	0.0032781	0.0102004	7.479×10-1	9.382×10-1	-0.0129322	0.00999209	1.956×10-1	5.817×10-1	-0.0226061	0.0105045	3.142×10-2	2.787×10-1	0.0216657	0.00999214	3.016×10-2	2.283×10-1	0.0165642	0.0103317	1.089×10-1	5.108×10-1	0.0298	0.00999109	2.864×10-3	4.891×10-2	0.0259713	0.0101987	1.089×10-2	1.492×10-1	0.00448501	0.00999107
oleoyl-arachidonoyl-glycerol (18:1/20:4) [2]*	Lipid	Diacylglycerol	0.144483	0.0187869	0.00999081	6.008×10-2	3.363×10-1	0.0102192	0.00999229	3.065×10-1	6.805×10-1	0.00744653	0.0101174	4.617×10-1	8.348×10-1	-0.0041759	0.00999856	6.762×10-1	8.971×10-1	-0.00824626	0.0102014	4.189×10-1	8.085×10-1	-0.0112885	0.00999229	2.586×10-1	6.426×10-1	-0.0189206	0.0105065	7.176×10-2	4.217×10-1	0.0186022	0.00999276	6.269×10-2	3.427×10-1	0.0147738	0.0103332	1.528×10-1	5.861×10-1	0.0219311	0.00999313	2.821×10-2	2.182×10-1	0.0189144	0.0102014	6.375×10-2	4.018×10-1	0.00795511	0.00999085
oleoyl-linoleoyl-glycerol (18:1/18:2) [1]	Lipid	Diacylglycerol	0.0584124	0.0139978	0.0099916	1.613×10-1	5.374×10-1	0.00177949	0.0099928	8.587×10-1	9.602×10-1	-0.00043457	0.0101185	9.657×10-1	9.910×10-1	-0.00722569	0.00999839	4.699×10-1	7.941×10-1	-0.0104283	0.010202	3.067×10-1	7.404×10-1	-0.0134699	0.00999202	1.777×10-1	5.583×10-1	-0.019693	0.0105072	6.093×10-2	3.955×10-1	0.00785619	0.00999418	4.318×10-1	7.760×10-1	0.00458699	0.010335	6.572×10-1	9.071×10-1	0.0201704	0.0099935	4.358×10-2	2.805×10-1	0.0180845	0.0102024	7.633×10-2	4.332×10-1	-0.00245879	0.00999114
oleoyl-linoleoyl-glycerol (18:1/18:2) [2]	Lipid	Diacylglycerol	0.0564154	0.0196438	0.00999065	4.930×10-2	3.008×10-1	0.00293698	0.00999277	7.688×10-1	9.314×10-1	-0.000158965	0.0101175	9.875×10-1	9.971×10-1	-0.0030585	0.0099986	7.597×10-1	9.282×10-1	-0.00726051	0.0102013	4.767×10-1	8.382×10-1	-0.0112871	0.00999229	2.587×10-1	6.426×10-1	-0.0192126	0.0105062	6.748×10-2	4.101×10-1	0.0108062	0.00999391	2.796×10-1	6.628×10-1	0.00620317	0.0103339	5.483×10-1	8.685×10-1	0.0239153	0.00999267	1.672×10-2	1.577×10-1	0.0208026	0.0102009	4.145×10-2	3.227×10-1	-0.00273687	0.00999113
oleoyl-oleoyl-glycerol (18:1/18:1) [1]*	Lipid	Diacylglycerol	0.400499	0.0125071	0.0099918	2.107×10-1	5.990×10-1	0.000135486	0.00999281	9.892×10-1	9.992×10-1	-0.00187974	0.0101186	8.526×10-1	9.649×10-1	-0.0095004	0.0099982	3.420×10-1	7.098×10-1	-0.0124877	0.0102019	2.210×10-1	6.742×10-1	-0.00708327	0.00999267	4.784×10-1	7.985×10-1	-0.0121184	0.0105085	2.489×10-1	6.935×10-1	0.0177675	0.00999291	7.543×10-2	3.809×10-1	0.0155925	0.0103341	1.314×10-1	5.531×10-1	0.022524	0.00999299	2.422×10-2	1.981×10-1	0.0208504	0.010202	4.100×10-2	3.217×10-1	-0.00171646	0.00999116
oleoyl-oleoyl-glycerol (18:1/18:1) [2]*	Lipid	Diacylglycerol	0.332002	0.0121227	0.00999184	2.251×10-1	6.136×10-1	-0.00116874	0.00999281	9.069×10-1	9.749×10-1	-0.00315505	0.0101187	7.552×10-1	9.409×10-1	-0.00538994	0.00999851	5.898×10-1	8.629×10-1	-0.00812772	0.0102024	4.257×10-1	8.127×10-1	-0.0135665	0.009992	1.746×10-1	5.559×10-1	-0.0191576	0.0105075	6.830×10-2	4.115×10-1	0.017694	0.00999292	7.665×10-2	3.833×10-1	0.0156187	0.0103341	1.307×10-1	5.522×10-1	0.0329737	0.0099901	9.680×10-4	2.222×10-2	0.0318221	0.0101993	1.813×10-3	4.672×10-2	-0.0042483	0.00999108
palmitoleoyl-linoleoyl-glycerol (16:1/18:2) [1]*	Lipid	Diacylglycerol	0.236345	0.00502432	0.00999245	6.151×10-1	8.754×10-1	-0.00950824	0.00999236	3.413×10-1	7.093×10-1	-0.0105607	0.0101188	2.967×10-1	7.316×10-1	0.0144876	0.0099976	1.473×10-1	5.148×10-1	0.0140433	0.0102024	1.687×10-1	6.089×10-1	-0.0156263	0.0099917	1.179×10-1	4.651×10-1	-0.0190046	0.0105082	7.055×10-2	4.192×10-1	0.0207485	0.00999234	3.788×10-2	2.607×10-1	0.0208196	0.0103338	4.396×10-2	3.317×10-1	0.0328747	0.00999013	1.003×10-3	2.277×10-2	0.0332088	0.0101994	1.134×10-3	3.544×10-2	-0.00494823	0.00999105
palmitoyl-linoleoyl-glycerol (16:0/18:2) [1]*	Lipid	Diacylglycerol	0.24683	0.0395481	0.00998476	7.520×10-5	3.621×10-3	0.00641062	0.00999261	5.212×10-1	8.225×10-1	0.000190342	0.0101115	9.850×10-1	9.959×10-1	0.0107153	0.00999808	2.839×10-1	6.664×10-1	0.00295226	0.0101955	7.722×10-1	9.474×10-1	-0.00467582	0.00999281	6.399×10-1	8.870×10-1	-0.0187176	0.0105001	7.468×10-2	4.294×10-1	0.00974149	0.00999402	3.297×10-1	7.010×10-1	-0.000359586	0.010328	9.722×10-1	9.925×10-1	0.0424098	0.00998654	2.189×10-5	1.368×10-3	0.0359008	0.0101907	4.287×10-4	1.824×10-2	0.0210406	0.00998896
palmitoyl-linoleoyl-glycerol (16:0/18:2) [2]*	Lipid	Diacylglycerol	0.19351	0.0388311	0.00998504	1.013×10-4	4.513×10-3	-0.00040834	0.00999281	9.674×10-1	9.914×10-1	-0.00668612	0.0101116	5.085×10-1	8.491×10-1	-0.00449749	0.00999855	6.529×10-1	8.895×10-1	-0.0127399	0.010195	2.115×10-1	6.641×10-1	-0.00109147	0.00999292	9.130×10-1	9.760×10-1	-0.0145075	0.0105011	1.671×10-1	6.072×10-1	0.0211973	0.00999224	3.391×10-2	2.442×10-1	0.0120869	0.0103276	2.419×10-1	6.896×10-1	0.0397212	0.00998764	7.027×10-5	3.478×10-3	0.0332491	0.0101918	1.109×10-3	3.501×10-2	0.00720607	0.00999091
palmitoyl-oleoyl-glycerol (16:0/18:1) [2]*	Lipid	Diacylglycerol	0.478183	0.020032	0.00999057	4.498×10-2	2.853×10-1	0.00491307	0.00999269	6.230×10-1	8.796×10-1	0.00180469	0.0101174	8.584×10-1	9.652×10-1	0.00524841	0.00999851	5.997×10-1	8.684×10-1	0.00130887	0.0102014	8.979×10-1	9.762×10-1	0.00507401	0.0099928	6.116×10-1	8.739×10-1	-0.00124911	0.0105079	9.054×10-1	9.779×10-1	0.0205867	0.00999237	3.940×10-2	2.666×10-1	0.0165568	0.0103327	1.091×10-1	5.111×10-1	0.0151259	0.00999439	1.302×10-1	4.880×10-1	0.0115604	0.0102023	2.572×10-1	6.999×10-1	-0.00299558	0.00999113
N-palmitoyl-sphinganine (d18:0/16:0)	Lipid	Dihydroceramides	0.201797	0.006354	0.00999238	5.249×10-1	8.258×10-1	0.0139661	0.00999184	1.622×10-1	5.387×10-1	0.0132954	0.0101184	1.889×10-1	6.363×10-1	0.00696704	0.00999841	4.859×10-1	8.028×10-1	0.00593638	0.0102031	5.607×10-1	8.736×10-1	-0.0048605	0.00999281	6.267×10-1	8.812×10-1	-0.00755235	0.0105095	4.724×10-1	8.370×10-1	0.00561842	0.00999433	5.740×10-1	8.549×10-1	0.00427689	0.0103358	6.790×10-1	9.165×10-1	-0.00140042	0.00999552	8.886×10-1	9.691×10-1	-0.00279317	0.0102047	7.843×10-1	9.512×10-1	0.0138212	0.00999022
behenoyl dihydrosphingomyelin (d18:0/22:0)*	Lipid	Dihydrosphingomyelins	0.153869	0.0124213	0.00999181	2.138×10-1	6.028×10-1	-0.000993677	0.00999281	9.208×10-1	9.780×10-1	-0.00302374	0.0101186	7.651×10-1	9.447×10-1	0.0184547	0.00999695	6.492×10-2	3.511×10-1	0.0166396	0.0102014	1.029×10-1	4.999×10-1	-0.00520495	0.00999279	6.025×10-1	8.702×10-1	-0.0100115	0.0105087	3.408×10-1	7.626×10-1	0.000893839	0.00999449	9.287×10-1	9.802×10-1	-0.00242906	0.0103352	8.142×10-1	9.602×10-1	0.0252813	0.00999234	1.142×10-2	1.238×10-1	0.0237422	0.0102014	1.997×10-2	2.158×10-1	0.0120233	0.00999045
myristoyl dihydrosphingomyelin (d18:0/14:0)*	Lipid	Dihydrosphingomyelins	0.00758862	-0.0117238	0.00999189	2.407×10-1	6.295×10-1	-0.00954841	0.00999236	3.393×10-1	7.079×10-1	-0.00789873	0.0101184	4.350×10-1	8.198×10-1	0.0176245	0.0099971	7.794×10-2	3.869×10-1	0.0207847	0.0102007	4.162×10-2	3.236×10-1	-0.0147318	0.00999184	1.404×10-1	5.064×10-1	-0.0122787	0.0105086	2.427×10-1	6.898×10-1	-0.00188146	0.00999447	8.507×10-1	9.581×10-1	0.00118281	0.0103354	9.089×10-1	9.789×10-1	0.00557289	0.00999537	5.772×10-1	8.557×10-1	0.0082689	0.0102039	4.177×10-1	8.083×10-1	0.00704645	0.00999092
palmitoyl dihydrosphingomyelin (d18:0/16:0)*	Lipid	Dihydrosphingomyelins	0.00239641	-0.0166466	0.00999119	9.572×10-2	4.250×10-1	0.00418059	0.00999273	6.757×10-1	8.971×10-1	0.00697357	0.0101178	4.907×10-1	8.417×10-1	0.0220039	0.00999623	2.774×10-2	2.161×10-1	0.0263663	0.0101987	9.745×10-3	1.395×10-1	-0.00836708	0.00999257	4.024×10-1	7.554×10-1	-0.00355278	0.0105085	7.353×10-1	9.340×10-1	-0.00888871	0.00999409	3.738×10-1	7.321×10-1	-0.00496936	0.0103345	6.306×10-1	9.018×10-1	-0.0097699	0.00999505	3.284×10-1	6.998×10-1	-0.00668877	0.0102033	5.121×10-1	8.507×10-1	0.00504314	0.00999104
sphingomyelin (d18:0/18:0, d19:0/17:0)*	Lipid	Dihydrosphingomyelins	0.00349476	0.00357612	0.00999251	7.204×10-1	9.159×10-1	-0.00273955	0.00999278	7.840×10-1	9.354×10-1	-0.00338634	0.0101193	7.379×10-1	9.342×10-1	0.0144341	0.00999761	1.488×10-1	5.173×10-1	0.0142881	0.0102024	1.614×10-1	6.000×10-1	0.00375071	0.00999285	7.074×10-1	9.107×10-1	0.00292364	0.0105099	7.809×10-1	9.498×10-1	-0.0095453	0.00999403	3.396×10-1	7.079×10-1	-0.0111824	0.0103354	2.793×10-1	7.194×10-1	0.0180854	0.0099939	7.038×10-2	3.641×10-1	0.0180987	0.0102033	7.612×10-2	4.332×10-1	-0.00559164	0.00999101
sphingomyelin (d18:0/20:0, d16:0/22:0)*	Lipid	Dihydrosphingomyelins	0.0122816	0.0162827	0.00999125	1.032×10-1	4.401×10-1	-0.00419442	0.00999273	6.747×10-1	8.966×10-1	-0.00692903	0.0101179	4.935×10-1	8.432×10-1	0.0176212	0.0099971	7.799×10-2	3.869×10-1	0.0149705	0.0102011	1.423×10-1	5.688×10-1	-0.00569983	0.00999276	5.684×10-1	8.518×10-1	-0.0118815	0.010508	2.582×10-1	7.011×10-1	-0.000850312	0.00999449	9.322×10-1	9.810×10-1	-0.00534655	0.0103346	6.049×10-1	8.917×10-1	0.0245525	0.00999252	1.402×10-2	1.425×10-1	0.0221721	0.0102012	2.977×10-2	2.695×10-1	0.0102029	0.00999065
linoleoyl ethanolamide	Lipid	Endocannabinoid	0.192511	-0.0188197	0.00999081	5.963×10-2	3.352×10-1	-0.00907141	0.0099924	3.640×10-1	7.235×10-1	-0.00626432	0.0101175	5.358×10-1	8.623×10-1	0.00505543	0.00999852	6.131×10-1	8.745×10-1	0.00916891	0.0102013	3.688×10-1	7.786×10-1	-0.0167609	0.00999152	9.347×10-2	4.232×10-1	-0.0120925	0.0105075	2.498×10-1	6.940×10-1	-0.00909846	0.00999408	3.626×10-1	7.231×10-1	-0.00460145	0.0103341	6.561×10-1	9.071×10-1	-0.0138515	0.00999457	1.658×10-1	5.446×10-1	-0.0104867	0.0102026	3.040×10-1	7.372×10-1	0.0143534	0.00999014
N-oleoylserine	Lipid	Endocannabinoid	0.0455317	-0.0335247	0.00998696	7.913×10-4	1.948×10-2	-0.00782574	0.00999251	4.336×10-1	7.777×10-1	-0.00261359	0.0101137	7.961×10-1	9.550×10-1	-0.00993179	0.00999816	3.206×10-1	6.921×10-1	-0.00338614	0.0101977	7.399×10-1	9.349×10-1	-0.00922114	0.0099925	3.561×10-1	7.200×10-1	0.00128362	0.0105041	9.027×10-1	9.779×10-1	-0.020028	0.00999248	4.506×10-2	2.853×10-1	-0.0122824	0.0103295	2.344×10-1	6.864×10-1	-0.0311315	0.00999069	1.838×10-3	3.582×10-2	-0.0254103	0.0101961	1.271×10-2	1.627×10-1	-0.00440851	0.00999107
N-oleoyltaurine	Lipid	Endocannabinoid	0.113829	-0.0110633	0.00999197	2.682×10-1	6.516×10-1	-0.0117221	0.00999213	2.408×10-1	6.295×10-1	-0.0102342	0.0101183	3.118×10-1	7.443×10-1	0.0129307	0.00999782	1.959×10-1	5.820×10-1	0.01576	0.0102017	1.224×10-1	5.368×10-1	-0.0192077	0.00999108	5.457×10-2	3.199×10-1	-0.0174556	0.0105079	9.671×10-2	4.831×10-1	0.00721321	0.00999423	4.705×10-1	7.941×10-1	0.0107288	0.0103349	2.992×10-1	7.331×10-1	-0.0099342	0.00999504	3.203×10-1	6.921×10-1	-0.00803184	0.010204	4.312×10-1	8.170×10-1	0.00636774	0.00999097
N-palmitoylserine	Lipid	Endocannabinoid	0.163655	-0.00929665	0.00999215	3.522×10-1	7.167×10-1	-0.0139866	0.00999184	1.616×10-1	5.374×10-1	-0.0128414	0.0101182	2.044×10-1	6.564×10-1	-0.0125598	0.00999786	2.091×10-1	5.976×10-1	-0.0111496	0.0102025	2.745×10-1	7.166×10-1	-0.00971674	0.00999245	3.309×10-1	7.025×10-1	-0.00756305	0.0105093	4.718×10-1	8.369×10-1	-0.00267236	0.00999445	7.892×10-1	9.375×10-1	-0.000324422	0.0103356	9.750×10-1	9.937×10-1	-0.00605742	0.00999535	5.445×10-1	8.394×10-1	-0.00436209	0.0102044	6.690×10-1	9.117×10-1	0.00310001	0.00999112
N-palmitoyltaurine	Lipid	Endocannabinoid	0.316226	-0.00365377	0.00999251	7.146×10-1	9.131×10-1	-0.000230298	0.00999281	9.816×10-1	9.963×10-1	0.000353577	0.0101194	9.721×10-1	9.925×10-1	-0.00722972	0.00999839	4.696×10-1	7.941×10-1	-0.00677016	0.0102032	5.070×10-1	8.478×10-1	-0.0145843	0.00999186	1.444×10-1	5.115×10-1	-0.0148797	0.0105089	1.568×10-1	5.931×10-1	0.00874125	0.00999411	3.818×10-1	7.372×10-1	0.0103437	0.0103355	3.169×10-1	7.464×10-1	0.00037347	0.00999553	9.702×10-1	9.924×10-1	0.0011561	0.0102049	9.098×10-1	9.791×10-1	0.00954924	0.00999071
N-stearoylserine*	Lipid	Endocannabinoid	0.240639	-0.0102226	0.00999206	3.063×10-1	6.805×10-1	-0.0050369	0.00999269	6.142×10-1	8.749×10-1	-0.0035149	0.0101189	7.283×10-1	9.326×10-1	-0.00748088	0.00999837	4.544×10-1	7.880×10-1	-0.00566877	0.0102028	5.785×10-1	8.810×10-1	0.00329754	0.00999287	7.414×10-1	9.219×10-1	0.0071487	0.0105092	4.964×10-1	8.440×10-1	-0.00970923	0.00999402	3.313×10-1	7.028×10-1	-0.00759741	0.0103353	4.623×10-1	8.352×10-1	-0.0171373	0.00999406	8.642×10-2	4.050×10-1	-0.0157157	0.0102032	1.235×10-1	5.376×10-1	-0.00299794	0.00999113
N-stearoyltaurine	Lipid	Endocannabinoid	0.190315	-0.00820787	0.00999224	4.114×10-1	7.618×10-1	0.00487377	0.00999269	6.257×10-1	8.811×10-1	0.00632235	0.0101189	5.321×10-1	8.608×10-1	0.0177553	0.00999708	7.575×10-2	3.818×10-1	0.0201914	0.0102012	4.781×10-2	3.451×10-1	-0.0129747	0.00999208	1.941×10-1	5.801×10-1	-0.0115394	0.010509	2.722×10-1	7.138×10-1	-0.000771435	0.00999449	9.385×10-1	9.829×10-1	0.00141175	0.0103357	8.914×10-1	9.747×10-1	-0.00886957	0.00999514	3.749×10-1	7.327×10-1	-0.00752154	0.0102043	4.611×10-1	8.348×10-1	-0.00887301	0.00999078
oleoyl ethanolamide	Lipid	Endocannabinoid	0.296056	-0.0196093	0.00999066	4.970×10-2	3.020×10-1	-0.0094039	0.00999237	3.467×10-1	7.143×10-1	-0.00647782	0.0101173	5.220×10-1	8.543×10-1	0.00381853	0.00999858	7.025×10-1	9.077×10-1	0.00804476	0.0102012	4.304×10-1	8.166×10-1	-0.0101653	0.00999241	3.090×10-1	6.829×10-1	-0.00452698	0.0105079	6.666×10-1	9.113×10-1	-0.00128736	0.00999448	8.975×10-1	9.721×10-1	0.00396702	0.010334	7.011×10-1	9.244×10-1	-0.0120065	0.00999481	2.297×10-1	6.165×10-1	-0.00839801	0.0102027	4.105×10-1	8.039×10-1	-0.0124411	0.0099904
adipoylcarnitine (C6-DC)	Lipid	Fatty Acid Metabolism (Acyl Carnitine, Dicarboxylate)	0.00659011	-0.0139738	0.0099916	1.620×10-1	5.384×10-1	-0.00915591	0.00999239	3.595×10-1	7.214×10-1	-0.00713311	0.0101182	4.808×10-1	8.402×10-1	-0.014156	0.00999765	1.568×10-1	5.308×10-1	-0.0118412	0.0102018	2.458×10-1	6.902×10-1	-0.000956023	0.00999292	9.238×10-1	9.785×10-1	0.00372883	0.0105089	7.227×10-1	9.311×10-1	-0.00459797	0.00999438	6.455×10-1	8.873×10-1	-0.00110913	0.0103351	9.145×10-1	9.799×10-1	-0.0131907	0.00999466	1.869×10-1	5.707×10-1	-0.010815	0.0102034	2.892×10-1	7.263×10-1	0.00468973	0.00999106
octadecanedioylcarnitine (C18-DC)*	Lipid	Fatty Acid Metabolism (Acyl Carnitine, Dicarboxylate)	0.211583	-0.0166999	0.00999119	9.466×10-2	4.244×10-1	-0.00872469	0.00999243	3.826×10-1	7.375×10-1	-0.00625093	0.0101178	5.367×10-1	8.629×10-1	-0.00415867	0.00999856	6.775×10-1	8.974×10-1	-0.000865466	0.0102021	9.324×10-1	9.845×10-1	0.0107734	0.00999234	2.810×10-1	6.638×10-1	0.017636	0.0105071	9.328×10-2	4.766×10-1	-0.0070695	0.00999424	4.794×10-1	7.985×10-1	-0.00300932	0.0103346	7.709×10-1	9.472×10-1	-0.0128392	0.00999471	1.990×10-1	5.862×10-1	-0.00987656	0.0102031	3.331×10-1	7.574×10-1	0.00655882	0.00999096
octadecenedioylcarnitine (C18:1-DC)*	Lipid	Fatty Acid Metabolism (Acyl Carnitine, Dicarboxylate)	0.134299	-0.0214937	0.00999027	3.146×10-2	2.328×10-1	-0.0101898	0.00999229	3.079×10-1	6.822×10-1	-0.00697952	0.0101169	4.903×10-1	8.417×10-1	-0.0075989	0.00999836	4.473×10-1	7.829×10-1	-0.00345312	0.0102011	7.350×10-1	9.340×10-1	0.00786757	0.00999261	4.311×10-1	7.760×10-1	0.016064	0.0105064	1.263×10-1	5.431×10-1	-0.00209342	0.00999447	8.341×10-1	9.530×10-1	0.00361854	0.0103336	7.262×10-1	9.323×10-1	-0.0171916	0.00999405	8.543×10-2	4.028×10-1	-0.0134066	0.0102017	1.888×10-1	6.363×10-1	0.00487755	0.00999105
pimeloylcarnitine/3-methyladipoylcarnitine (C7-DC)	Lipid	Fatty Acid Metabolism (Acyl Carnitine, Dicarboxylate)	0.121518	-0.00659246	0.00999236	5.094×10-1	8.163×10-1	-0.00528716	0.00999267	5.967×10-1	8.663×10-1	-0.00435744	0.0101191	6.668×10-1	9.113×10-1	-0.00680863	0.00999842	4.959×10-1	8.083×10-1	-0.00572196	0.0102031	5.749×10-1	8.803×10-1	-0.017479	0.0099914	8.025×10-2	3.916×10-1	-0.0170748	0.0105084	1.042×10-1	5.019×10-1	0.0040674	0.00999441	6.840×10-1	8.993×10-1	0.00614626	0.0103357	5.521×10-1	8.707×10-1	-0.0157224	0.00999429	1.157×10-1	4.616×10-1	-0.0150029	0.0102036	1.415×10-1	5.680×10-1	0.0168715	0.00998975
suberoylcarnitine (C8-DC)	Lipid	Fatty Acid Metabolism (Acyl Carnitine, Dicarboxylate)	0.14688	-0.0153721	0.0099914	1.240×10-1	4.777×10-1	0.000508873	0.00999281	9.594×10-1	9.890×10-1	0.00300288	0.0101182	7.666×10-1	9.450×10-1	0.00220274	0.00999863	8.256×10-1	9.501×10-1	0.00548311	0.0102021	5.910×10-1	8.867×10-1	-0.00700863	0.00999268	4.831×10-1	8.009×10-1	-0.00248679	0.0105088	8.129×10-1	9.602×10-1	-0.00563486	0.00999433	5.729×10-1	8.545×10-1	-0.00183695	0.0103348	8.589×10-1	9.652×10-1	-0.0104238	0.00999499	2.970×10-1	6.748×10-1	-0.00763777	0.0102035	4.541×10-1	8.309×10-1	0.0210168	0.00998896
(R)-3-hydroxybutyrylcarnitine	Lipid	Fatty Acid Metabolism (Acyl Carnitine, Hydroxy)	0.0547179	-0.0093888	0.00999214	3.474×10-1	7.143×10-1	0.00613885	0.00999263	5.390×10-1	8.354×10-1	0.00781017	0.0101187	4.402×10-1	8.240×10-1	0.00190372	0.00999863	8.490×10-1	9.572×10-1	0.00393032	0.010203	7.001×10-1	9.239×10-1	-0.00309622	0.00999288	7.567×10-1	9.271×10-1	-0.000208789	0.0105096	9.842×10-1	9.954×10-1	-0.00143448	0.00999448	8.859×10-1	9.689×10-1	0.00102449	0.0103356	9.210×10-1	9.814×10-1	-0.00409776	0.00999545	6.818×10-1	8.977×10-1	-0.00230031	0.0102045	8.217×10-1	9.605×10-1	0.0188449	0.0099894
(S)-3-hydroxybutyrylcarnitine	Lipid	Fatty Acid Metabolism (Acyl Carnitine, Hydroxy)	0.016675	-0.00350636	0.00999252	7.257×10-1	9.171×10-1	0.00384826	0.00999274	7.002×10-1	9.070×10-1	0.00451195	0.0101193	6.557×10-1	9.071×10-1	-0.00686527	0.00999842	4.923×10-1	8.062×10-1	-0.00642124	0.0102032	5.291×10-1	8.589×10-1	0.00368345	0.00999286	7.124×10-1	9.125×10-1	0.0052751	0.0105098	6.157×10-1	8.957×10-1	0.00346246	0.00999443	7.290×10-1	9.188×10-1	0.00465833	0.0103359	6.522×10-1	9.061×10-1	-0.00432434	0.00999544	6.653×10-1	8.940×10-1	-0.00377108	0.0102048	7.117×10-1	9.269×10-1	0.0309611	0.00998638
3-hydroxydecanoylcarnitine	Lipid	Fatty Acid Metabolism (Acyl Carnitine, Hydroxy)	0.0510235	-0.0197368	0.00999063	4.824×10-2	2.968×10-1	-0.00123825	0.00999281	9.014×10-1	9.738×10-1	0.00191585	0.0101175	8.498×10-1	9.647×10-1	0.00238497	0.00999862	8.115×10-1	9.468×10-1	0.00657847	0.0102013	5.190×10-1	8.529×10-1	-0.00734965	0.00999265	4.620×10-1	7.916×10-1	-0.00136898	0.010508	8.963×10-1	9.756×10-1	-0.0111915	0.00999386	2.628×10-1	6.475×10-1	-0.00658983	0.0103338	5.237×10-1	8.546×10-1	-0.00598333	0.00999535	5.494×10-1	8.425×10-1	-0.00209367	0.010203	8.374×10-1	9.626×10-1	-0.00458848	0.00999107
3-hydroxyhexanoylcarnitine (1)	Lipid	Fatty Acid Metabolism (Acyl Carnitine, Hydroxy)	0.0383425	-0.0055207	0.00999243	5.806×10-1	8.587×10-1	0.00337742	0.00999276	7.354×10-1	9.200×10-1	0.00435427	0.0101192	6.670×10-1	9.113×10-1	-0.00327721	0.0099986	7.431×10-1	9.221×10-1	-0.00226709	0.0102033	8.242×10-1	9.605×10-1	0.00465936	0.00999282	6.410×10-1	8.870×10-1	0.00704446	0.0105096	5.027×10-1	8.465×10-1	0.000957446	0.00999448	9.237×10-1	9.785×10-1	0.00252836	0.0103359	8.068×10-1	9.577×10-1	-0.00163554	0.00999552	8.700×10-1	9.634×10-1	-0.000545936	0.0102048	9.573×10-1	9.910×10-1	0.0290246	0.00998696
3-hydroxyoctanoylcarnitine (1)	Lipid	Fatty Acid Metabolism (Acyl Carnitine, Hydroxy)	0.0432351	-0.0210989	0.00999035	3.472×10-2	2.473×10-1	-0.00588515	0.00999264	5.559×10-1	8.456×10-1	-0.00262927	0.0101172	7.950×10-1	9.547×10-1	0.00927536	0.00999822	3.536×10-1	7.173×10-1	0.014036	0.0102003	1.688×10-1	6.089×10-1	-0.00799852	0.0099926	4.235×10-1	7.720×10-1	-0.00162015	0.0105077	8.775×10-1	9.712×10-1	-0.0126927	0.00999368	2.041×10-1	5.909×10-1	-0.00782411	0.0103335	4.490×10-1	8.284×10-1	-0.00766353	0.00999524	4.433×10-1	7.819×10-1	-0.00355897	0.0102026	7.272×10-1	9.323×10-1	0.00972092	0.0099907
3-hydroxyoctanoylcarnitine (2)	Lipid	Fatty Acid Metabolism (Acyl Carnitine, Hydroxy)	0.22686	-0.0142429	0.00999156	1.540×10-1	5.254×10-1	-0.000854211	0.00999281	9.319×10-1	9.810×10-1	0.00142292	0.0101184	8.882×10-1	9.739×10-1	0.0183613	0.00999697	6.629×10-2	3.541×10-1	0.0220746	0.0102001	3.048×10-2	2.739×10-1	-0.00394292	0.00999285	6.932×10-1	9.037×10-1	0.000517314	0.010509	9.607×10-1	9.910×10-1	-0.0114096	0.00999384	2.536×10-1	6.390×10-1	-0.0083203	0.0103347	4.208×10-1	8.091×10-1	0.00237859	0.0099955	8.119×10-1	9.469×10-1	0.00546839	0.0102038	5.920×10-1	8.868×10-1	0.000434161	0.00999117
arachidoylcarnitine (C20)*	Lipid	Fatty Acid Metabolism (Acyl Carnitine, Long Chain Saturated)	0.249326	-0.00718988	0.00999232	4.718×10-1	7.947×10-1	0.018795	0.00999105	5.998×10-2	3.362×10-1	0.020433	0.0101171	4.345×10-2	3.306×10-1	0.00731047	0.00999838	4.647×10-1	7.917×10-1	0.00910409	0.0102028	3.722×10-1	7.810×10-1	-0.000468246	0.00999292	9.626×10-1	9.906×10-1	0.00194474	0.0105097	8.532×10-1	9.649×10-1	-0.0215535	0.00999217	3.103×10-2	2.323×10-1	-0.0210904	0.0103337	4.128×10-2	3.224×10-1	-0.0152494	0.00999437	1.271×10-1	4.835×10-1	-0.0143845	0.0102037	1.586×10-1	5.944×10-1	-0.000719062	0.00999117
behenoylcarnitine (C22)*	Lipid	Fatty Acid Metabolism (Acyl Carnitine, Long Chain Saturated)	0.374438	-0.0120772	0.00999185	2.268×10-1	6.149×10-1	0.0135896	0.00999189	1.738×10-1	5.546×10-1	0.0158841	0.0101175	1.165×10-1	5.253×10-1	0.00146586	0.00999864	8.834×10-1	9.684×10-1	0.00403217	0.0102027	6.927×10-1	9.212×10-1	-0.0032075	0.00999287	7.482×10-1	9.244×10-1	0.000588939	0.0105093	9.553×10-1	9.905×10-1	-0.0107057	0.00999392	2.841×10-1	6.666×10-1	-0.00815766	0.010335	4.299×10-1	8.163×10-1	-0.00932679	0.00999509	3.508×10-1	7.164×10-1	-0.00718598	0.010204	4.813×10-1	8.402×10-1	0.00318119	0.00999112
cerotoylcarnitine (C26)*	Lipid	Fatty Acid Metabolism (Acyl Carnitine, Long Chain Saturated)	0.0123814	-0.012327	0.00999182	2.173×10-1	6.072×10-1	0.004559	0.00999271	6.482×10-1	8.880×10-1	0.00666442	0.0101185	5.101×10-1	8.501×10-1	0.00549147	0.0099985	5.829×10-1	8.602×10-1	0.00827585	0.0102024	4.173×10-1	8.083×10-1	-0.0122894	0.00999217	2.188×10-1	6.082×10-1	-0.00937057	0.0105088	3.726×10-1	7.810×10-1	-0.0132914	0.00999361	1.836×10-1	5.659×10-1	-0.0108547	0.0103347	2.936×10-1	7.299×10-1	-0.0120631	0.0099948	2.275×10-1	6.149×10-1	-0.00998543	0.0102037	3.278×10-1	7.538×10-1	0.0145501	0.00999011
lignoceroylcarnitine (C24)*	Lipid	Fatty Acid Metabolism (Acyl Carnitine, Long Chain Saturated)	0.039341	-0.00476023	0.00999247	6.338×10-1	8.857×10-1	0.00748805	0.00999253	4.537×10-1	7.876×10-1	0.00844659	0.010119	4.039×10-1	7.997×10-1	0.00361765	0.00999859	7.175×10-1	9.142×10-1	0.00475469	0.0102033	6.412×10-1	9.037×10-1	-0.00684582	0.00999269	4.933×10-1	8.066×10-1	-0.00594144	0.0105097	5.719×10-1	8.792×10-1	-0.0110219	0.00999388	2.701×10-1	6.538×10-1	-0.0104898	0.0103354	3.102×10-1	7.429×10-1	-0.00101013	0.00999552	9.195×10-1	9.779×10-1	-5.37169e-05	0.0102048	9.958×10-1	9.987×10-1	0.0170662	0.00998971
margaroylcarnitine (C17)*	Lipid	Fatty Acid Metabolism (Acyl Carnitine, Long Chain Saturated)	0.116425	-0.0160613	0.00999129	1.080×10-1	4.479×10-1	-0.00358338	0.00999275	7.199×10-1	9.157×10-1	-0.00108208	0.0101181	9.148×10-1	9.799×10-1	-0.00911171	0.00999824	3.621×10-1	7.231×10-1	-0.00615552	0.010202	5.463×10-1	8.675×10-1	-0.00857308	0.00999256	3.909×10-1	7.446×10-1	-0.00398107	0.0105086	7.048×10-1	9.251×10-1	0.00386864	0.00999441	6.987×10-1	9.064×10-1	0.00851407	0.0103344	4.100×10-1	8.039×10-1	0.00217073	0.00999551	8.281×10-1	9.513×10-1	0.00563341	0.0102035	5.809×10-1	8.819×10-1	-0.0100071	0.00999067
myristoylcarnitine (C14)	Lipid	Fatty Acid Metabolism (Acyl Carnitine, Long Chain Saturated)	0.00339491	-0.0264271	0.00998909	8.167×10-3	9.981×10-2	0.00146479	0.0099928	8.835×10-1	9.684×10-1	0.00576739	0.0101158	5.686×10-1	8.772×10-1	-0.0103978	0.00999811	2.984×10-1	6.760×10-1	-0.00534398	0.0101998	6.003×10-1	8.898×10-1	-0.00581647	0.00999276	5.605×10-1	8.483×10-1	0.00261836	0.0105063	8.032×10-1	9.560×10-1	-0.0117392	0.0099938	2.402×10-1	6.293×10-1	-0.00535237	0.0103323	6.045×10-1	8.917×10-1	0.00358016	0.00999547	7.202×10-1	9.157×10-1	0.00927795	0.010201	3.631×10-1	7.752×10-1	-0.00772011	0.00999087
palmitoylcarnitine (C16)	Lipid	Fatty Acid Metabolism (Acyl Carnitine, Long Chain Saturated)	0.00419371	-0.0213094	0.00999031	3.295×10-2	2.401×10-1	0.0125474	0.00999203	2.092×10-1	5.976×10-1	0.0163055	0.0101158	1.070×10-1	5.077×10-1	-0.004665	0.00999854	6.408×10-1	8.870×10-1	-0.000436326	0.0102012	9.659×10-1	9.910×10-1	-0.0100749	0.00999242	3.134×10-1	6.858×10-1	-0.00384458	0.0105076	7.145×10-1	9.269×10-1	-0.0135167	0.00999358	1.762×10-1	5.567×10-1	-0.00864792	0.0103334	4.027×10-1	7.993×10-1	0.00199395	0.00999551	8.419×10-1	9.552×10-1	0.00655063	0.0102024	5.208×10-1	8.538×10-1	-0.010629	0.00999061
stearoylcarnitine (C18)	Lipid	Fatty Acid Metabolism (Acyl Carnitine, Long Chain Saturated)	9.98502e-05	-0.0259671	0.00998921	9.349×10-3	1.095×10-1	0.00425829	0.00999272	6.700×10-1	8.949×10-1	0.0085576	0.0101157	3.976×10-1	7.961×10-1	0.00521218	0.00999852	6.022×10-1	8.702×10-1	0.0108151	0.0101995	2.890×10-1	7.263×10-1	-0.0190871	0.0099911	5.611×10-2	3.257×10-1	-0.0122173	0.0105058	2.449×10-1	6.902×10-1	-0.017325	0.00999299	8.300×10-2	3.979×10-1	-0.0114513	0.010332	2.677×10-1	7.099×10-1	-0.0153841	0.00999435	1.238×10-1	4.775×10-1	-0.0105839	0.010201	2.995×10-1	7.331×10-1	-0.0152271	0.00999001
cis-3,4-methyleneheptanoylcarnitine	Lipid	Fatty Acid Metabolism (Acyl Carnitine, Medium Chain)	0.0001997	0.00881092	0.00999219	3.779×10-1	7.344×10-1	0.0114589	0.00999216	2.515×10-1	6.365×10-1	0.0103279	0.0101185	3.074×10-1	7.407×10-1	-0.00697627	0.00999841	4.854×10-1	8.024×10-1	-0.00909242	0.0102027	3.729×10-1	7.810×10-1	-0.0109634	0.00999232	2.726×10-1	6.562×10-1	-0.015144	0.0105085	1.496×10-1	5.805×10-1	-0.00408628	0.00999441	6.827×10-1	8.984×10-1	-0.006771	0.0103354	5.124×10-1	8.507×10-1	0.00728271	0.00999526	4.663×10-1	7.923×10-1	0.00574108	0.0102044	5.737×10-1	8.803×10-1	0.0134665	0.00999026
decanoylcarnitine (C10)	Lipid	Fatty Acid Metabolism (Acyl Carnitine, Medium Chain)	9.98502e-05	-0.0198709	0.00999061	4.673×10-2	2.918×10-1	0.00120295	0.00999281	9.042×10-1	9.749×10-1	0.00444071	0.0101174	6.607×10-1	9.088×10-1	-0.00906418	0.00999824	3.647×10-1	7.241×10-1	-0.00531561	0.0102013	6.023×10-1	8.908×10-1	-0.01616	0.00999162	1.058×10-1	4.444×10-1	-0.0110679	0.0105074	2.922×10-1	7.287×10-1	-0.0151747	0.00999334	1.289×10-1	4.865×10-1	-0.010813	0.0103335	2.954×10-1	7.303×10-1	-0.00226209	0.0099955	8.210×10-1	9.489×10-1	0.0018129	0.0102029	8.590×10-1	9.652×10-1	-0.0137447	0.00999023
hexanoylcarnitine (C6)	Lipid	Fatty Acid Metabolism (Acyl Carnitine, Medium Chain)	0	-0.0134675	0.00999167	1.777×10-1	5.583×10-1	0.00844161	0.00999246	3.982×10-1	7.519×10-1	0.0108297	0.010118	2.845×10-1	7.246×10-1	0.000114313	0.00999865	9.909×10-1	9.992×10-1	0.00291328	0.0102025	7.752×10-1	9.482×10-1	-0.0148287	0.00999183	1.378×10-1	5.025×10-1	-0.0117886	0.0105084	2.620×10-1	7.046×10-1	-0.0138081	0.00999354	1.671×10-1	5.465×10-1	-0.0110966	0.0103345	2.830×10-1	7.237×10-1	-0.00253285	0.0099955	8.000×10-1	9.424×10-1	0.000186736	0.010204	9.854×10-1	9.959×10-1	-0.00221664	0.00999115
laurylcarnitine (C12)	Lipid	Fatty Acid Metabolism (Acyl Carnitine, Medium Chain)	0	-0.0256504	0.00998929	1.025×10-2	1.146×10-1	0.000516119	0.00999281	9.588×10-1	9.888×10-1	0.00466926	0.010116	6.444×10-1	9.037×10-1	-0.000192371	0.00999865	9.847×10-1	9.974×10-1	0.00512167	0.0102	6.156×10-1	8.957×10-1	-0.00447495	0.00999282	6.543×10-1	8.903×10-1	0.00383613	0.0105065	7.150×10-1	9.270×10-1	-0.0165038	0.00999313	9.867×10-2	4.297×10-1	-0.0106594	0.0103321	3.023×10-1	7.360×10-1	-0.000867832	0.00999553	9.308×10-1	9.808×10-1	0.00447907	0.0102015	6.606×10-1	9.088×10-1	-0.00987358	0.00999068
nonanoylcarnitine (C9)	Lipid	Fatty Acid Metabolism (Acyl Carnitine, Medium Chain)	0.149775	-0.0136316	0.00999165	1.725×10-1	5.524×10-1	-0.00992249	0.00999232	3.207×10-1	6.921×10-1	-0.0079744	0.0101182	4.306×10-1	8.166×10-1	-0.00124864	0.00999864	9.006×10-1	9.733×10-1	0.00152809	0.0102025	8.809×10-1	9.714×10-1	-0.0166024	0.00999155	9.661×10-2	4.271×10-1	-0.0136943	0.0105082	1.925×10-1	6.393×10-1	-0.00947682	0.00999404	3.430×10-1	7.110×10-1	-0.0064199	0.0103349	5.345×10-1	8.618×10-1	0.00423878	0.00999544	6.715×10-1	8.949×10-1	0.00727884	0.0102038	4.756×10-1	8.382×10-1	-0.00688972	0.00999093
octanoylcarnitine (C8)	Lipid	Fatty Acid Metabolism (Acyl Carnitine, Medium Chain)	0	-0.0175953	0.00999103	7.825×10-2	3.878×10-1	0.0033733	0.00999276	7.357×10-1	9.200×10-1	0.00629892	0.0101177	5.336×10-1	8.613×10-1	-0.00276958	0.00999861	7.818×10-1	9.348×10-1	0.000766766	0.0102019	9.401×10-1	9.866×10-1	-0.0165643	0.00999155	9.738×10-2	4.286×10-1	-0.0122944	0.0105077	2.420×10-1	6.898×10-1	-0.0142871	0.00999347	1.529×10-1	5.232×10-1	-0.0104839	0.0103339	3.104×10-1	7.430×10-1	0.000127097	0.00999553	9.899×10-1	9.992×10-1	0.0038254	0.0102033	7.077×10-1	9.260×10-1	-0.0143644	0.00999014
3-decenoylcarnitine	Lipid	Fatty Acid Metabolism (Acyl Carnitine, Monounsaturated)	0.251623	-0.0182425	0.00999092	6.789×10-2	3.560×10-1	-0.0057503	0.00999265	5.650×10-1	8.495×10-1	-0.00295202	0.0101177	7.705×10-1	9.472×10-1	0.00774589	0.00999835	4.385×10-1	7.799×10-1	0.0118507	0.0102011	2.454×10-1	6.902×10-1	-0.0130808	0.00999207	1.905×10-1	5.777×10-1	-0.0082198	0.010508	4.341×10-1	8.187×10-1	-0.00879124	0.0099941	3.791×10-1	7.350×10-1	-0.00443022	0.0103343	6.682×10-1	9.117×10-1	-0.00861555	0.00999516	3.887×10-1	7.426×10-1	-0.00515071	0.0102031	6.137×10-1	8.953×10-1	0.00284393	0.00999113
5-dodecenoylcarnitine (C12:1)	Lipid	Fatty Acid Metabolism (Acyl Carnitine, Monounsaturated)	0.00239641	-0.0363169	0.00998599	2.775×10-4	9.310×10-3	-0.00210428	0.00999279	8.332×10-1	9.529×10-1	0.00370387	0.0101127	7.142×10-1	9.269×10-1	-0.000451113	0.00999865	9.640×10-1	9.907×10-1	0.00706532	0.0101965	4.884×10-1	8.417×10-1	-0.00888733	0.00999253	3.738×10-1	7.321×10-1	0.00260919	0.0105031	8.038×10-1	9.560×10-1	-0.00508457	0.00999436	6.109×10-1	8.738×10-1	0.00445922	0.0103292	6.660×10-1	9.107×10-1	-0.0174032	0.00999402	8.165×10-2	3.954×10-1	-0.0105161	0.0101977	3.025×10-1	7.360×10-1	-0.0146401	0.0099901
cis-4-decenoylcarnitine (C10:1)	Lipid	Fatty Acid Metabolism (Acyl Carnitine, Monounsaturated)	0	-0.0174671	0.00999105	8.045×10-2	3.916×10-1	0.00279535	0.00999277	7.797×10-1	9.342×10-1	0.00568559	0.0101177	5.742×10-1	8.803×10-1	0.00743144	0.00999838	4.573×10-1	7.897×10-1	0.0113624	0.0102013	2.654×10-1	7.078×10-1	-0.0161414	0.00999162	1.062×10-1	4.449×10-1	-0.0118706	0.0105078	2.586×10-1	7.011×10-1	-0.0112157	0.00999386	2.618×10-1	6.463×10-1	-0.00723423	0.0103342	4.839×10-1	8.404×10-1	-0.00206255	0.00999551	8.365×10-1	9.539×10-1	0.00151636	0.0102034	8.819×10-1	9.718×10-1	-0.00402459	0.00999109
eicosenoylcarnitine (C20:1)*	Lipid	Fatty Acid Metabolism (Acyl Carnitine, Monounsaturated)	0.107039	-0.0275615	0.00998878	5.804×10-3	8.028×10-2	0.00121204	0.00999281	9.035×10-1	9.743×10-1	0.0056913	0.0101154	5.737×10-1	8.803×10-1	-0.000799005	0.00999865	9.363×10-1	9.825×10-1	0.0048865	0.0101995	6.319×10-1	9.018×10-1	-0.0224415	0.00999041	2.471×10-2	1.995×10-1	-0.0153814	0.0105049	1.432×10-1	5.709×10-1	-0.0285491	0.00999042	4.277×10-3	6.387×10-2	-0.0230201	0.0103296	2.587×10-2	2.493×10-1	-0.0235405	0.00999276	1.850×10-2	1.679×10-1	-0.0187501	0.0101994	6.604×10-2	4.065×10-1	-0.00547171	0.00999102
myristoleoylcarnitine (C14:1)*	Lipid	Fatty Acid Metabolism (Acyl Carnitine, Monounsaturated)	0.0001997	-0.0327854	0.00998721	1.032×10-3	2.337×10-2	0.00506496	0.00999269	6.123×10-1	8.743×10-1	0.0104852	0.0101135	2.999×10-1	7.337×10-1	-0.0079764	0.00999833	4.250×10-1	7.728×10-1	-0.0015034	0.010198	8.828×10-1	9.726×10-1	-0.00801882	0.0099926	4.223×10-1	7.708×10-1	0.00236023	0.0105043	8.222×10-1	9.605×10-1	-0.00927922	0.00999406	3.532×10-1	7.168×10-1	-0.000988967	0.0103305	9.237×10-1	9.819×10-1	-0.0116158	0.00999486	2.452×10-1	6.315×10-1	-0.00522541	0.0101993	6.084×10-1	8.932×10-1	-0.0139908	0.00999019
nervonoylcarnitine (C24:1)*	Lipid	Fatty Acid Metabolism (Acyl Carnitine, Monounsaturated)	0.217274	-0.0217926	0.00999021	2.918×10-2	2.228×10-1	0.0112493	0.00999218	2.603×10-1	6.447×10-1	0.0150524	0.0101159	1.368×10-1	5.593×10-1	-0.0116538	0.00999797	2.438×10-1	6.315×10-1	-0.0076134	0.0102008	4.555×10-1	8.309×10-1	-0.00174113	0.00999291	8.617×10-1	9.610×10-1	0.00553852	0.0105074	5.981×10-1	8.890×10-1	-0.0214814	0.00999218	3.159×10-2	2.333×10-1	-0.0170338	0.0103322	9.926×10-2	4.895×10-1	-0.0106733	0.00999496	2.856×10-1	6.679×10-1	-0.00655028	0.0102023	5.209×10-1	8.538×10-1	-0.00325774	0.00999112
oleoylcarnitine (C18:1)	Lipid	Fatty Acid Metabolism (Acyl Carnitine, Monounsaturated)	0.000499251	-0.0357991	0.00998617	3.388×10-4	1.051×10-2	0.00731678	0.00999255	4.640×10-1	7.916×10-1	0.0132807	0.0101121	1.891×10-1	6.363×10-1	-0.00466601	0.00999854	6.407×10-1	8.870×10-1	0.00256898	0.0101969	8.011×10-1	9.557×10-1	-0.0194304	0.00999104	5.183×10-2	3.098×10-1	-0.00922944	0.0105029	3.796×10-1	7.843×10-1	-0.0197768	0.00999253	4.783×10-2	2.960×10-1	-0.0113939	0.0103288	2.700×10-1	7.126×10-1	-0.0120262	0.00999481	2.289×10-1	6.160×10-1	-0.00502065	0.0101983	6.225×10-1	8.979×10-1	-0.0125753	0.00999038
palmitoleoylcarnitine (C16:1)*	Lipid	Fatty Acid Metabolism (Acyl Carnitine, Monounsaturated)	0	-0.0429855	0.00998334	1.680×10-5	1.122×10-3	0.000352753	0.00999281	9.718×10-1	9.931×10-1	0.00729966	0.0101098	4.703×10-1	8.358×10-1	-0.00557176	0.0099985	5.774×10-1	8.557×10-1	0.00311686	0.010194	7.598×10-1	9.423×10-1	-0.0110494	0.00999231	2.688×10-1	6.522×10-1	0.00250199	0.0105003	8.117×10-1	9.598×10-1	-0.012842	0.00999367	1.988×10-1	5.862×10-1	-0.00201944	0.0103265	8.450×10-1	9.635×10-1	-0.0128063	0.00999471	2.001×10-1	5.870×10-1	-0.00432532	0.0101954	6.714×10-1	9.124×10-1	-0.0129845	0.00999033
undecenoylcarnitine (C11:1)	Lipid	Fatty Acid Metabolism (Acyl Carnitine, Monounsaturated)	0.000698952	-0.00418242	0.00999249	6.755×10-1	8.971×10-1	-0.00740805	0.00999254	4.585×10-1	7.901×10-1	-0.00692119	0.0101191	4.940×10-1	8.432×10-1	-0.0129076	0.00999782	1.967×10-1	5.834×10-1	-0.0125728	0.0102026	2.179×10-1	6.715×10-1	-0.00671607	0.0099927	5.015×10-1	8.123×10-1	-0.00599583	0.0105098	5.684×10-1	8.772×10-1	-0.0102736	0.00999396	3.040×10-1	6.789×10-1	-0.00984696	0.0103355	3.407×10-1	7.626×10-1	0.0126777	0.00999473	2.047×10-1	5.916×10-1	0.0140911	0.0102039	1.673×10-1	6.072×10-1	0.0012932	0.00999116
ximenoylcarnitine (C26:1)*	Lipid	Fatty Acid Metabolism (Acyl Carnitine, Monounsaturated)	0.0344483	-0.0213227	0.00999031	3.284×10-2	2.395×10-1	0.00152835	0.0099928	8.784×10-1	9.665×10-1	0.00500869	0.010117	6.206×10-1	8.975×10-1	-0.00698268	0.00999841	4.850×10-1	8.021×10-1	-0.00284695	0.0102011	7.802×10-1	9.495×10-1	-0.0141388	0.00999193	1.571×10-1	5.311×10-1	-0.00833498	0.0105073	4.276×10-1	8.143×10-1	-0.0232231	0.00999179	2.013×10-2	1.778×10-1	-0.0190245	0.010332	6.560×10-2	4.055×10-1	-0.0108744	0.00999494	2.766×10-1	6.601×10-1	-0.0068585	0.0102024	5.014×10-1	8.465×10-1	0.0148306	0.00999007
arachidonoylcarnitine (C20:4)	Lipid	Fatty Acid Metabolism (Acyl Carnitine, Polyunsaturated)	0.122816	-0.0215111	0.00999027	3.133×10-2	2.327×10-1	0.00541775	0.00999267	5.877×10-1	8.623×10-1	0.00902731	0.0101167	3.722×10-1	7.810×10-1	0.00403616	0.00999857	6.865×10-1	8.995×10-1	0.00866597	0.0102008	3.956×10-1	7.956×10-1	-0.0159946	0.00999165	1.095×10-1	4.517×10-1	-0.0103231	0.0105071	3.259×10-1	7.538×10-1	-0.0144511	0.00999345	1.482×10-1	5.165×10-1	-0.00959224	0.0103332	3.533×10-1	7.703×10-1	0.0106284	0.00999496	2.876×10-1	6.683×10-1	0.0155921	0.0102014	1.264×10-1	5.432×10-1	0.000222791	0.00999117
dihomo-linolenoylcarnitine (C20:3n3 or 6)*	Lipid	Fatty Acid Metabolism (Acyl Carnitine, Polyunsaturated)	0.124813	-0.0289391	0.00998839	3.772×10-3	5.873×10-2	0.0031783	0.00999276	7.504×10-1	9.247×10-1	0.00792986	0.0101149	4.331×10-1	8.180×10-1	0.00492339	0.00999853	6.224×10-1	8.796×10-1	0.011131	0.0101986	2.751×10-1	7.170×10-1	-0.0141112	0.00999193	1.579×10-1	5.323×10-1	-0.0056958	0.0105055	5.877×10-1	8.846×10-1	-0.0214438	0.00999219	3.189×10-2	2.346×10-1	-0.0150461	0.0103306	1.453×10-1	5.739×10-1	-0.00077284	0.00999553	9.384×10-1	9.829×10-1	0.00526829	0.0102006	6.055×10-1	8.917×10-1	0.000888585	0.00999117
dihomo-linoleoylcarnitine (C20:2)*	Lipid	Fatty Acid Metabolism (Acyl Carnitine, Polyunsaturated)	0.223665	-0.041621	0.00998392	3.088×10-5	1.802×10-3	0.00577553	0.00999265	5.633×10-1	8.490×10-1	0.01264	0.0101099	2.112×10-1	6.641×10-1	0.000553321	0.00999865	9.559×10-1	9.877×10-1	0.00921175	0.0101942	3.662×10-1	7.767×10-1	-0.015276	0.00999176	1.263×10-1	4.827×10-1	-0.00264029	0.0105009	8.015×10-1	9.557×10-1	-0.0254899	0.00999124	1.075×10-2	1.187×10-1	-0.0159171	0.0103259	1.232×10-1	5.376×10-1	-0.0161122	0.00999423	1.070×10-1	4.465×10-1	-0.00805727	0.0101958	4.294×10-1	8.155×10-1	-0.00482138	0.00999105
docosahexaenoylcarnitine (C22:6)*	Lipid	Fatty Acid Metabolism (Acyl Carnitine, Polyunsaturated)	0.205592	-0.00985535	0.00999209	3.240×10-1	6.949×10-1	0.00379566	0.00999274	7.041×10-1	9.085×10-1	0.00548276	0.0101188	5.879×10-1	8.846×10-1	-0.00142337	0.00999864	8.868×10-1	9.689×10-1	0.000562656	0.010203	9.560×10-1	9.906×10-1	-0.00842031	0.00999257	3.994×10-1	7.523×10-1	-0.00593775	0.0105093	5.721×10-1	8.792×10-1	-0.00865679	0.00999411	3.864×10-1	7.409×10-1	-0.00657202	0.0103354	5.249×10-1	8.555×10-1	0.0107484	0.00999495	2.822×10-1	6.646×10-1	0.0132709	0.0102036	1.934×10-1	6.405×10-1	0.00764913	0.00999088
docosapentaenoylcarnitine (C22:5n3)*	Lipid	Fatty Acid Metabolism (Acyl Carnitine, Polyunsaturated)	0.333999	-0.0309726	0.00998778	1.934×10-3	3.680×10-2	-0.00426562	0.00999272	6.695×10-1	8.949×10-1	0.000625058	0.0101146	9.507×10-1	9.904×10-1	-0.006494	0.00999844	5.160×10-1	8.186×10-1	-0.000335915	0.0101986	9.737×10-1	9.933×10-1	-0.011813	0.00999223	2.371×10-1	6.267×10-1	-0.00245731	0.010505	8.151×10-1	9.602×10-1	-0.029557	0.00999012	3.097×10-3	5.111×10-2	-0.0231684	0.0103285	2.491×10-2	2.429×10-1	0.0258438	0.00999219	9.712×10-3	1.117×10-1	0.033436	0.0101946	1.042×10-3	3.360×10-2	0.000989397	0.00999117
linolenoylcarnitine (C18:3)*	Lipid	Fatty Acid Metabolism (Acyl Carnitine, Polyunsaturated)	0.0932601	-0.0199452	0.00999059	4.592×10-2	2.889×10-1	0.0183384	0.00999113	6.647×10-2	3.547×10-1	0.0220235	0.010115	2.948×10-2	2.682×10-1	0.00209169	0.00999863	8.343×10-1	9.530×10-1	0.00631631	0.0102013	5.358×10-1	8.623×10-1	-0.010856	0.00999234	2.773×10-1	6.603×10-1	-0.00517585	0.0105078	6.223×10-1	8.979×10-1	-0.0208087	0.00999233	3.732×10-2	2.587×10-1	-0.0168179	0.0103326	1.036×10-1	5.010×10-1	-0.0128098	0.00999471	2.000×10-1	5.870×10-1	-0.00916478	0.0102025	3.691×10-1	7.786×10-1	0.00530616	0.00999103
linoleoylcarnitine (C18:2)*	Lipid	Fatty Acid Metabolism (Acyl Carnitine, Polyunsaturated)	9.98502e-05	-0.02602	0.00998919	9.206×10-3	1.089×10-1	-0.000513313	0.00999281	9.590×10-1	9.888×10-1	0.00367332	0.010116	7.165×10-1	9.277×10-1	0.0109327	0.00999805	2.742×10-1	6.573×10-1	0.0167828	0.0101987	9.988×10-2	4.914×10-1	-0.0186548	0.00999119	6.191×10-2	3.405×10-1	-0.0117211	0.0105058	2.646×10-1	7.071×10-1	-0.0168629	0.00999307	9.155×10-2	4.175×10-1	-0.0109427	0.010332	2.896×10-1	7.263×10-1	-0.0157577	0.00999429	1.149×10-1	4.600×10-1	-0.0109622	0.0102009	2.826×10-1	7.237×10-1	0.00768078	0.00999088
acetylcarnitine (C2)	Lipid	Fatty Acid Metabolism (Acyl Carnitine, Short Chain)	0.0001997	-0.00907272	0.00999217	3.639×10-1	7.235×10-1	0.00540107	0.00999267	5.889×10-1	8.629×10-1	0.00700264	0.0101188	4.889×10-1	8.417×10-1	-0.000906949	0.00999865	9.277×10-1	9.801×10-1	0.000938021	0.0102031	9.268×10-1	9.826×10-1	-9.26553e-05	0.00999292	9.926×10-1	9.993×10-1	0.00300507	0.0105095	7.749×10-1	9.480×10-1	-0.00532083	0.00999435	5.945×10-1	8.653×10-1	-0.00321777	0.0103356	7.556×10-1	9.411×10-1	-0.00553225	0.00999538	5.799×10-1	8.578×10-1	-0.00386174	0.0102045	7.051×10-1	9.251×10-1	0.0231005	0.0099885
arachidonoylcholine	Lipid	Fatty Acid Metabolism (Acyl Choline)	0.000798802	-0.038244	0.00998527	1.289×10-4	5.337×10-3	-0.0119149	0.0099921	2.331×10-1	6.217×10-1	-0.00604496	0.0101119	5.500×10-1	8.692×10-1	-0.00751419	0.00999837	4.523×10-1	7.865×10-1	0.000110438	0.010196	9.914×10-1	9.975×10-1	-0.0426022	0.00998385	1.998×10-5	1.295×10-3	-0.0340214	0.0104968	1.195×10-3	3.669×10-2	-0.00465546	0.00999438	6.414×10-1	8.870×10-1	0.00544327	0.0103284	5.982×10-1	8.890×10-1	-0.00304238	0.00999548	7.608×10-1	9.282×10-1	0.00485582	0.0101974	6.340×10-1	9.021×10-1	-0.0149495	0.00999005
dihomo-linolenoyl-choline	Lipid	Fatty Acid Metabolism (Acyl Choline)	0.0415377	-0.0337734	0.00998688	7.229×10-4	1.852×10-2	-0.0138861	0.00999185	1.646×10-1	5.433×10-1	-0.00878779	0.0101133	3.849×10-1	7.881×10-1	-0.00341488	0.00999859	7.327×10-1	9.196×10-1	0.00345146	0.0101976	7.350×10-1	9.340×10-1	-0.0348724	0.00998685	4.818×10-4	1.383×10-2	-0.0270031	0.0105006	1.014×10-2	1.431×10-1	-0.00839947	0.00999414	4.007×10-1	7.539×10-1	0.000221094	0.0103302	9.829×10-1	9.954×10-1	-0.000882887	0.00999553	9.296×10-1	9.804×10-1	0.00616824	0.010199	5.453×10-1	8.669×10-1	-0.0156486	0.00998995
docosahexaenoylcholine	Lipid	Fatty Acid Metabolism (Acyl Choline)	0.00958562	-0.0336487	0.00998692	7.565×10-4	1.888×10-2	-0.0113978	0.00999216	2.540×10-1	6.390×10-1	-0.00625634	0.0101135	5.362×10-1	8.626×10-1	-0.00713969	0.0099984	4.752×10-1	7.966×10-1	-0.00045302	0.0101977	9.646×10-1	9.910×10-1	-0.0380477	0.00998569	1.397×10-4	5.648×10-3	-0.0305578	0.0104996	3.618×10-3	7.516×10-2	-0.00674871	0.00999426	4.995×10-1	8.110×10-1	0.00195247	0.0103302	8.501×10-1	9.649×10-1	0.0015207	0.00999552	8.791×10-1	9.666×10-1	0.00864718	0.0101988	3.965×10-1	7.956×10-1	-0.01057	0.00999061
eicosapentaenoylcholine	Lipid	Fatty Acid Metabolism (Acyl Choline)	0.135996	-0.0243922	0.00998961	1.463×10-2	1.464×10-1	-0.00533936	0.00999267	5.931×10-1	8.644×10-1	-0.00153806	0.0101164	8.792×10-1	9.714×10-1	0.00544272	0.0099985	5.862×10-1	8.619×10-1	0.0107284	0.0101999	2.929×10-1	7.291×10-1	-0.0266089	0.00998939	7.741×10-3	9.647×10-2	-0.0210764	0.0105048	4.484×10-2	3.355×10-1	-0.000962842	0.00999448	9.233×10-1	9.785×10-1	0.00561745	0.0103328	5.867×10-1	8.846×10-1	-0.0120869	0.0099948	2.266×10-1	6.145×10-1	-0.00747797	0.0102017	4.636×10-1	8.352×10-1	-0.00020999	0.00999117
linoleoylcholine*	Lipid	Fatty Acid Metabolism (Acyl Choline)	0.000998502	-0.0481024	0.00998101	1.461×10-6	2.012×10-4	-0.0227038	0.00999024	2.307×10-2	1.919×10-1	-0.0155168	0.0101065	1.247×10-1	5.409×10-1	-0.00717597	0.00999839	4.730×10-1	7.956×10-1	0.00250807	0.0101917	8.056×10-1	9.571×10-1	-0.0471863	0.00998179	2.307×10-6	3.034×10-4	-0.035715	0.0104918	6.665×10-4	2.492×10-2	-0.0141209	0.00999349	1.577×10-1	5.322×10-1	-0.00199273	0.0103241	8.469×10-1	9.639×10-1	-0.0187406	0.00999377	6.079×10-2	3.373×10-1	-0.00943637	0.0101927	3.546×10-1	7.703×10-1	-0.0107285	0.0099906
oleoylcholine	Lipid	Fatty Acid Metabolism (Acyl Choline)	0.00109835	-0.0499429	0.00998011	5.704×10-7	9.137×10-5	-0.0172942	0.00999132	8.350×10-2	3.983×10-1	-0.00967267	0.0101064	3.385×10-1	7.626×10-1	-0.00952222	0.0099982	3.409×10-1	7.091×10-1	0.000446796	0.0101908	9.650×10-1	9.910×10-1	-0.0405278	0.00998471	4.966×10-5	2.718×10-3	-0.02772	0.0104932	8.262×10-3	1.276×10-1	-0.010166	0.00999397	3.091×10-1	6.829×10-1	0.00273835	0.0103231	7.908×10-1	9.539×10-1	-0.0141308	0.00999453	1.574×10-1	5.319×10-1	-0.00424559	0.0101921	6.770×10-1	9.156×10-1	-0.0184047	0.00998948
palmitoloelycholine	Lipid	Fatty Acid Metabolism (Acyl Choline)	0.270394	-0.0442331	0.0099828	9.482×10-6	7.527×10-4	-0.0106533	0.00999225	2.864×10-1	6.679×10-1	-0.00378465	0.0101095	7.081×10-1	9.260×10-1	-0.00924103	0.00999822	3.554×10-1	7.194×10-1	-0.000445061	0.0101935	9.652×10-1	9.910×10-1	-0.0271083	0.00998925	6.664×10-3	8.764×10-2	-0.0148329	0.0104987	1.577×10-1	5.939×10-1	-0.0123159	0.00999373	2.178×10-1	6.081×10-1	-0.00111684	0.0103259	9.139×10-1	9.798×10-1	-0.0136535	0.0099946	1.719×10-1	5.522×10-1	-0.0049465	0.0101949	6.275×10-1	9.000×10-1	-0.0189785	0.00998937
palmitoylcholine	Lipid	Fatty Acid Metabolism (Acyl Choline)	9.98502e-05	-0.0468167	0.00998162	2.764×10-6	3.291×10-4	-0.0135488	0.0099919	1.751×10-1	5.560×10-1	-0.00633668	0.0101082	5.307×10-1	8.601×10-1	-0.00967198	0.00999818	3.334×10-1	7.034×10-1	-0.000357767	0.0101923	9.720×10-1	9.925×10-1	-0.0420154	0.0099841	2.596×10-5	1.546×10-3	-0.030436	0.0104941	3.736×10-3	7.680×10-2	-0.0128954	0.00999366	1.970×10-1	5.835×10-1	-0.00103248	0.0103247	9.203×10-1	9.812×10-1	-0.00814749	0.0099952	4.150×10-1	7.652×10-1	0.00133433	0.0101938	8.959×10-1	9.756×10-1	-0.0146764	0.00999009
stearoylcholine*	Lipid	Fatty Acid Metabolism (Acyl Choline)	0.0134798	-0.0415922	0.00998393	3.127×10-5	1.813×10-3	-0.0139611	0.00999184	1.624×10-1	5.390×10-1	-0.0076027	0.0101104	4.521×10-1	8.302×10-1	-0.00472257	0.00999854	6.367×10-1	8.863×10-1	0.00371203	0.0101946	7.158×10-1	9.276×10-1	-0.0389063	0.00998536	9.830×10-5	4.419×10-3	-0.0287867	0.010497	6.110×10-3	1.073×10-1	-0.00813637	0.00999416	4.156×10-1	7.656×10-1	0.00263317	0.0103271	7.987×10-1	9.550×10-1	-0.0104223	0.00999499	2.971×10-1	6.748×10-1	-0.00213313	0.0101961	8.343×10-1	9.626×10-1	-0.0157801	0.00998993
4-methylhexanoylglutamine	Lipid	Fatty Acid Metabolism (Acyl Glutamine)	0.290464	-0.0151593	0.00999143	1.292×10-1	4.869×10-1	0.00287286	0.00999277	7.737×10-1	9.326×10-1	0.00539258	0.0101181	5.941×10-1	8.874×10-1	-0.0156149	0.00999743	1.183×10-1	4.659×10-1	-0.0131144	0.0102015	1.986×10-1	6.482×10-1	-0.00744099	0.00999265	4.565×10-1	7.896×10-1	-0.00303787	0.0105088	7.725×10-1	9.474×10-1	0.0115153	0.00999383	2.493×10-1	6.349×10-1	0.0164457	0.0103336	1.115×10-1	5.157×10-1	-0.0132387	0.00999465	1.853×10-1	5.692×10-1	-0.0106162	0.0102032	2.981×10-1	7.329×10-1	0.00191973	0.00999115
hexanoylglutamine	Lipid	Fatty Acid Metabolism (Acyl Glutamine)	0.0264603	-0.0074286	0.0099923	4.572×10-1	7.897×10-1	0.00957156	0.00999236	3.381×10-1	7.072×10-1	0.0110137	0.0101186	2.764×10-1	7.174×10-1	-0.00723715	0.00999839	4.692×10-1	7.940×10-1	-0.00599468	0.010203	5.569×10-1	8.731×10-1	-0.0094015	0.00999248	3.468×10-1	7.143×10-1	-0.00785421	0.0105094	4.549×10-1	8.309×10-1	0.00925728	0.00999406	3.543×10-1	7.183×10-1	0.0119242	0.0103351	2.486×10-1	6.935×10-1	-0.0203041	0.00999347	4.221×10-2	2.755×10-1	-0.0196026	0.0102028	5.472×10-2	3.688×10-1	0.00424338	0.00999108
2-butenoylglycine	Lipid	Fatty Acid Metabolism (Acyl Glycine)	0.408188	-0.00874574	0.0099922	3.815×10-1	7.371×10-1	0.00923988	0.00999239	3.551×10-1	7.192×10-1	0.0108862	0.0101185	2.820×10-1	7.235×10-1	0.00930435	0.00999822	3.521×10-1	7.167×10-1	0.0115031	0.0102025	2.596×10-1	7.020×10-1	-0.00709629	0.00999267	4.776×10-1	7.978×10-1	-0.00485337	0.0105095	6.442×10-1	9.037×10-1	0.00496451	0.00999437	6.194×10-1	8.783×10-1	0.00769243	0.0103354	4.567×10-1	8.317×10-1	-0.00891934	0.00999513	3.722×10-1	7.306×10-1	-0.00746052	0.0102043	4.647×10-1	8.352×10-1	0.00731452	0.0099909
3-hydroxybutyroylglycine**	Lipid	Fatty Acid Metabolism (Acyl Glycine)	0.155067	-0.0237363	0.00998976	1.752×10-2	1.627×10-1	0.00536586	0.00999267	5.913×10-1	8.639×10-1	0.00933325	0.0101162	3.562×10-1	7.710×10-1	0.000709078	0.00999865	9.435×10-1	9.830×10-1	0.00566319	0.0102005	5.788×10-1	8.810×10-1	0.00167351	0.00999291	8.670×10-1	9.624×10-1	0.00998107	0.0105066	3.421×10-1	7.632×10-1	0.000886833	0.00999449	9.293×10-1	9.803×10-1	0.00741679	0.0103329	4.729×10-1	8.371×10-1	-0.0244707	0.00999254	1.435×10-2	1.446×10-1	-0.0205226	0.0102	4.425×10-2	3.335×10-1	0.0118841	0.00999046
cis-3,4-methyleneheptanoylglycine	Lipid	Fatty Acid Metabolism (Acyl Glycine)	0.0325512	-0.0102703	0.00999205	3.040×10-1	6.789×10-1	0.00411145	0.00999273	6.808×10-1	8.975×10-1	0.00587354	0.0101187	5.616×10-1	8.739×10-1	0.00650465	0.00999844	5.153×10-1	8.186×10-1	0.00890413	0.0102026	3.828×10-1	7.859×10-1	0.00808408	0.0099926	4.185×10-1	7.668×10-1	0.0124592	0.0105087	2.358×10-1	6.874×10-1	-0.0148859	0.00999338	1.364×10-1	5.001×10-1	-0.0131204	0.0103347	2.043×10-1	6.562×10-1	-0.0165473	0.00999416	9.782×10-2	4.286×10-1	-0.0150907	0.0102033	1.392×10-1	5.636×10-1	-0.00317189	0.00999112
hexanoylglycine	Lipid	Fatty Acid Metabolism (Acyl Glycine)	0.330704	-0.0295046	0.00998823	3.145×10-3	5.170×10-2	0.00241271	0.00999278	8.092×10-1	9.461×10-1	0.00723609	0.0101148	4.744×10-1	8.377×10-1	-0.00864383	0.00999828	3.873×10-1	7.416×10-1	-0.0028791	0.010199	7.777×10-1	9.482×10-1	0.00741157	0.00999265	4.583×10-1	7.901×10-1	0.0183034	0.0105039	8.144×10-2	4.502×10-1	0.00655929	0.00999427	5.116×10-1	8.171×10-1	0.0150549	0.0103305	1.451×10-1	5.739×10-1	-0.0200682	0.00999352	4.466×10-2	2.848×10-1	-0.0147235	0.0101995	1.489×10-1	5.796×10-1	-0.00731555	0.0099909
N-palmitoylglycine	Lipid	Fatty Acid Metabolism (Acyl Glycine)	0.00149775	-0.0281716	0.00998861	4.806×10-3	6.977×10-2	-0.00276297	0.00999278	7.822×10-1	9.348×10-1	0.00171379	0.0101154	8.655×10-1	9.672×10-1	0.00730033	0.00999838	4.653×10-1	7.918×10-1	0.0134468	0.0101986	1.874×10-1	6.344×10-1	-0.00640405	0.00999272	5.216×10-1	8.229×10-1	0.00256597	0.0105058	8.070×10-1	9.577×10-1	-0.0066575	0.00999427	5.053×10-1	8.134×10-1	0.000557431	0.010332	9.570×10-1	9.910×10-1	-0.0113194	0.00999489	2.574×10-1	6.423×10-1	-0.00588483	0.0102007	5.640×10-1	8.754×10-1	-0.0167238	0.00998977
picolinoylglycine	Lipid	Fatty Acid Metabolism (Acyl Glycine)	0.0217673	0.0282322	0.00998859	4.716×10-3	6.880×10-2	-0.0072272	0.00999255	4.695×10-1	7.941×10-1	-0.0119675	0.0101147	2.368×10-1	6.874×10-1	0.00656371	0.00999844	5.115×10-1	8.171×10-1	0.000977081	0.0101994	9.237×10-1	9.819×10-1	-0.0135498	0.00999201	1.751×10-1	5.560×10-1	-0.0246569	0.0105029	1.891×10-2	2.098×10-1	0.0142307	0.00999348	1.545×10-1	5.263×10-1	0.00752499	0.0103317	4.664×10-1	8.352×10-1	0.0286463	0.00999143	4.151×10-3	6.235×10-2	0.0239309	0.0101981	1.896×10-2	2.101×10-1	0.0109048	0.00999058
2-methylmalonylcarnitine (C4-DC)	Lipid	Fatty Acid Metabolism (also BCAA Metabolism)	0.217474	0.0100345	0.00999208	3.153×10-1	6.874×10-1	0.00961774	0.00999235	3.358×10-1	7.046×10-1	0.00824247	0.0101186	4.153×10-1	8.067×10-1	0.00385712	0.00999858	6.997×10-1	9.070×10-1	0.00193441	0.010203	8.496×10-1	9.647×10-1	0.00114511	0.00999292	9.088×10-1	9.749×10-1	-0.00217043	0.0105095	8.364×10-1	9.626×10-1	0.006219	0.0099943	5.338×10-1	8.318×10-1	0.00391618	0.0103355	7.048×10-1	9.251×10-1	0.00637888	0.00999533	5.234×10-1	8.246×10-1	0.00454227	0.0102043	6.562×10-1	9.071×10-1	-0.00173356	0.00999116
butyrylcarnitine (C4)	Lipid	Fatty Acid Metabolism (also BCAA Metabolism)	0.00289566	0.0113382	0.00999194	2.565×10-1	6.417×10-1	0.00110152	0.00999281	9.122×10-1	9.755×10-1	-0.000700515	0.0101188	9.448×10-1	9.889×10-1	0.0719502	0.00997276	5.798×10-13	8.515×10-10	0.0725686	0.010177	1.068×10-12	1.673×10-9	-0.00802024	0.0099926	4.222×10-1	7.708×10-1	-0.0127544	0.0105086	2.249×10-1	6.784×10-1	-0.0075131	0.00999421	4.522×10-1	7.865×10-1	-0.0111244	0.0103348	2.818×10-1	7.233×10-1	-7.43834e-05	0.00999553	9.941×10-1	9.993×10-1	-0.00245722	0.0102043	8.097×10-1	9.591×10-1	0.0099059	0.00999068
butyrylglycine	Lipid	Fatty Acid Metabolism (also BCAA Metabolism)	0.449326	-0.00340573	0.00999252	7.332×10-1	9.198×10-1	-0.017647	0.00999126	7.739×10-2	3.859×10-1	-0.0175456	0.0101179	8.293×10-2	4.541×10-1	0.0371536	0.00999175	2.016×10-4	7.431×10-3	0.0393944	0.0101958	1.124×10-4	6.984×10-3	0.00400472	0.00999284	6.886×10-1	9.012×10-1	0.00559598	0.0105098	5.944×10-1	8.874×10-1	-0.00341879	0.00999443	7.323×10-1	9.196×10-1	-0.00272801	0.010336	7.918×10-1	9.541×10-1	0.0160184	0.00999425	1.090×10-1	4.510×10-1	0.0174099	0.0102034	8.799×10-2	4.662×10-1	-0.00267113	0.00999113
methylmalonate (MMA)	Lipid	Fatty Acid Metabolism (also BCAA Metabolism)	0.198402	0.00474323	0.00999247	6.350×10-1	8.862×10-1	0.000198762	0.00999281	9.841×10-1	9.971×10-1	-0.000561754	0.0101193	9.557×10-1	9.905×10-1	0.010532	0.0099981	2.922×10-1	6.732×10-1	0.00998271	0.0102029	3.279×10-1	7.538×10-1	0.00812361	0.00999259	4.163×10-1	7.658×10-1	0.00736057	0.0105096	4.837×10-1	8.402×10-1	0.0014144	0.00999448	8.875×10-1	9.690×10-1	0.000219996	0.010336	9.830×10-1	9.954×10-1	0.00244261	0.0099955	8.069×10-1	9.452×10-1	0.00155027	0.0102048	8.793×10-1	9.714×10-1	0.0241713	0.00998825
propionylcarnitine (C3)	Lipid	Fatty Acid Metabolism (also BCAA Metabolism)	0	0.0213767	0.00999029	3.240×10-2	2.369×10-1	-0.00208408	0.00999279	8.348×10-1	9.530×10-1	-0.00558726	0.010117	5.808×10-1	8.819×10-1	0.0112985	0.00999801	2.585×10-1	6.424×10-1	0.0073298	0.0102009	4.724×10-1	8.370×10-1	0.000618731	0.00999292	9.506×10-1	9.852×10-1	-0.0066375	0.0105074	5.276×10-1	8.576×10-1	0.00085399	0.00999449	9.319×10-1	9.810×10-1	-0.0049121	0.0103336	6.345×10-1	9.023×10-1	0.0270749	0.00999187	6.746×10-3	8.821×10-2	0.0237319	0.0101999	2.000×10-2	2.158×10-1	0.00462465	0.00999106
propionylglycine	Lipid	Fatty Acid Metabolism (also BCAA Metabolism)	0.357464	-0.00882865	0.00999219	3.770×10-1	7.337×10-1	-0.0204271	0.00999073	4.092×10-2	2.717×10-1	-0.0195211	0.0101172	5.370×10-2	3.654×10-1	0.0185459	0.00999693	6.360×10-2	3.464×10-1	0.0211435	0.0102009	3.823×10-2	3.097×10-1	0.00731219	0.00999266	4.643×10-1	7.916×10-1	0.0111117	0.010509	2.904×10-1	7.264×10-1	-0.0038353	0.00999442	7.012×10-1	9.070×10-1	-0.00169563	0.0103357	8.697×10-1	9.691×10-1	0.00679385	0.0099953	4.967×10-1	8.087×10-1	0.0089338	0.0102042	3.813×10-1	7.858×10-1	-0.017608	0.00998962
malonylcarnitine	Lipid	Fatty Acid Synthesis	0.192012	0.00268854	0.00999254	7.879×10-1	9.373×10-1	0.0111754	0.00999219	2.634×10-1	6.479×10-1	0.0110254	0.0101188	2.759×10-1	7.173×10-1	-0.000366639	0.00999865	9.707×10-1	9.926×10-1	-0.0009396	0.0102035	9.266×10-1	9.826×10-1	0.00132695	0.00999292	8.944×10-1	9.713×10-1	0.00054682	0.01051	9.585×10-1	9.910×10-1	-0.00274117	0.00999445	7.839×10-1	9.354×10-1	-0.00366411	0.010336	7.230×10-1	9.311×10-1	0.00600606	0.00999535	5.479×10-1	8.418×10-1	0.00569548	0.0102048	5.768×10-1	8.810×10-1	0.000293384	0.00999117
2-aminoheptanoate	Lipid	Fatty Acid, Amino	0.0220669	0.0100225	0.00999208	3.159×10-1	6.874×10-1	0.00469481	0.0099927	6.385×10-1	8.865×10-1	0.00319642	0.0101189	7.521×10-1	9.386×10-1	-0.00561953	0.00999849	5.741×10-1	8.549×10-1	-0.00793105	0.0102027	4.370×10-1	8.223×10-1	0.00724941	0.00999266	4.682×10-1	7.931×10-1	0.00458541	0.0105094	6.626×10-1	9.094×10-1	0.00234127	0.00999446	8.148×10-1	9.469×10-1	-0.000227458	0.0103356	9.824×10-1	9.954×10-1	0.00197382	0.00999551	8.435×10-1	9.557×10-1	-4.63532e-05	0.0102044	9.964×10-1	9.988×10-1	0.000476649	0.00999117
2-aminooctanoate	Lipid	Fatty Acid, Amino	0.00978532	0.0020891	0.00999256	8.344×10-1	9.530×10-1	0.00406412	0.00999273	6.842×10-1	8.993×10-1	0.00383018	0.0101194	7.051×10-1	9.251×10-1	-0.00194011	0.00999863	8.462×10-1	9.571×10-1	-0.00245367	0.0102034	8.100×10-1	9.591×10-1	-0.00849927	0.00999256	3.950×10-1	7.479×10-1	-0.0101163	0.0105095	3.358×10-1	7.594×10-1	-0.00759293	0.0099942	4.474×10-1	7.829×10-1	-0.0086893	0.0103357	4.005×10-1	7.983×10-1	-0.0242971	0.00999258	1.505×10-2	1.492×10-1	-0.0257618	0.0102017	1.158×10-2	1.537×10-1	0.0044387	0.00999107
N-acetyl-2-aminooctanoate*	Lipid	Fatty Acid, Amino	0.00299551	0.0104059	0.00999204	2.977×10-1	6.752×10-1	0.00928764	0.00999238	3.527×10-1	7.168×10-1	0.00784406	0.0101186	4.382×10-1	8.233×10-1	-0.00581976	0.00999848	5.605×10-1	8.483×10-1	-0.00821908	0.0102026	4.205×10-1	8.091×10-1	-0.00137404	0.00999291	8.906×10-1	9.696×10-1	-0.00508395	0.0105093	6.286×10-1	9.007×10-1	-0.00669863	0.00999427	5.027×10-1	8.129×10-1	-0.00999933	0.010335	3.333×10-1	7.574×10-1	-0.0112538	0.0099949	2.602×10-1	6.447×10-1	-0.0139132	0.0102035	1.727×10-1	6.158×10-1	0.000513537	0.00999117
(14 or 15)-methylpalmitate (a17:0 or i17:0)	Lipid	Fatty Acid, Branched	0.00668997	-0.0200688	0.00999057	4.459×10-2	2.848×10-1	-0.000996585	0.00999281	9.206×10-1	9.780×10-1	0.00221724	0.0101174	8.265×10-1	9.618×10-1	0.0178696	0.00999706	7.389×10-2	3.758×10-1	0.0227714	0.0101989	2.559×10-2	2.474×10-1	-0.0204955	0.00999082	4.025×10-2	2.694×10-1	-0.0157953	0.0105067	1.328×10-1	5.555×10-1	0.00626597	0.00999429	5.307×10-1	8.296×10-1	0.0121699	0.0103333	2.389×10-1	6.878×10-1	0.00204398	0.00999551	8.380×10-1	9.539×10-1	0.0063424	0.0102027	5.342×10-1	8.616×10-1	-0.0158001	0.00998992
(16 or 17)-methylstearate (a19:0 or i19:0)	Lipid	Fatty Acid, Branched	0.000499251	-0.0309969	0.00998778	1.918×10-3	3.666×10-2	0.00188634	0.0099928	8.503×10-1	9.580×10-1	0.00693722	0.0101144	4.928×10-1	8.429×10-1	0.0137963	0.0099977	1.676×10-1	5.476×10-1	0.0207972	0.0101965	4.141×10-2	3.227×10-1	-0.0173846	0.00999141	8.190×10-2	3.954×10-1	-0.00861143	0.0105046	4.124×10-1	8.042×10-1	0.0156885	0.00999326	1.165×10-1	4.633×10-1	0.0252245	0.010328	1.461×10-2	1.767×10-1	-0.00441804	0.00999543	6.585×10-1	8.909×10-1	0.00190104	0.0102	8.522×10-1	9.649×10-1	-0.0118609	0.00999047
cis-3,4-methyleneheptanoate	Lipid	Fatty Acid, Branched	0.00599101	0.00427807	0.00999249	6.686×10-1	8.949×10-1	0.009808	0.00999233	3.263×10-1	6.975×10-1	0.00936667	0.0101189	3.546×10-1	7.703×10-1	-0.00602027	0.00999847	5.471×10-1	8.415×10-1	-0.00715648	0.0102032	4.831×10-1	8.402×10-1	0.00167281	0.00999291	8.671×10-1	9.624×10-1	0.000384925	0.0105099	9.708×10-1	9.921×10-1	-0.0089557	0.00999409	3.702×10-1	7.299×10-1	-0.0107432	0.0103354	2.986×10-1	7.331×10-1	-0.00389809	0.00999545	6.966×10-1	9.053×10-1	-0.00496063	0.0102047	6.269×10-1	8.996×10-1	0.0150784	0.00999003
pristanate	Lipid	Fatty Acid, Branched	0.0269596	-0.0118576	0.00999188	2.354×10-1	6.242×10-1	0.00349511	0.00999275	7.265×10-1	9.172×10-1	0.00549774	0.0101186	5.869×10-1	8.846×10-1	0.012527	0.00999787	2.102×10-1	5.987×10-1	0.0155045	0.0102016	1.286×10-1	5.473×10-1	-0.020607	0.0099908	3.918×10-2	2.657×10-1	-0.0187312	0.0105076	7.468×10-2	4.294×10-1	0.0122073	0.00999374	2.219×10-1	6.116×10-1	0.016286	0.0103341	1.151×10-1	5.240×10-1	-0.00323938	0.00999548	7.459×10-1	9.234×10-1	-0.000887519	0.0102042	9.307×10-1	9.836×10-1	-0.000129558	0.00999117
2-hydroxyglutarate	Lipid	Fatty Acid, Dicarboxylate	0.0466301	-0.00630375	0.00999238	5.281×10-1	8.279×10-1	0.00771968	0.00999252	4.398×10-1	7.808×10-1	0.00893322	0.0101189	3.773×10-1	7.830×10-1	-0.00514097	0.00999852	6.071×10-1	8.722×10-1	-0.00404534	0.0102032	6.918×10-1	9.212×10-1	-0.00494668	0.0099928	6.206×10-1	8.789×10-1	-0.00331219	0.0105098	7.527×10-1	9.388×10-1	-0.00291053	0.00999445	7.709×10-1	9.321×10-1	-0.00139473	0.0103359	8.927×10-1	9.750×10-1	-0.00759346	0.00999524	4.474×10-1	7.829×10-1	-0.00659116	0.0102045	5.184×10-1	8.522×10-1	0.000437006	0.00999117
2-hydroxysebacate	Lipid	Fatty Acid, Dicarboxylate	0.0395407	-0.00966484	0.00999211	3.334×10-1	7.034×10-1	-0.0104666	0.00999227	2.949×10-1	6.736×10-1	-0.00917257	0.0101186	3.647×10-1	7.759×10-1	-0.00660365	0.00999843	5.090×10-1	8.161×10-1	-0.00487106	0.0102029	6.331×10-1	9.020×10-1	-0.0103225	0.00999239	3.016×10-1	6.780×10-1	-0.00810694	0.0105092	4.405×10-1	8.240×10-1	0.000993383	0.00999448	9.208×10-1	9.780×10-1	0.00369611	0.0103355	7.206×10-1	9.301×10-1	-0.0137325	0.00999459	1.695×10-1	5.491×10-1	-0.0122841	0.0102037	2.287×10-1	6.797×10-1	0.00671168	0.00999095
3-carboxy-4-methyl-5-pentyl-2-furanpropionate (3-CMPFP)**	Lipid	Fatty Acid, Dicarboxylate	0	0.0191167	0.00999075	5.572×10-2	3.239×10-1	0.00727895	0.00999255	4.664×10-1	7.923×10-1	0.00437838	0.0101175	6.652×10-1	9.100×10-1	0.00510244	0.00999852	6.098×10-1	8.738×10-1	0.00134677	0.0102016	8.950×10-1	9.756×10-1	0.00770711	0.00999263	4.406×10-1	7.812×10-1	0.00197674	0.0105081	8.508×10-1	9.649×10-1	-0.00576328	0.00999432	5.642×10-1	8.495×10-1	-0.0113729	0.0103336	2.711×10-1	7.135×10-1	0.0224606	0.00999301	2.462×10-2	1.992×10-1	0.0193971	0.0102013	5.727×10-2	3.805×10-1	-0.000846254	0.00999117
3-carboxy-4-methyl-5-propyl-2-furanpropanoate (CMPF)	Lipid	Fatty Acid, Dicarboxylate	0	0.0208138	0.00999041	3.724×10-2	2.587×10-1	0.0113424	0.00999217	2.563×10-1	6.417×10-1	0.00827118	0.0101169	4.136×10-1	8.050×10-1	0.00963954	0.00999819	3.350×10-1	7.046×10-1	0.0057191	0.0102011	5.751×10-1	8.803×10-1	0.00177487	0.00999291	8.590×10-1	9.603×10-1	-0.00516596	0.0105076	6.230×10-1	8.979×10-1	0.000699122	0.00999449	9.442×10-1	9.830×10-1	-0.00492434	0.0103337	6.337×10-1	9.021×10-1	0.0236653	0.00999273	1.789×10-2	1.649×10-1	0.0202965	0.0102007	4.665×10-2	3.424×10-1	0.010561	0.00999061
3-hydroxyadipate	Lipid	Fatty Acid, Dicarboxylate	0.221068	-0.00856747	0.00999221	3.912×10-1	7.446×10-1	-0.00416302	0.00999273	6.770×10-1	8.971×10-1	-0.00288597	0.010119	7.755×10-1	9.482×10-1	-0.00335941	0.00999859	7.369×10-1	9.200×10-1	-0.00172053	0.0102031	8.661×10-1	9.675×10-1	-0.00121656	0.00999292	9.031×10-1	9.742×10-1	0.00158891	0.0105096	8.798×10-1	9.714×10-1	0.00266889	0.00999445	7.894×10-1	9.377×10-1	0.00518888	0.0103356	6.156×10-1	8.957×10-1	-0.0172303	0.00999405	8.473×10-2	4.013×10-1	-0.0161599	0.0102033	1.133×10-1	5.216×10-1	0.00877541	0.00999079
3-hydroxydodecanedioate*	Lipid	Fatty Acid, Dicarboxylate	0.216375	-0.00994869	0.00999208	3.194×10-1	6.910×10-1	0.00897891	0.00999241	3.689×10-1	7.288×10-1	0.0108127	0.0101184	2.853×10-1	7.247×10-1	0.00249371	0.00999862	8.031×10-1	9.427×10-1	0.00466084	0.0102029	6.478×10-1	9.047×10-1	-0.00412715	0.00999284	6.796×10-1	8.975×10-1	-0.00115729	0.0105095	9.123×10-1	9.795×10-1	0.0126597	0.00999369	2.053×10-1	5.922×10-1	0.0162496	0.0103343	1.159×10-1	5.243×10-1	-0.00441241	0.00999543	6.589×10-1	8.909×10-1	-0.00251075	0.0102044	8.057×10-1	9.571×10-1	0.00776175	0.00999087
3-methyladipate	Lipid	Fatty Acid, Dicarboxylate	0.201598	-0.00234214	0.00999255	8.147×10-1	9.469×10-1	-0.0167179	0.00999142	9.431×10-2	4.242×10-1	-0.0167646	0.010118	9.757×10-2	4.857×10-1	0.00137576	0.00999864	8.906×10-1	9.696×10-1	0.00191852	0.0102035	8.509×10-1	9.649×10-1	-0.000129213	0.00999292	9.897×10-1	9.992×10-1	0.000659305	0.01051	9.500×10-1	9.904×10-1	0.00545589	0.00999434	5.851×10-1	8.614×10-1	0.00647287	0.0103358	5.312×10-1	8.604×10-1	-0.0085979	0.00999516	3.897×10-1	7.434×10-1	-0.00846951	0.0102046	4.066×10-1	8.010×10-1	0.00123327	0.00999116
4-hydroxy-2-oxoglutaric acid	Lipid	Fatty Acid, Dicarboxylate	0.0525212	-0.0148821	0.00999147	1.364×10-1	5.001×10-1	-0.00409662	0.00999273	6.818×10-1	8.977×10-1	-0.00179869	0.0101183	8.589×10-1	9.652×10-1	0.000284764	0.00999865	9.773×10-1	9.959×10-1	0.00338428	0.0102023	7.401×10-1	9.349×10-1	-0.0109165	0.00999233	2.746×10-1	6.578×10-1	-0.00697691	0.0105086	5.068×10-1	8.478×10-1	-0.00737175	0.00999422	4.608×10-1	7.912×10-1	-0.00382792	0.0103349	7.111×10-1	9.269×10-1	0.0116327	0.00999485	2.445×10-1	6.315×10-1	0.0152476	0.0102027	1.351×10-1	5.589×10-1	-0.0105738	0.00999061
azelate (C9-DC)	Lipid	Fatty Acid, Dicarboxylate	0.00808787	0.0128929	0.00999175	1.970×10-1	5.835×10-1	-0.00241246	0.00999278	8.092×10-1	9.461×10-1	-0.00455469	0.0101185	6.526×10-1	9.061×10-1	0.00367335	0.00999858	7.133×10-1	9.125×10-1	0.00114999	0.0102026	9.103×10-1	9.791×10-1	-0.00582647	0.00999275	5.599×10-1	8.479×10-1	-0.0108605	0.0105086	3.014×10-1	7.360×10-1	-0.00163549	0.00999448	8.700×10-1	9.634×10-1	-0.00526248	0.0103351	6.106×10-1	8.940×10-1	-0.00814042	0.0099952	4.154×10-1	7.656×10-1	-0.0111903	0.0102035	2.728×10-1	7.138×10-1	0.00764791	0.00999088
branched chain 14:0 dicarboxylic acid**	Lipid	Fatty Acid, Dicarboxylate	0.0150774	-0.0103878	0.00999204	2.985×10-1	6.761×10-1	-0.0078753	0.0099925	4.306×10-1	7.760×10-1	-0.00639876	0.0101187	5.272×10-1	8.573×10-1	0.00687554	0.00999842	4.917×10-1	8.057×10-1	0.00931471	0.0102025	3.613×10-1	7.741×10-1	-0.00533172	0.00999278	5.937×10-1	8.646×10-1	-0.00233923	0.0105094	8.239×10-1	9.605×10-1	0.003603	0.00999442	7.185×10-1	9.149×10-1	0.00668388	0.0103353	5.178×10-1	8.522×10-1	-0.0106994	0.00999496	2.844×10-1	6.670×10-1	-0.00897116	0.010204	3.793×10-1	7.842×10-1	0.00559869	0.00999101
decadienedioic acid (C10:2-DC)**	Lipid	Fatty Acid, Dicarboxylate	0.0310534	-0.0353303	0.00998634	4.052×10-4	1.209×10-2	0.00650679	0.0099926	5.150×10-1	8.186×10-1	0.0123745	0.0101124	2.211×10-1	6.743×10-1	-0.0126176	0.00999786	2.070×10-1	5.954×10-1	-0.00580823	0.010197	5.690×10-1	8.772×10-1	0.00229296	0.0099929	8.185×10-1	9.476×10-1	0.0146373	0.0105024	1.634×10-1	6.039×10-1	0.00884602	0.0099941	3.761×10-1	7.328×10-1	0.019088	0.0103279	6.460×10-2	4.033×10-1	-0.0312198	0.00999066	1.784×10-3	3.491×10-2	-0.0251234	0.0101955	1.375×10-2	1.715×10-1	-0.00832784	0.00999082
docosadioate (C22-DC)	Lipid	Fatty Acid, Dicarboxylate	0.0114828	0.000462517	0.00999258	9.631×10-1	9.906×10-1	-0.00251168	0.00999278	8.015×10-1	9.425×10-1	-0.00265013	0.0101194	7.934×10-1	9.544×10-1	0.013468	0.00999775	1.780×10-1	5.587×10-1	0.0139281	0.0102026	1.722×10-1	6.151×10-1	6.57246e-05	0.00999292	9.948×10-1	9.993×10-1	-8.57241e-05	0.01051	9.935×10-1	9.980×10-1	-0.00892745	0.00999409	3.717×10-1	7.305×10-1	-0.00967319	0.0103356	3.493×10-1	7.686×10-1	0.000415367	0.00999553	9.669×10-1	9.911×10-1	0.000335839	0.010205	9.737×10-1	9.933×10-1	-0.00565705	0.00999101
dodecadienoate (12:2)*	Lipid	Fatty Acid, Dicarboxylate	0	-0.0086694	0.0099922	3.856×10-1	7.402×10-1	0.00470022	0.0099927	6.381×10-1	8.864×10-1	0.00621888	0.0101189	5.388×10-1	8.644×10-1	0.0102984	0.00999812	3.030×10-1	6.788×10-1	0.0125224	0.0102023	2.197×10-1	6.729×10-1	-0.0100726	0.00999242	3.135×10-1	6.858×10-1	-0.0081715	0.0105093	4.369×10-1	8.223×10-1	0.00962926	0.00999403	3.353×10-1	7.046×10-1	0.0126602	0.0103349	2.206×10-1	6.739×10-1	-0.00834923	0.00999518	4.036×10-1	7.562×10-1	-0.00688236	0.0102043	5.000×10-1	8.458×10-1	0.0135493	0.00999025
dodecanedioate (C12-DC)	Lipid	Fatty Acid, Dicarboxylate	0.000698952	-0.00533437	0.00999244	5.935×10-1	8.644×10-1	0.00651631	0.0099926	5.143×10-1	8.186×10-1	0.00754282	0.010119	4.560×10-1	8.313×10-1	0.000752272	0.00999865	9.400×10-1	9.830×10-1	0.00189012	0.0102033	8.530×10-1	9.649×10-1	-0.00312689	0.00999288	7.544×10-1	9.264×10-1	-0.00163142	0.0105099	8.766×10-1	9.712×10-1	0.00918559	0.00999407	3.581×10-1	7.203×10-1	0.0112769	0.0103353	2.753×10-1	7.171×10-1	-0.00718288	0.00999527	4.724×10-1	7.951×10-1	-0.0063667	0.0102046	5.327×10-1	8.609×10-1	0.00617258	0.00999098
dodecenedioate (C12:1-DC)*	Lipid	Fatty Acid, Dicarboxylate	0.0717923	-0.0167796	0.00999117	9.310×10-2	4.220×10-1	0.00819143	0.00999248	4.124×10-1	7.628×10-1	0.0111078	0.0101174	2.723×10-1	7.138×10-1	-0.00669065	0.00999843	5.034×10-1	8.129×10-1	-0.00348545	0.010202	7.326×10-1	9.333×10-1	-0.0114657	0.00999227	2.512×10-1	6.363×10-1	-0.00693445	0.0105083	5.093×10-1	8.496×10-1	0.0230101	0.00999184	2.131×10-2	1.839×10-1	0.0291799	0.0103305	4.743×10-3	9.217×10-2	-0.0159248	0.00999426	1.111×10-1	4.533×10-1	-0.0130757	0.0102027	2.000×10-1	6.495×10-1	0.00823197	0.00999083
eicosanedioate (C20-DC)	Lipid	Fatty Acid, Dicarboxylate	9.98502e-05	-0.00471772	0.00999247	6.368×10-1	8.863×10-1	0.00145459	0.0099928	8.843×10-1	9.689×10-1	0.002253	0.0101193	8.238×10-1	9.605×10-1	0.00947183	0.0099982	3.435×10-1	7.115×10-1	0.0108418	0.0102028	2.880×10-1	7.263×10-1	-0.00833113	0.00999258	4.045×10-1	7.566×10-1	-0.00759884	0.0105096	4.697×10-1	8.358×10-1	-0.00938851	0.00999405	3.475×10-1	7.143×10-1	-0.00875459	0.0103356	3.970×10-1	7.956×10-1	-0.0158603	0.00999427	1.126×10-1	4.557×10-1	-0.0155401	0.0102037	1.278×10-1	5.457×10-1	-0.0164318	0.00998982
glutarate (C5-DC)	Lipid	Fatty Acid, Dicarboxylate	0.0490265	0.000761088	0.00999258	9.393×10-1	9.829×10-1	-0.00901092	0.00999241	3.672×10-1	7.270×10-1	-0.00936267	0.010119	3.549×10-1	7.703×10-1	0.013834	0.0099977	1.665×10-1	5.452×10-1	0.0142473	0.0102025	1.626×10-1	6.019×10-1	0.00306749	0.00999288	7.589×10-1	9.282×10-1	0.00313214	0.01051	7.657×10-1	9.450×10-1	0.00889873	0.00999409	3.733×10-1	7.319×10-1	0.00930903	0.0103356	3.678×10-1	7.784×10-1	0.0118443	0.00999483	2.360×10-1	6.249×10-1	0.0121849	0.0102042	2.325×10-1	6.834×10-1	0.00412455	0.00999109
heptenedioate (C7:1-DC)*	Lipid	Fatty Acid, Dicarboxylate	0.0172741	-0.00155183	0.00999257	8.766×10-1	9.657×10-1	-0.00347818	0.00999275	7.278×10-1	9.178×10-1	-0.00331607	0.0101194	7.431×10-1	9.360×10-1	-0.00307896	0.0099986	7.581×10-1	9.278×10-1	-0.00288412	0.0102034	7.774×10-1	9.482×10-1	-0.0021496	0.0099929	8.297×10-1	9.522×10-1	-0.00184606	0.01051	8.606×10-1	9.656×10-1	-0.00486561	0.00999437	6.264×10-1	8.811×10-1	-0.00478046	0.0103359	6.437×10-1	9.037×10-1	-0.00495873	0.00999541	6.198×10-1	8.785×10-1	-0.00484249	0.0102048	6.351×10-1	9.023×10-1	0.0060758	0.00999099
hexadecanedioate (C16-DC)	Lipid	Fatty Acid, Dicarboxylate	0	-0.0165787	0.00999121	9.708×10-2	4.282×10-1	0.00446895	0.00999271	6.547×10-1	8.903×10-1	0.00725832	0.0101178	4.732×10-1	8.371×10-1	0.00269413	0.00999861	7.876×10-1	9.373×10-1	0.00624515	0.0102019	5.404×10-1	8.649×10-1	0.00743963	0.00999265	4.566×10-1	7.896×10-1	0.0139072	0.0105077	1.857×10-1	6.338×10-1	0.00195087	0.00999447	8.452×10-1	9.567×10-1	0.00660417	0.0103344	5.228×10-1	8.544×10-1	-0.0066816	0.00999531	5.038×10-1	8.129×10-1	-0.00348426	0.0102035	7.328×10-1	9.333×10-1	0.00135871	0.00999116
hexadecenedioate (C16:1-DC)*	Lipid	Fatty Acid, Dicarboxylate	0.00329506	-0.0207683	0.00999042	3.766×10-2	2.598×10-1	-0.0012561	0.00999281	9.000×10-1	9.730×10-1	0.00206403	0.0101172	8.383×10-1	9.626×10-1	-0.00154723	0.00999864	8.770×10-1	9.657×10-1	0.00269791	0.0102013	7.914×10-1	9.539×10-1	0.00969894	0.00999245	3.318×10-1	7.030×10-1	0.0178411	0.0105062	8.951×10-2	4.679×10-1	0.00427922	0.0099944	6.685×10-1	8.949×10-1	0.0102358	0.0103333	3.219×10-1	7.499×10-1	-0.0115271	0.00999487	2.488×10-1	6.343×10-1	-0.00765515	0.0102025	4.531×10-1	8.309×10-1	-0.00287362	0.00999113
hydroxy-CMPF*	Lipid	Fatty Acid, Dicarboxylate	0	-0.00221112	0.00999255	8.249×10-1	9.500×10-1	-0.00701879	0.00999257	4.824×10-1	8.004×10-1	-0.00684021	0.0101192	4.991×10-1	8.452×10-1	0.00944965	0.00999821	3.446×10-1	7.123×10-1	0.0102986	0.010203	3.128×10-1	7.451×10-1	-0.0114724	0.00999227	2.509×10-1	6.363×10-1	-0.0119319	0.0105093	2.563×10-1	6.991×10-1	-0.0144421	0.00999345	1.484×10-1	5.170×10-1	-0.014842	0.010335	1.510×10-1	5.824×10-1	0.00161092	0.00999552	8.720×10-1	9.637×10-1	0.00214304	0.0102049	8.337×10-1	9.626×10-1	0.00664625	0.00999095
maleate	Lipid	Fatty Acid, Dicarboxylate	0.0321518	0.015708	0.00999135	1.159×10-1	4.622×10-1	0.0182767	0.00999114	6.739×10-2	3.560×10-1	0.0162057	0.0101169	1.092×10-1	5.113×10-1	-0.00866785	0.00999828	3.860×10-1	7.405×10-1	-0.0122849	0.0102015	2.285×10-1	6.795×10-1	-0.00757947	0.00999264	4.482×10-1	7.829×10-1	-0.0137636	0.0105078	1.903×10-1	6.372×10-1	0.0168431	0.00999307	9.193×10-2	4.188×10-1	0.0137316	0.0103339	1.839×10-1	6.323×10-1	-0.00213698	0.00999551	8.307×10-1	9.524×10-1	-0.00552406	0.0102036	5.883×10-1	8.846×10-1	0.0256035	0.00998789
octadecadienedioate (C18:2-DC)*	Lipid	Fatty Acid, Dicarboxylate	0.00109835	-0.0138329	0.00999162	1.663×10-1	5.450×10-1	-0.00313208	0.00999276	7.540×10-1	9.264×10-1	-0.00097899	0.0101185	9.229×10-1	9.819×10-1	0.00579735	0.00999848	5.620×10-1	8.487×10-1	0.0089068	0.0102021	3.827×10-1	7.859×10-1	0.010343	0.00999239	3.007×10-1	6.775×10-1	0.016178	0.0105078	1.237×10-1	5.376×10-1	-0.00176062	0.00999447	8.602×10-1	9.608×10-1	0.00188678	0.0103351	8.551×10-1	9.649×10-1	-0.0147316	0.00999444	1.405×10-1	5.064×10-1	-0.0124505	0.0102032	2.224×10-1	6.760×10-1	0.00716841	0.00999091
octadecanedioate (C18-DC)	Lipid	Fatty Acid, Dicarboxylate	0.00339491	-0.025673	0.00998928	1.018×10-2	1.144×10-1	-0.00577595	0.00999265	5.633×10-1	8.490×10-1	-0.00177901	0.0101161	8.604×10-1	9.656×10-1	0.00375495	0.00999858	7.073×10-1	9.107×10-1	0.00923666	0.0101997	3.652×10-1	7.759×10-1	0.000258303	0.00999292	9.794×10-1	9.960×10-1	0.00907911	0.0105062	3.875×10-1	7.896×10-1	-0.00366375	0.00999442	7.139×10-1	9.130×10-1	0.00307809	0.0103326	7.658×10-1	9.450×10-1	-0.0204869	0.00999343	4.039×10-2	2.696×10-1	-0.015964	0.0102003	1.176×10-1	5.278×10-1	-0.0102576	0.00999064
octadecenedioate (C18:1-DC)	Lipid	Fatty Acid, Dicarboxylate	0	-0.0080923	0.00999225	4.180×10-1	7.664×10-1	-0.00463867	0.00999271	6.425×10-1	8.870×10-1	-0.0034504	0.0101191	7.331×10-1	9.335×10-1	0.0066633	0.00999843	5.051×10-1	8.134×10-1	0.00861744	0.0102028	3.983×10-1	7.963×10-1	0.00954504	0.00999247	3.395×10-1	7.079×10-1	0.0133291	0.0105088	2.047×10-1	6.565×10-1	0.00863997	0.00999412	3.873×10-1	7.416×10-1	0.011445	0.0103351	2.682×10-1	7.105×10-1	-0.0143855	0.0099945	1.501×10-1	5.187×10-1	-0.0132947	0.0102038	1.926×10-1	6.393×10-1	0.00775507	0.00999087
sebacate (C10-DC)	Lipid	Fatty Acid, Dicarboxylate	0.00449326	-0.000372534	0.00999258	9.703×10-1	9.924×10-1	-0.00122553	0.00999281	9.024×10-1	9.740×10-1	-0.00119653	0.0101194	9.059×10-1	9.779×10-1	-6.43302e-05	0.00999865	9.949×10-1	9.993×10-1	1.03072e-05	0.0102035	9.992×10-1	9.995×10-1	-0.00445635	0.00999282	6.556×10-1	8.907×10-1	-0.00480139	0.0105099	6.478×10-1	9.047×10-1	0.00241739	0.00999446	8.089×10-1	9.461×10-1	0.00268671	0.010336	7.949×10-1	9.547×10-1	-0.0163978	0.00999419	1.009×10-1	4.345×10-1	-0.0170123	0.0102035	9.549×10-2	4.805×10-1	0.00138519	0.00999116
suberate (C8-DC)	Lipid	Fatty Acid, Dicarboxylate	0.110634	0.00141725	0.00999257	8.872×10-1	9.690×10-1	-0.00185946	0.0099928	8.524×10-1	9.584×10-1	-0.00213544	0.0101194	8.329×10-1	9.626×10-1	-0.00996636	0.00999816	3.189×10-1	6.905×10-1	-0.0106719	0.0102029	2.956×10-1	7.306×10-1	0.00608105	0.00999274	5.428×10-1	8.387×10-1	0.00624058	0.0105098	5.527×10-1	8.710×10-1	0.0147394	0.0099934	1.403×10-1	5.063×10-1	0.0153764	0.0103349	1.368×10-1	5.593×10-1	-0.0109779	0.00999493	2.721×10-1	6.555×10-1	-0.0117391	0.0102043	2.500×10-1	6.940×10-1	0.00372666	0.0099911
tetradecadienedioate (C14:2-DC)*	Lipid	Fatty Acid, Dicarboxylate	0.0288567	-0.0421827	0.00998368	2.409×10-5	1.464×10-3	0.00848353	0.00999245	3.959×10-1	7.490×10-1	0.0155074	0.0101093	1.251×10-1	5.412×10-1	-0.0108861	0.00999806	2.763×10-1	6.599×10-1	-0.00258347	0.0101944	7.999×10-1	9.554×10-1	-0.00440622	0.00999283	6.593×10-1	8.909×10-1	0.00957471	0.0105002	3.619×10-1	7.748×10-1	0.0035405	0.00999443	7.232×10-1	9.164×10-1	0.0152815	0.0103257	1.389×10-1	5.632×10-1	-0.0258707	0.00999218	9.637×10-3	1.117×10-1	-0.0181101	0.0101943	7.568×10-2	4.327×10-1	-0.0146342	0.0099901
tetradecanedioate (C14-DC)	Lipid	Fatty Acid, Dicarboxylate	0.000299551	-0.00550601	0.00999243	5.816×10-1	8.591×10-1	0.00599457	0.00999263	5.486×10-1	8.419×10-1	0.00703554	0.0101191	4.869×10-1	8.410×10-1	0.0031904	0.0099986	7.497×10-1	9.247×10-1	0.00446453	0.0102032	6.617×10-1	9.094×10-1	0.00516499	0.00999279	6.053×10-1	8.718×10-1	0.00759869	0.0105096	4.697×10-1	8.358×10-1	0.00908951	0.00999408	3.631×10-1	7.231×10-1	0.0112209	0.0103353	2.776×10-1	7.181×10-1	0.00210949	0.00999551	8.329×10-1	9.529×10-1	0.0033542	0.0102048	7.424×10-1	9.360×10-1	0.0033648	0.00999111
tridecenedioate (C13:1-DC)*	Lipid	Fatty Acid, Dicarboxylate	0.0013979	-0.00669179	0.00999235	5.031×10-1	8.129×10-1	0.000994448	0.00999281	9.207×10-1	9.780×10-1	0.00209978	0.0101192	8.356×10-1	9.626×10-1	-0.0048683	0.00999853	6.263×10-1	8.811×10-1	-0.0036809	0.0102032	7.183×10-1	9.284×10-1	0.00337111	0.00999287	7.359×10-1	9.200×10-1	0.0060207	0.0105096	5.667×10-1	8.767×10-1	0.00733426	0.00999422	4.631×10-1	7.916×10-1	0.00966695	0.0103354	3.496×10-1	7.689×10-1	0.00699154	0.00999528	4.843×10-1	8.017×10-1	0.00869135	0.0102044	3.944×10-1	7.956×10-1	-0.000302599	0.00999117
12,13-DiHOME	Lipid	Fatty Acid, Dihydroxy	0.318323	-0.0169726	0.00999114	8.939×10-2	4.122×10-1	-0.0159236	0.00999155	1.110×10-1	4.533×10-1	-0.0135887	0.0101171	1.793×10-1	6.248×10-1	0.0207681	0.0099965	3.778×10-2	2.603×10-1	0.0251471	0.0101989	1.369×10-2	1.710×10-1	0.00583742	0.00999275	5.591×10-1	8.477×10-1	0.0122699	0.0105078	2.430×10-1	6.898×10-1	-0.00681413	0.00999426	4.954×10-1	8.079×10-1	-0.00266192	0.0103345	7.967×10-1	9.550×10-1	-0.00697269	0.00999529	4.854×10-1	8.024×10-1	-0.00370498	0.0102034	7.165×10-1	9.277×10-1	0.00142667	0.00999116
2R,3R-dihydroxybutyrate	Lipid	Fatty Acid, Dihydroxy	0.000299551	0.0175806	0.00999103	7.850×10-2	3.882×10-1	0.00147755	0.0099928	8.825×10-1	9.682×10-1	-0.00132245	0.0101179	8.960×10-1	9.756×10-1	0.0158104	0.0099974	1.138×10-1	4.579×10-1	0.0128156	0.0102011	2.090×10-1	6.613×10-1	0.00245404	0.00999289	8.060×10-1	9.444×10-1	-0.00330732	0.0105083	7.530×10-1	9.391×10-1	0.0269515	0.00999086	6.995×10-3	9.024×10-2	0.0240315	0.0103317	2.004×10-2	2.159×10-1	0.0229448	0.0099929	2.169×10-2	1.847×10-1	0.0202241	0.0102014	4.745×10-2	3.446×10-1	-0.0049622	0.00999105
2S,3R-dihydroxybutyrate	Lipid	Fatty Acid, Dihydroxy	0.000499251	0.00759199	0.00999229	4.474×10-1	7.829×10-1	-0.0104593	0.00999227	2.952×10-1	6.736×10-1	-0.0119504	0.0101185	2.376×10-1	6.878×10-1	0.0181869	0.009997	6.890×10-2	3.591×10-1	0.0173627	0.0102017	8.880×10-2	4.676×10-1	0.0115378	0.00999226	2.483×10-1	6.340×10-1	0.0101611	0.0105092	3.336×10-1	7.574×10-1	0.00702063	0.00999424	4.824×10-1	8.004×10-1	0.00543907	0.0103356	5.987×10-1	8.892×10-1	0.00443818	0.00999543	6.570×10-1	8.908×10-1	0.00303223	0.0102046	7.664×10-1	9.450×10-1	0.000987841	0.00999117
9,10-DiHOME	Lipid	Fatty Acid, Dihydroxy	0.337693	-0.00754758	0.00999229	4.501×10-1	7.844×10-1	-0.0119118	0.0099921	2.332×10-1	6.218×10-1	-0.0109962	0.0101186	2.772×10-1	7.174×10-1	0.0238739	0.0099958	1.694×10-2	1.596×10-1	0.0264257	0.0101998	9.589×10-3	1.378×10-1	0.00492662	0.0099928	6.220×10-1	8.796×10-1	0.00803431	0.0105094	4.446×10-1	8.257×10-1	0.0122367	0.00999374	2.208×10-1	6.099×10-1	0.015143	0.0103347	1.429×10-1	5.701×10-1	-0.0158988	0.00999427	1.117×10-1	4.541×10-1	-0.0149863	0.0102036	1.419×10-1	5.680×10-1	0.00764519	0.00999088
13-HODE + 9-HODE	Lipid	Fatty Acid, Monohydroxy	0.0154768	-0.0182869	0.00999091	6.723×10-2	3.560×10-1	0.0117935	0.00999212	2.379×10-1	6.278×10-1	0.0150446	0.0101166	1.370×10-1	5.593×10-1	0.0107758	0.00999807	2.812×10-1	6.638×10-1	0.015015	0.0102007	1.411×10-1	5.672×10-1	-0.00469222	0.00999281	6.387×10-1	8.865×10-1	0.00107366	0.0105083	9.186×10-1	9.806×10-1	0.00971557	0.00999402	3.310×10-1	7.025×10-1	0.0153733	0.0103332	1.368×10-1	5.593×10-1	-0.0161869	0.00999422	1.053×10-1	4.443×10-1	-0.0130326	0.0102024	2.015×10-1	6.519×10-1	0.000681532	0.00999117
2-hydroxyarachidate*	Lipid	Fatty Acid, Monohydroxy	0.0501248	-0.00318678	0.00999253	7.498×10-1	9.247×10-1	0.00782063	0.00999251	4.339×10-1	7.779×10-1	0.00853366	0.010119	3.991×10-1	7.971×10-1	0.000425471	0.00999865	9.661×10-1	9.910×10-1	0.00110424	0.0102034	9.138×10-1	9.798×10-1	-0.0121339	0.00999219	2.246×10-1	6.133×10-1	-0.0123293	0.0105092	2.407×10-1	6.892×10-1	0.00706944	0.00999424	4.794×10-1	7.985×10-1	0.0084286	0.0103357	4.148×10-1	8.062×10-1	0.00214413	0.00999551	8.302×10-1	9.524×10-1	0.00290354	0.0102049	7.760×10-1	9.482×10-1	-0.00106977	0.00999116
2-hydroxybehenate	Lipid	Fatty Acid, Monohydroxy	0.0215676	0.00310672	0.00999253	7.559×10-1	9.271×10-1	9.2688e-05	0.00999281	9.926×10-1	9.993×10-1	-0.000406387	0.0101194	9.680×10-1	9.918×10-1	0.0124511	0.00999788	2.130×10-1	6.026×10-1	0.0123206	0.0102027	2.272×10-1	6.788×10-1	-0.0167723	0.00999152	9.325×10-2	4.224×10-1	-0.0196153	0.0105081	6.198×10-2	3.987×10-1	0.00962612	0.00999403	3.355×10-1	7.046×10-1	0.0094477	0.0103356	3.607×10-1	7.735×10-1	0.000107873	0.00999553	9.914×10-1	9.992×10-1	-0.000539614	0.0102049	9.578×10-1	9.910×10-1	-0.00239694	0.00999114
2-hydroxydecanoate	Lipid	Fatty Acid, Monohydroxy	0	-0.00934787	0.00999214	3.495×10-1	7.160×10-1	0.00428983	0.00999272	6.677×10-1	8.949×10-1	0.00590757	0.0101188	5.594×10-1	8.736×10-1	0.00470991	0.00999854	6.376×10-1	8.864×10-1	0.0068439	0.0102028	5.024×10-1	8.465×10-1	-0.00149763	0.00999291	8.809×10-1	9.675×10-1	0.00154533	0.0105096	8.831×10-1	9.728×10-1	0.002802	0.00999445	7.792×10-1	9.342×10-1	0.0055439	0.0103355	5.917×10-1	8.868×10-1	-0.0117753	0.00999484	2.388×10-1	6.286×10-1	-0.0103108	0.010204	3.123×10-1	7.446×10-1	-0.00173126	0.00999116
2-hydroxynervonate*	Lipid	Fatty Acid, Monohydroxy	0.0410384	-0.00769316	0.00999228	4.414×10-1	7.812×10-1	-0.00148746	0.0099928	8.817×10-1	9.678×10-1	-0.000283561	0.0101192	9.776×10-1	9.944×10-1	0.00533875	0.00999851	5.934×10-1	8.644×10-1	0.00715538	0.0102029	4.831×10-1	8.402×10-1	-0.0106338	0.00999236	2.873×10-1	6.683×10-1	-0.00912661	0.0105093	3.852×10-1	7.883×10-1	-0.00419967	0.0099944	6.743×10-1	8.966×10-1	-0.00239473	0.0103357	8.168×10-1	9.602×10-1	-0.0145131	0.00999448	1.465×10-1	5.137×10-1	-0.0135115	0.0102038	1.855×10-1	6.338×10-1	0.00508528	0.00999104
2-hydroxyoctanoate	Lipid	Fatty Acid, Monohydroxy	0.00988517	-0.00445217	0.00999248	6.559×10-1	8.908×10-1	0.011959	0.0099921	2.314×10-1	6.190×10-1	0.0129814	0.0101185	1.995×10-1	6.490×10-1	-0.0148493	0.00999755	1.375×10-1	5.021×10-1	-0.0145387	0.0102024	1.542×10-1	5.887×10-1	-0.00265229	0.00999289	7.907×10-1	9.382×10-1	-0.00140865	0.0105099	8.934×10-1	9.750×10-1	-0.0031222	0.00999444	7.547×10-1	9.265×10-1	-0.00212567	0.0103359	8.371×10-1	9.626×10-1	-0.0281123	0.00999158	4.909×10-3	7.067×10-2	-0.0283653	0.0102009	5.435×10-3	1.004×10-1	0.0110547	0.00999056
2-hydroxypalmitate	Lipid	Fatty Acid, Monohydroxy	0	-0.0342742	0.00998671	6.016×10-4	1.597×10-2	-0.00678178	0.00999258	4.974×10-1	8.091×10-1	-0.00142214	0.0101135	8.882×10-1	9.739×10-1	0.00584293	0.00999848	5.590×10-1	8.477×10-1	0.0131954	0.0101967	1.957×10-1	6.439×10-1	-0.0278141	0.00998906	5.372×10-3	7.537×10-2	-0.0190246	0.0105021	7.009×10-2	4.178×10-1	-0.0130587	0.00999364	1.913×10-1	5.779×10-1	-0.00462512	0.0103299	6.543×10-1	9.066×10-1	-0.0145671	0.00999447	1.450×10-1	5.118×10-1	-0.00798891	0.0101987	4.335×10-1	8.180×10-1	-0.0116054	0.0099905
2-hydroxystearate	Lipid	Fatty Acid, Monohydroxy	0	-0.0317809	0.00998753	1.467×10-3	3.020×10-2	-0.00805214	0.00999249	4.204×10-1	7.689×10-1	-0.0031272	0.0101143	7.572×10-1	9.418×10-1	0.00999233	0.00999815	3.176×10-1	6.888×10-1	0.0169989	0.0101969	9.553×10-2	4.805×10-1	-0.0184632	0.00999122	6.464×10-2	3.505×10-1	-0.00953593	0.0105043	3.640×10-1	7.757×10-1	-0.00380501	0.00999442	7.034×10-1	9.085×10-1	0.0045915	0.0103307	6.567×10-1	9.071×10-1	-0.0200883	0.00999351	4.444×10-2	2.844×10-1	-0.0142666	0.0101988	1.619×10-1	6.012×10-1	-0.012387	0.0099904
3-hydroxydecanoate	Lipid	Fatty Acid, Monohydroxy	0	-0.0104469	0.00999203	2.958×10-1	6.741×10-1	0.00564403	0.00999265	5.722×10-1	8.541×10-1	0.00747357	0.0101186	4.602×10-1	8.345×10-1	0.00647746	0.00999844	5.171×10-1	8.193×10-1	0.00891247	0.0102026	3.824×10-1	7.859×10-1	0.00213177	0.0099929	8.311×10-1	9.524×10-1	0.00593611	0.0105093	5.722×10-1	8.792×10-1	-0.000857618	0.00999449	9.316×10-1	9.810×10-1	0.00192976	0.0103355	8.519×10-1	9.649×10-1	0.000221413	0.00999553	9.823×10-1	9.963×10-1	0.00242339	0.0102044	8.123×10-1	9.598×10-1	0.0122152	0.00999042
3-hydroxyhexanoate	Lipid	Fatty Acid, Monohydroxy	0.0015976	-0.00819356	0.00999224	4.122×10-1	7.628×10-1	0.00707504	0.00999256	4.789×10-1	7.985×10-1	0.00857723	0.0101187	3.966×10-1	7.956×10-1	-0.000450788	0.00999865	9.640×10-1	9.907×10-1	0.00123061	0.0102032	9.040×10-1	9.779×10-1	0.00903565	0.00999252	3.659×10-1	7.253×10-1	0.0128004	0.0105089	2.232×10-1	6.771×10-1	-0.00680031	0.00999426	4.963×10-1	8.084×10-1	-0.00503953	0.0103356	6.259×10-1	8.996×10-1	-0.00957652	0.00999507	3.380×10-1	7.072×10-1	-0.00826135	0.0102043	4.182×10-1	8.083×10-1	0.0204713	0.00998908
3-hydroxylaurate	Lipid	Fatty Acid, Monohydroxy	0.0001997	-0.00886928	0.00999219	3.748×10-1	7.327×10-1	0.0055429	0.00999266	5.791×10-1	8.573×10-1	0.00711523	0.0101188	4.820×10-1	8.402×10-1	0.0140936	0.00999766	1.587×10-1	5.334×10-1	0.0165157	0.0102018	1.055×10-1	5.037×10-1	-0.00553868	0.00999277	5.794×10-1	8.574×10-1	-0.00308825	0.0105096	7.689×10-1	9.463×10-1	0.000978918	0.00999448	9.220×10-1	9.780×10-1	0.00346384	0.0103356	7.375×10-1	9.342×10-1	0.00618787	0.00999534	5.359×10-1	8.338×10-1	0.00831075	0.0102042	4.154×10-1	8.067×10-1	0.0111734	0.00999055
3-hydroxyoctanoate	Lipid	Fatty Acid, Monohydroxy	0.000399401	-0.00726135	0.00999232	4.674×10-1	7.927×10-1	0.00782629	0.00999251	4.335×10-1	7.777×10-1	0.0091971	0.0101188	3.634×10-1	7.752×10-1	-0.00695763	0.00999841	4.865×10-1	8.032×10-1	-0.00573833	0.0102031	5.738×10-1	8.803×10-1	0.0100312	0.00999242	3.155×10-1	6.874×10-1	0.0135823	0.0105089	1.962×10-1	6.448×10-1	-0.00182625	0.00999447	8.550×10-1	9.588×10-1	2.57793e-05	0.0103358	9.980×10-1	9.993×10-1	-0.0102633	0.009995	3.045×10-1	6.791×10-1	-0.00917279	0.0102043	3.687×10-1	7.786×10-1	0.0133715	0.00999028
3-hydroxyoleate*	Lipid	Fatty Acid, Monohydroxy	0.0100849	-0.0187616	0.00999082	6.043×10-2	3.364×10-1	-0.00710043	0.00999256	4.774×10-1	7.977×10-1	-0.00425265	0.0101176	6.743×10-1	9.143×10-1	0.0178659	0.00999706	7.395×10-2	3.758×10-1	0.0224963	0.0101992	2.743×10-2	2.579×10-1	-0.00992807	0.00999243	3.205×10-1	6.921×10-1	-0.00455489	0.0105081	6.647×10-1	9.100×10-1	-0.00594808	0.00999431	5.518×10-1	8.436×10-1	-0.00124822	0.0103342	9.039×10-1	9.779×10-1	0.00437773	0.00999543	6.614×10-1	8.918×10-1	0.00850037	0.0102028	4.048×10-1	8.000×10-1	-0.0171395	0.0099897
3-hydroxysebacate	Lipid	Fatty Acid, Monohydroxy	0.24024	-0.00321167	0.00999253	7.479×10-1	9.244×10-1	0.016746	0.00999141	9.376×10-2	4.239×10-1	0.0176898	0.0101179	8.043×10-2	4.480×10-1	-0.00723807	0.00999839	4.691×10-1	7.940×10-1	-0.00687058	0.0102032	5.007×10-1	8.460×10-1	-0.00777151	0.00999262	4.367×10-1	7.797×10-1	-0.0074957	0.0105097	4.757×10-1	8.382×10-1	0.0207361	0.00999234	3.799×10-2	2.613×10-1	0.0230507	0.0103334	2.572×10-2	2.484×10-1	-0.013101	0.00999467	1.900×10-1	5.764×10-1	-0.0129803	0.0102041	2.034×10-1	6.552×10-1	0.0171197	0.00998971
5-hydroxyhexanoate	Lipid	Fatty Acid, Monohydroxy	0.292062	0.00782744	0.00999227	4.334×10-1	7.777×10-1	-0.00041716	0.00999281	9.667×10-1	9.911×10-1	-0.00169112	0.0101191	8.673×10-1	9.683×10-1	0.0127882	0.00999783	2.009×10-1	5.883×10-1	0.0116922	0.0102025	2.518×10-1	6.963×10-1	0.011272	0.00999229	2.593×10-1	6.436×10-1	0.0097865	0.0105092	3.518×10-1	7.703×10-1	-0.00788654	0.00999418	4.301×10-1	7.760×10-1	-0.010567	0.0103352	3.066×10-1	7.404×10-1	-0.0173522	0.00999402	8.255×10-2	3.968×10-1	-0.019728	0.0102027	5.319×10-2	3.635×10-1	0.0187736	0.00998941
9-hydroxystearate	Lipid	Fatty Acid, Monohydroxy	0.115926	-0.0363897	0.00998596	2.697×10-4	9.140×10-3	-0.00741961	0.00999254	4.578×10-1	7.898×10-1	-0.00173472	0.0101127	8.638×10-1	9.663×10-1	0.0154261	0.00999746	1.229×10-1	4.752×10-1	0.0236133	0.010194	2.056×10-2	2.186×10-1	-0.0183602	0.00999124	6.615×10-2	3.541×10-1	-0.0078434	0.0105028	4.552×10-1	8.309×10-1	-0.00443143	0.00999439	6.575×10-1	8.908×10-1	0.00517756	0.0103291	6.162×10-1	8.957×10-1	-0.0212873	0.00999327	3.318×10-2	2.410×10-1	-0.0145489	0.0101972	1.537×10-1	5.883×10-1	-0.0072526	0.00999091
alpha-hydroxycaproate	Lipid	Fatty Acid, Monohydroxy	0.396605	0.00550485	0.00999243	5.817×10-1	8.591×10-1	0.00912925	0.0099924	3.609×10-1	7.228×10-1	0.00847267	0.0101189	4.024×10-1	7.993×10-1	-0.00595015	0.00999847	5.518×10-1	8.436×10-1	-0.00733799	0.0102031	4.720×10-1	8.369×10-1	0.0118565	0.00999222	2.354×10-1	6.242×10-1	0.0112285	0.0105093	2.854×10-1	7.247×10-1	-0.00207138	0.00999447	8.358×10-1	9.535×10-1	-0.0037153	0.0103358	7.193×10-1	9.293×10-1	-0.00509922	0.0099954	6.100×10-1	8.738×10-1	-0.00646998	0.0102046	5.261×10-1	8.562×10-1	0.0135581	0.00999025
glycerol	Lipid	Glycerolipid Metabolism	0	-0.0251568	0.00998942	1.181×10-2	1.267×10-1	0.00795325	0.0099925	4.261×10-1	7.736×10-1	0.0122157	0.0101155	2.272×10-1	6.788×10-1	0.00508856	0.00999852	6.108×10-1	8.738×10-1	0.0105182	0.0101997	3.025×10-1	7.360×10-1	-0.0102795	0.0099924	3.036×10-1	6.788×10-1	-0.00275314	0.0105067	7.933×10-1	9.544×10-1	-0.0135415	0.00999357	1.754×10-1	5.565×10-1	-0.00762596	0.0103325	4.605×10-1	8.345×10-1	-0.00118089	0.00999552	9.060×10-1	9.749×10-1	0.00404918	0.0102017	6.914×10-1	9.212×10-1	-0.0190929	0.00998935
glycerol 3-phosphate	Lipid	Glycerolipid Metabolism	0.235846	0.0060389	0.0099924	5.456×10-1	8.400×10-1	-0.000221628	0.00999281	9.823×10-1	9.963×10-1	-0.00120195	0.0101193	9.055×10-1	9.779×10-1	0.00142764	0.00999864	8.865×10-1	9.689×10-1	0.000233626	0.0102033	9.817×10-1	9.954×10-1	0.0236266	0.00999013	1.805×10-2	1.657×10-1	0.024064	0.0105071	2.203×10-2	2.267×10-1	-0.00819012	0.00999415	4.125×10-1	7.628×10-1	-0.0104043	0.0103354	3.141×10-1	7.452×10-1	-0.00104867	0.00999552	9.164×10-1	9.771×10-1	-0.00236042	0.0102047	8.171×10-1	9.602×10-1	-0.00615265	0.00999098
glycosyl ceramide (d18:1/20:0, d16:1/22:0)*	Lipid	Hexosylceramides (HCER)	0.237644	-0.0129212	0.00999174	1.960×10-1	5.820×10-1	0.0121298	0.00999208	2.248×10-1	6.133×10-1	0.0145235	0.0101176	1.512×10-1	5.824×10-1	-0.00624001	0.00999846	5.326×10-1	8.310×10-1	-0.00381676	0.0102026	7.083×10-1	9.260×10-1	0.0138869	0.00999196	1.646×10-1	5.433×10-1	0.0197855	0.0105073	5.973×10-2	3.905×10-1	-0.00330204	0.00999443	7.411×10-1	9.219×10-1	-1.00766e-05	0.0103352	9.992×10-1	9.995×10-1	-0.0175749	0.00999399	7.868×10-2	3.882×10-1	-0.0156054	0.0102029	1.262×10-1	5.431×10-1	-0.0288038	0.00998702
glycosyl ceramide (d18:2/24:1, d18:1/24:2)*	Lipid	Hexosylceramides (HCER)	0.23984	-0.0302744	0.009988	2.443×10-3	4.411×10-2	0.00228462	0.00999279	8.192×10-1	9.477×10-1	0.00722901	0.0101146	4.748×10-1	8.381×10-1	-0.00786067	0.00999834	4.318×10-1	7.760×10-1	-0.00190387	0.0101988	8.519×10-1	9.649×10-1	0.00609289	0.00999274	5.421×10-1	8.379×10-1	0.0171086	0.0105038	1.034×10-1	5.006×10-1	-0.0153244	0.00999332	1.252×10-1	4.796×10-1	-0.00813808	0.010331	4.309×10-1	8.166×10-1	-0.0399317	0.00998756	6.430×10-5	3.275×10-3	-0.0352644	0.0101942	5.439×10-4	2.173×10-2	-0.021392	0.00998888
glycosyl-N-(2-hydroxynervonoyl)-sphingosine (d18:1/24:1(2OH))*	Lipid	Hexosylceramides (HCER)	0.303345	-0.00766999	0.00999228	4.427×10-1	7.815×10-1	-0.0120099	0.00999209	2.294×10-1	6.165×10-1	-0.011077	0.0101185	2.737×10-1	7.152×10-1	-0.00945542	0.0099982	3.443×10-1	7.123×10-1	-0.00825447	0.0102029	4.185×10-1	8.083×10-1	0.00647744	0.00999271	5.169×10-1	8.192×10-1	0.00979154	0.0105093	3.515×10-1	7.703×10-1	0.00111889	0.00999448	9.109×10-1	9.753×10-1	0.00328671	0.0103357	7.505×10-1	9.383×10-1	-0.00939573	0.00999509	3.472×10-1	7.143×10-1	-0.00818281	0.0102043	4.226×10-1	8.111×10-1	0.00410045	0.00999109
glycosyl-N-behenoyl-sphingadienine (d18:2/22:0)*	Lipid	Hexosylceramides (HCER)	0.252821	-0.0228253	0.00998997	2.234×10-2	1.888×10-1	-0.00267476	0.00999278	7.890×10-1	9.375×10-1	0.000941331	0.0101168	9.259×10-1	9.826×10-1	-0.00369536	0.00999858	7.117×10-1	9.121×10-1	0.000887861	0.0102008	9.306×10-1	9.836×10-1	0.0122402	0.00999218	2.206×10-1	6.098×10-1	0.0213564	0.0105051	4.208×10-2	3.258×10-1	-0.00846705	0.00999413	3.969×10-1	7.504×10-1	-0.00283467	0.0103333	7.838×10-1	9.512×10-1	-0.0372171	0.00998861	1.957×10-4	7.336×10-3	-0.0339985	0.0101966	8.583×10-4	2.913×10-2	-0.0106497	0.0099906
glycosyl-N-palmitoyl-sphingosine (d18:1/16:0)	Lipid	Hexosylceramides (HCER)	0	-0.0161594	0.00999127	1.058×10-1	4.444×10-1	0.000651607	0.00999281	9.480×10-1	9.840×10-1	0.00327632	0.0101181	7.461×10-1	9.376×10-1	-0.00972025	0.00999818	3.310×10-1	7.025×10-1	-0.00676884	0.0102019	5.070×10-1	8.478×10-1	0.00302428	0.00999288	7.622×10-1	9.288×10-1	0.00887991	0.0105083	3.981×10-1	7.961×10-1	-0.00544812	0.00999434	5.857×10-1	8.617×10-1	-0.00142269	0.0103347	8.905×10-1	9.744×10-1	-0.0143957	0.00999449	1.498×10-1	5.187×10-1	-0.0116122	0.010203	2.551×10-1	6.987×10-1	-0.031544	0.0099862
glycosyl-N-stearoyl-sphingosine (d18:1/18:0)	Lipid	Hexosylceramides (HCER)	0.095357	-0.00824087	0.00999224	4.095×10-1	7.608×10-1	0.008117	0.00999248	4.166×10-1	7.658×10-1	0.0096533	0.0101186	3.401×10-1	7.626×10-1	0.00495691	0.00999853	6.201×10-1	8.785×10-1	0.00687141	0.0102029	5.007×10-1	8.460×10-1	0.00982146	0.00999244	3.257×10-1	6.972×10-1	0.0136858	0.0105088	1.928×10-1	6.394×10-1	-0.0109437	0.00999389	2.735×10-1	6.572×10-1	-0.00945764	0.0103353	3.602×10-1	7.730×10-1	0.00439485	0.00999543	6.602×10-1	8.915×10-1	0.00631009	0.0102044	5.363×10-1	8.626×10-1	-0.0166833	0.00998978
myo-inositol	Lipid	Inositol Metabolism	0.000599101	-0.000670059	0.00999258	9.465×10-1	9.834×10-1	0.00125688	0.00999281	8.999×10-1	9.730×10-1	0.00139696	0.0101194	8.902×10-1	9.744×10-1	-0.0017133	0.00999864	8.639×10-1	9.613×10-1	-0.00164502	0.0102035	8.719×10-1	9.699×10-1	0.00933585	0.00999249	3.502×10-1	7.160×10-1	0.0105555	0.0105095	3.152×10-1	7.454×10-1	0.00928338	0.00999406	3.530×10-1	7.168×10-1	0.0101104	0.0103356	3.280×10-1	7.538×10-1	0.0042345	0.00999544	6.718×10-1	8.949×10-1	0.004554	0.0102049	6.554×10-1	9.071×10-1	0.0058621	0.009991
3-hydroxybutyrate (BHBA)	Lipid	Ketone Bodies	0.000299551	-0.00849878	0.00999222	3.950×10-1	7.479×10-1	0.00279579	0.00999277	7.797×10-1	9.342×10-1	0.00423853	0.010119	6.753×10-1	9.148×10-1	-0.00133656	0.00999864	8.937×10-1	9.711×10-1	0.000371591	0.0102031	9.709×10-1	9.921×10-1	-0.00140673	0.00999291	8.881×10-1	9.691×10-1	0.00135504	0.0105096	8.974×10-1	9.759×10-1	0.00529496	0.00999435	5.963×10-1	8.658×10-1	0.00797852	0.0103354	4.402×10-1	8.240×10-1	-0.0138269	0.00999457	1.666×10-1	5.452×10-1	-0.0126272	0.0102038	2.159×10-1	6.689×10-1	0.0033863	0.00999111
lactosyl-N-behenoyl-sphingosine (d18:1/22:0)*	Lipid	Lactosylceramides (LCER)	0.362856	0.00511677	0.00999245	6.086×10-1	8.730×10-1	0.0245882	0.00998979	1.386×10-2	1.412×10-1	0.024387	0.0101164	1.594×10-2	1.863×10-1	-0.0147985	0.00999756	1.388×10-1	5.041×10-1	-0.0164712	0.010202	1.065×10-1	5.063×10-1	-0.000372008	0.00999292	9.703×10-1	9.924×10-1	-0.00216404	0.0105099	8.369×10-1	9.626×10-1	0.0295887	0.00999011	3.066×10-3	5.106×10-2	0.0302482	0.0103315	3.422×10-3	7.185×10-2	-0.005309	0.00999539	5.953×10-1	8.656×10-1	-0.00660717	0.0102046	5.173×10-1	8.519×10-1	0.00540971	0.00999102
lactosyl-N-nervonoyl-sphingosine (d18:1/24:1)*	Lipid	Lactosylceramides (LCER)	0.22686	-0.0226272	0.00999002	2.353×10-2	1.940×10-1	0.0064828	0.0099926	5.165×10-1	8.192×10-1	0.0102996	0.0101163	3.086×10-1	7.415×10-1	-0.00927405	0.00999822	3.537×10-1	7.173×10-1	-0.00496226	0.0102008	6.267×10-1	8.996×10-1	0.00156335	0.00999291	8.757×10-1	9.653×10-1	0.00947936	0.0105069	3.670×10-1	7.778×10-1	-0.00750328	0.00999421	4.528×10-1	7.869×10-1	-0.00185796	0.0103334	8.573×10-1	9.649×10-1	-0.0301905	0.00999097	2.519×10-3	4.512×10-2	-0.0267168	0.0101989	8.817×10-3	1.322×10-1	-0.00624937	0.00999098
lactosyl-N-palmitoyl-sphingosine (d18:1/16:0)	Lipid	Lactosylceramides (LCER)	0	-0.0199345	0.00999059	4.603×10-2	2.891×10-1	-0.00407029	0.00999273	6.838×10-1	8.991×10-1	-0.000956234	0.0101174	9.247×10-1	9.824×10-1	-0.0100191	0.00999815	3.163×10-1	6.877×10-1	-0.0062968	0.0102013	5.371×10-1	8.629×10-1	-0.00746583	0.00999265	4.550×10-1	7.884×10-1	-0.00142978	0.0105079	8.918×10-1	9.749×10-1	-0.0197778	0.00999253	4.781×10-2	2.960×10-1	-0.0157183	0.0103328	1.282×10-1	5.468×10-1	-0.0018408	0.00999551	8.539×10-1	9.585×10-1	0.00226533	0.0102029	8.243×10-1	9.605×10-1	-0.0167125	0.00998977
10-heptadecenoate (17:1n7)	Lipid	Long Chain Monounsaturated Fatty Acid	0	-0.0184596	0.00999088	6.468×10-2	3.505×10-1	-0.00218055	0.00999279	8.273×10-1	9.513×10-1	0.000743462	0.0101177	9.414×10-1	9.870×10-1	0.0242322	0.00999572	1.536×10-2	1.505×10-1	0.0290628	0.0101976	4.381×10-3	8.616×10-2	-0.0212525	0.00999067	3.343×10-2	2.422×10-1	-0.0171838	0.0105068	1.020×10-1	4.976×10-1	0.00604993	0.00999431	5.450×10-1	8.395×10-1	0.0115003	0.0103337	2.658×10-1	7.083×10-1	0.00364096	0.00999546	7.157×10-1	9.135×10-1	0.00766909	0.0102029	4.523×10-1	8.302×10-1	-0.0224145	0.00998866
10-nonadecenoate (19:1n9)	Lipid	Long Chain Monounsaturated Fatty Acid	0	-0.0195559	0.00999067	5.033×10-2	3.042×10-1	0.00303016	0.00999277	7.617×10-1	9.287×10-1	0.00626349	0.0101173	5.359×10-1	8.623×10-1	0.0159325	0.00999738	1.110×10-1	4.533×10-1	0.0206478	0.0101995	4.295×10-2	3.285×10-1	-0.0165588	0.00999155	9.749×10-2	4.286×10-1	-0.0116168	0.0105074	2.689×10-1	7.113×10-1	0.00695841	0.00999425	4.863×10-1	8.031×10-1	0.0127706	0.0103333	2.165×10-1	6.689×10-1	8.32023e-05	0.00999553	9.934×10-1	9.993×10-1	0.00419113	0.0102029	6.812×10-1	9.180×10-1	-0.00881413	0.00999078
eicosenoate (20:1)	Lipid	Long Chain Monounsaturated Fatty Acid	0	-0.0182109	0.00999092	6.837×10-2	3.573×10-1	0.00872053	0.00999243	3.828×10-1	7.375×10-1	0.0118813	0.0101171	2.403×10-1	6.889×10-1	0.0173979	0.00999714	8.184×10-2	3.954×10-1	0.0218947	0.0101995	3.184×10-2	2.812×10-1	-0.0163727	0.00999158	1.013×10-1	4.345×10-1	-0.0118717	0.0105076	2.586×10-1	7.011×10-1	-0.00126666	0.00999448	8.992×10-1	9.728×10-1	0.00360808	0.0103343	7.270×10-1	9.323×10-1	-0.0067796	0.0099953	4.976×10-1	8.092×10-1	-0.00324383	0.0102032	7.506×10-1	9.383×10-1	-0.00938854	0.00999073
erucate (22:1n9)	Lipid	Long Chain Monounsaturated Fatty Acid	0	-0.000459	0.00999258	9.634×10-1	9.907×10-1	0.00736262	0.00999254	4.613×10-1	7.913×10-1	0.00762375	0.0101192	4.512×10-1	8.302×10-1	0.0092514	0.00999822	3.548×10-1	7.189×10-1	0.00972864	0.010203	3.404×10-1	7.626×10-1	-0.00815328	0.00999259	4.146×10-1	7.648×10-1	-0.00886081	0.0105096	3.992×10-1	7.971×10-1	-0.00324043	0.00999444	7.458×10-1	9.234×10-1	-0.00334028	0.010336	7.466×10-1	9.376×10-1	-0.0143696	0.0099945	1.505×10-1	5.187×10-1	-0.0148803	0.0102039	1.448×10-1	5.739×10-1	0.0020325	0.00999115
myristoleate (14:1n5)	Lipid	Long Chain Monounsaturated Fatty Acid	0	-0.0317902	0.00998753	1.462×10-3	3.017×10-2	-0.00499857	0.00999269	6.169×10-1	8.764×10-1	5.44446e-06	0.0101143	9.996×10-1	9.997×10-1	0.0127642	0.00999784	2.017×10-1	5.888×10-1	0.0198872	0.0101964	5.116×10-2	3.560×10-1	-0.0178874	0.00999133	7.344×10-2	3.744×10-1	-0.00889593	0.0105043	3.971×10-1	7.956×10-1	0.00665064	0.00999427	5.058×10-1	8.135×10-1	0.0157755	0.0103296	1.267×10-1	5.442×10-1	-0.00220944	0.0099955	8.251×10-1	9.500×10-1	0.00436943	0.0101997	6.684×10-1	9.117×10-1	-0.00490868	0.00999105
oleate/vaccenate (18:1)	Lipid	Long Chain Monounsaturated Fatty Acid	0	-0.015912	0.00999131	1.113×10-1	4.533×10-1	0.0101148	0.0099923	3.114×10-1	6.836×10-1	0.0129399	0.0101173	2.009×10-1	6.507×10-1	0.0190787	0.00999683	5.636×10-2	3.258×10-1	0.023168	0.0101996	2.314×10-2	2.342×10-1	-0.0184776	0.00999122	6.443×10-2	3.496×10-1	-0.0149873	0.0105076	1.538×10-1	5.883×10-1	0.00174598	0.00999447	8.613×10-1	9.610×10-1	0.00620335	0.0103346	5.484×10-1	8.685×10-1	-0.00235656	0.0099955	8.136×10-1	9.469×10-1	0.000883533	0.0102037	9.310×10-1	9.836×10-1	-0.0175341	0.00998963
palmitoleate (16:1n7)	Lipid	Long Chain Monounsaturated Fatty Acid	0	-0.0335558	0.00998695	7.824×10-4	1.937×10-2	-0.0038345	0.00999274	7.012×10-1	9.070×10-1	0.00148406	0.0101137	8.833×10-1	9.729×10-1	0.0149437	0.00999754	1.350×10-1	4.972×10-1	0.0225229	0.0101953	2.719×10-2	2.566×10-1	-0.0215895	0.00999059	3.072×10-2	2.308×10-1	-0.0123859	0.0105034	2.383×10-1	6.878×10-1	0.00261053	0.00999446	7.939×10-1	9.395×10-1	0.0119361	0.0103296	2.479×10-1	6.922×10-1	-0.00467786	0.00999542	6.398×10-1	8.870×10-1	0.00216729	0.0101992	8.317×10-1	9.626×10-1	-0.0230591	0.00998851
adrenate (22:4n6)	Lipid	Long Chain Polyunsaturated Fatty Acid (n3 and n6)	0.00459311	-0.00892942	0.00999218	3.715×10-1	7.305×10-1	-0.00165667	0.0099928	8.683×10-1	9.628×10-1	-0.000257531	0.010119	9.797×10-1	9.952×10-1	0.0148627	0.00999755	1.371×10-1	5.014×10-1	0.0173291	0.0102016	8.942×10-2	4.678×10-1	-0.01275	0.00999211	2.020×10-1	5.888×10-1	-0.0110438	0.010509	2.933×10-1	7.296×10-1	0.000234116	0.00999449	9.813×10-1	9.963×10-1	0.00268373	0.0103356	7.951×10-1	9.547×10-1	0.0104822	0.00999498	2.943×10-1	6.736×10-1	0.0127991	0.0102038	2.097×10-1	6.619×10-1	-0.0151379	0.00999002
arachidonate (20:4n6)	Lipid	Long Chain Polyunsaturated Fatty Acid (n3 and n6)	0	-0.0150433	0.00999145	1.322×10-1	4.922×10-1	-0.000742582	0.00999281	9.408×10-1	9.830×10-1	0.00166656	0.0101183	8.692×10-1	9.690×10-1	0.0175693	0.00999711	7.887×10-2	3.882×10-1	0.021416	0.0102001	3.579×10-2	2.992×10-1	-0.0310868	0.00998809	1.861×10-3	3.600×10-2	-0.0292314	0.0105048	5.401×10-3	1.004×10-1	0.00277114	0.00999445	7.816×10-1	9.348×10-1	0.00706295	0.0103347	4.944×10-1	8.434×10-1	0.00207053	0.00999551	8.359×10-1	9.535×10-1	0.00531529	0.0102037	6.024×10-1	8.908×10-1	-0.0137827	0.00999022
dihomo-linoleate (20:2n6)	Lipid	Long Chain Polyunsaturated Fatty Acid (n3 and n6)	0.00908637	-0.0224057	0.00999007	2.493×10-2	2.008×10-1	0.00617804	0.00999262	5.364×10-1	8.344×10-1	0.0099513	0.0101164	3.253×10-1	7.534×10-1	0.0210201	0.00999644	3.551×10-2	2.511×10-1	0.0265368	0.0101975	9.274×10-3	1.361×10-1	-0.0159471	0.00999165	1.105×10-1	4.533×10-1	-0.00996419	0.0105069	3.430×10-1	7.632×10-1	-0.00422242	0.0099944	6.727×10-1	8.955×10-1	0.00159026	0.0103335	8.777×10-1	9.713×10-1	-0.00190961	0.00999551	8.485×10-1	9.572×10-1	0.00271227	0.0102024	7.904×10-1	9.539×10-1	-0.0078885	0.00999086
dihomo-linolenate (20:3n3 or n6)	Lipid	Long Chain Polyunsaturated Fatty Acid (n3 and n6)	0	-0.015624	0.00999136	1.179×10-1	4.651×10-1	-0.0012612	0.00999281	8.996×10-1	9.730×10-1	0.00122851	0.0101182	9.034×10-1	9.779×10-1	0.0193413	0.00999678	5.305×10-2	3.140×10-1	0.0233816	0.0101996	2.190×10-2	2.267×10-1	-0.0271395	0.00998924	6.602×10-3	8.707×10-2	-0.0246664	0.0105058	1.890×10-2	2.098×10-1	0.000240721	0.00999449	9.808×10-1	9.963×10-1	0.00451515	0.0103347	6.622×10-1	9.094×10-1	0.00569801	0.00999537	5.686×10-1	8.518×10-1	0.0092179	0.0102033	3.663×10-1	7.767×10-1	-0.0145527	0.00999011
docosadienoate (22:2n6)	Lipid	Long Chain Polyunsaturated Fatty Acid (n3 and n6)	9.98502e-05	-0.0259932	0.0099892	9.278×10-3	1.093×10-1	0.00601275	0.00999263	5.474×10-1	8.417×10-1	0.0103609	0.0101155	3.057×10-1	7.395×10-1	0.023699	0.00999585	1.776×10-2	1.644×10-1	0.0300707	0.0101956	3.192×10-3	6.848×10-2	-0.0137586	0.00999198	1.686×10-1	5.479×10-1	-0.00631479	0.0105063	5.478×10-1	8.684×10-1	-0.00675861	0.00999426	4.989×10-1	8.103×10-1	-0.000144323	0.0103326	9.889×10-1	9.974×10-1	-0.00692274	0.00999529	4.886×10-1	8.037×10-1	-0.00175965	0.0102015	8.631×10-1	9.663×10-1	-0.0134109	0.00999027
docosahexaenoate (DHA; 22:6n3)	Lipid	Long Chain Polyunsaturated Fatty Acid (n3 and n6)	0	-0.00358246	0.00999251	7.200×10-1	9.157×10-1	0.000854231	0.00999281	9.319×10-1	9.810×10-1	0.00145415	0.0101194	8.857×10-1	9.731×10-1	0.0169527	0.00999722	8.997×10-2	4.135×10-1	0.018396	0.0102018	7.138×10-2	4.210×10-1	-0.0192581	0.00999107	5.394×10-2	3.181×10-1	-0.0200736	0.010508	5.612×10-2	3.745×10-1	-0.00097399	0.00999448	9.224×10-1	9.780×10-1	-6.53411e-05	0.010336	9.950×10-1	9.987×10-1	0.0138429	0.00999457	1.661×10-1	5.448×10-1	0.0151795	0.0102038	1.369×10-1	5.593×10-1	5.67701e-05	0.00999117
docosapentaenoate (n3 DPA; 22:5n3)	Lipid	Long Chain Polyunsaturated Fatty Acid (n3 and n6)	0	-0.012418	0.00999181	2.140×10-1	6.028×10-1	0.0050756	0.00999268	6.115×10-1	8.738×10-1	0.00720883	0.0101184	4.762×10-1	8.382×10-1	0.0244784	0.00999566	1.435×10-2	1.446×10-1	0.0280657	0.0101989	5.937×10-3	1.057×10-1	-0.0231173	0.00999025	2.069×10-2	1.805×10-1	-0.0213157	0.0105071	4.251×10-2	3.268×10-1	0.00383261	0.00999442	7.014×10-1	9.070×10-1	0.0074827	0.010335	4.691×10-1	8.356×10-1	0.0133652	0.00999464	1.812×10-1	5.633×10-1	0.0165361	0.0102028	1.051×10-1	5.030×10-1	-0.0079221	0.00999086
docosapentaenoate (n6 DPA; 22:5n6)	Lipid	Long Chain Polyunsaturated Fatty Acid (n3 and n6)	0.114229	-0.0124134	0.00999181	2.141×10-1	6.028×10-1	0.00176138	0.0099928	8.601×10-1	9.608×10-1	0.00380967	0.0101186	7.066×10-1	9.260×10-1	0.00805188	0.00999833	4.207×10-1	7.691×10-1	0.0109599	0.0102021	2.827×10-1	7.237×10-1	-0.0120521	0.0099922	2.278×10-1	6.150×10-1	-0.00907855	0.0105088	3.877×10-1	7.896×10-1	0.00992038	0.009994	3.209×10-1	6.924×10-1	0.0139918	0.0103343	1.758×10-1	6.188×10-1	0.01416	0.00999453	1.566×10-1	5.304×10-1	0.0173635	0.0102027	8.881×10-2	4.676×10-1	-0.0157341	0.00998993
eicosapentaenoate (EPA; 20:5n3)	Lipid	Long Chain Polyunsaturated Fatty Acid (n3 and n6)	0	-0.0020045	0.00999256	8.410×10-1	9.548×10-1	0.0101821	0.0099923	3.082×10-1	6.823×10-1	0.0107643	0.0101189	2.874×10-1	7.260×10-1	0.019226	0.0099968	5.448×10-2	3.198×10-1	0.0204358	0.0102014	4.518×10-2	3.370×10-1	-0.0146318	0.00999185	1.431×10-1	5.101×10-1	-0.015497	0.0105089	1.403×10-1	5.653×10-1	0.00460878	0.00999438	6.447×10-1	8.873×10-1	0.00547495	0.0103359	5.963×10-1	8.883×10-1	0.0170486	0.00999408	8.806×10-2	4.097×10-1	0.0181894	0.0102033	7.467×10-2	4.294×10-1	0.00799951	0.00999085
heneicosapentaenoate (21:5n3)	Lipid	Long Chain Polyunsaturated Fatty Acid (n3 and n6)	0.0900649	-0.0110106	0.00999197	2.705×10-1	6.542×10-1	0.00288458	0.00999277	7.728×10-1	9.326×10-1	0.00473499	0.0101187	6.398×10-1	9.034×10-1	0.0112696	0.00999802	2.597×10-1	6.440×10-1	0.0140194	0.0102019	1.694×10-1	6.102×10-1	-0.00743834	0.00999265	4.567×10-1	7.896×10-1	-0.00445594	0.0105093	6.716×10-1	9.124×10-1	0.00652751	0.00999428	5.137×10-1	8.186×10-1	0.00998112	0.010335	3.342×10-1	7.576×10-1	0.0142794	0.00999451	1.531×10-1	5.236×10-1	0.0171935	0.0102029	9.199×10-2	4.741×10-1	0.00492426	0.00999105
hexadecadienoate (16:2n6)	Lipid	Long Chain Polyunsaturated Fatty Acid (n3 and n6)	0	-0.00972448	0.00999211	3.305×10-1	7.021×10-1	-0.0014877	0.0099928	8.817×10-1	9.678×10-1	4.40557e-05	0.010119	9.965×10-1	9.988×10-1	0.024972	0.00999554	1.249×10-2	1.320×10-1	0.0280208	0.0101992	6.018×10-3	1.066×10-1	-0.0234394	0.00999018	1.898×10-2	1.705×10-1	-0.0225946	0.0105071	3.155×10-2	2.792×10-1	0.0124933	0.00999371	2.113×10-1	6.001×10-1	0.0160105	0.0103343	1.214×10-1	5.346×10-1	0.0153428	0.00999435	1.248×10-1	4.794×10-1	0.0180319	0.0102029	7.720×10-2	4.369×10-1	-0.000284536	0.00999117
linoleate (18:2n6)	Lipid	Long Chain Polyunsaturated Fatty Acid (n3 and n6)	0	-0.0152097	0.00999142	1.280×10-1	4.848×10-1	0.00712261	0.00999256	4.760×10-1	7.971×10-1	0.00975842	0.0101178	3.348×10-1	7.582×10-1	0.0313835	0.00999373	1.693×10-3	3.374×10-2	0.0358351	0.010196	4.423×10-4	1.853×10-2	-0.0236821	0.00999012	1.778×10-2	1.644×10-1	-0.0209843	0.0105067	4.583×10-2	3.387×10-1	-0.000801392	0.00999449	9.361×10-1	9.825×10-1	0.00328778	0.0103348	7.504×10-1	9.383×10-1	-0.00982096	0.00999505	3.258×10-1	6.972×10-1	-0.00704357	0.0102035	4.900×10-1	8.417×10-1	-0.00828115	0.00999083
linolenate [alpha or gamma; (18:3n3 or 6)]	Lipid	Long Chain Polyunsaturated Fatty Acid (n3 and n6)	0	-0.00859907	0.00999221	3.895×10-1	7.434×10-1	0.0172762	0.00999132	8.382×10-2	3.990×10-1	0.019103	0.0101173	5.903×10-2	3.889×10-1	0.0231738	0.00999597	2.045×10-2	1.793×10-1	0.0259148	0.0101998	1.108×10-2	1.498×10-1	-0.0248546	0.00998984	1.286×10-2	1.346×10-1	-0.0245454	0.0105068	1.950×10-2	2.139×10-1	0.0014726	0.00999448	8.829×10-1	9.684×10-1	0.00391816	0.0103356	7.046×10-1	9.251×10-1	-0.00190617	0.00999551	8.488×10-1	9.572×10-1	-0.000181899	0.0102046	9.858×10-1	9.959×10-1	0.0014511	0.00999116
nisinate (24:6n3)	Lipid	Long Chain Polyunsaturated Fatty Acid (n3 and n6)	0.0941588	0.013952	0.00999161	1.626×10-1	5.393×10-1	0.0097856	0.00999233	3.275×10-1	6.993×10-1	0.00778231	0.0101182	4.418×10-1	8.241×10-1	0.0193906	0.00999677	5.245×10-2	3.123×10-1	0.0172965	0.010201	9.000×10-2	4.699×10-1	-0.000474757	0.00999292	9.621×10-1	9.906×10-1	-0.00530391	0.0105089	6.138×10-1	8.953×10-1	0.00908841	0.00999408	3.632×10-1	7.231×10-1	0.00591721	0.0103349	5.670×10-1	8.767×10-1	0.0336904	0.00998986	7.478×10-4	1.883×10-2	0.0321852	0.0101989	1.606×10-3	4.390×10-2	0.00147498	0.00999116
stearidonate (18:4n3)	Lipid	Long Chain Polyunsaturated Fatty Acid (n3 and n6)	9.98502e-05	-0.00481751	0.00999246	6.297×10-1	8.831×10-1	0.015838	0.00999156	1.130×10-1	4.568×10-1	0.0170179	0.0101179	9.261×10-2	4.749×10-1	0.0240722	0.00999576	1.605×10-2	1.530×10-1	0.0260657	0.0102001	1.062×10-2	1.472×10-1	-0.0162151	0.00999161	1.046×10-1	4.433×10-1	-0.0162848	0.0105086	1.213×10-1	5.346×10-1	0.0126663	0.00999369	2.050×10-1	5.919×10-1	0.0148583	0.0103349	1.506×10-1	5.824×10-1	0.0136944	0.00999459	1.707×10-1	5.506×10-1	0.0152839	0.0102037	1.342×10-1	5.587×10-1	0.00599738	0.00999099
tetradecadienoate (14:2)*	Lipid	Long Chain Polyunsaturated Fatty Acid (n3 and n6)	0	-0.0220715	0.00999014	2.717×10-2	2.126×10-1	0.00411093	0.00999273	6.808×10-1	8.975×10-1	0.00777774	0.0101167	4.420×10-1	8.241×10-1	0.0124256	0.00999788	2.140×10-1	6.028×10-1	0.017518	0.0101995	8.591×10-2	4.614×10-1	-0.00900069	0.00999252	3.677×10-1	7.275×10-1	-0.00239548	0.0105074	8.197×10-1	9.602×10-1	0.00638506	0.00999429	5.229×10-1	8.242×10-1	0.012843	0.0103328	2.139×10-1	6.669×10-1	-0.00954014	0.00999507	3.399×10-1	7.081×10-1	-0.00531072	0.0102023	6.027×10-1	8.908×10-1	0.00115675	0.00999116
arachidate (20:0)	Lipid	Long Chain Saturated Fatty Acid	0	-0.0106286	0.00999201	2.875×10-1	6.683×10-1	0.00738387	0.00999254	4.600×10-1	7.905×10-1	0.00928693	0.0101185	3.587×10-1	7.723×10-1	0.00986854	0.00999816	3.236×10-1	6.945×10-1	0.0124813	0.0102022	2.212×10-1	6.743×10-1	-0.0125271	0.00999214	2.100×10-1	5.987×10-1	-0.0102153	0.0105089	3.310×10-1	7.561×10-1	-0.00387513	0.00999441	6.982×10-1	9.059×10-1	-0.00124771	0.0103355	9.039×10-1	9.779×10-1	-0.0241092	0.00999262	1.585×10-2	1.522×10-1	-0.0228969	0.0102018	2.483×10-2	2.427×10-1	-0.0102532	0.00999064
margarate (17:0)	Lipid	Long Chain Saturated Fatty Acid	0.000399401	-0.00351411	0.00999252	7.251×10-1	9.170×10-1	0.00822086	0.00999248	4.107×10-1	7.613×10-1	0.00899689	0.010119	3.740×10-1	7.810×10-1	0.0283951	0.00999462	4.506×10-3	6.668×10-2	0.0302967	0.0101989	2.979×10-3	6.518×10-2	-0.0131522	0.00999206	1.881×10-1	5.724×10-1	-0.0133435	0.0105091	2.042×10-1	6.562×10-1	0.00656794	0.00999427	5.111×10-1	8.171×10-1	0.00798149	0.0103357	4.400×10-1	8.240×10-1	0.00502306	0.0099954	6.153×10-1	8.754×10-1	0.00597278	0.0102047	5.584×10-1	8.733×10-1	-0.0121268	0.00999044
myristate (14:0)	Lipid	Long Chain Saturated Fatty Acid	0	-0.0114678	0.00999192	2.511×10-1	6.363×10-1	0.00266328	0.00999278	7.898×10-1	9.380×10-1	0.00458186	0.0101187	6.507×10-1	9.056×10-1	0.0263654	0.00999518	8.357×10-3	1.011×10-1	0.0298334	0.0101985	3.449×10-3	7.204×10-2	-0.0182384	0.00999126	6.797×10-2	3.560×10-1	-0.0162448	0.0105081	1.222×10-1	5.365×10-1	0.00220234	0.00999446	8.256×10-1	9.501×10-1	0.00548031	0.0103352	5.959×10-1	8.882×10-1	0.00904549	0.00999512	3.655×10-1	7.251×10-1	0.0118344	0.0102036	2.461×10-1	6.902×10-1	-0.00565605	0.00999101
nonadecanoate (19:0)	Lipid	Long Chain Saturated Fatty Acid	9.98502e-05	-0.0145488	0.00999152	1.454×10-1	5.118×10-1	0.00275314	0.00999278	7.829×10-1	9.349×10-1	0.00517128	0.0101182	6.093×10-1	8.935×10-1	0.0274932	0.00999488	5.957×10-3	8.137×10-2	0.031647	0.0101975	1.918×10-3	4.842×10-2	-0.0162555	0.0099916	1.038×10-1	4.416×10-1	-0.0129964	0.0105081	2.162×10-1	6.689×10-1	0.0120702	0.00999376	2.272×10-1	6.149×10-1	0.0168727	0.0103336	1.025×10-1	4.994×10-1	-0.0166508	0.00999414	9.573×10-2	4.250×10-1	-0.0143006	0.0102029	1.611×10-1	5.990×10-1	-0.00758746	0.00999088
palmitate (16:0)	Lipid	Long Chain Saturated Fatty Acid	0	-0.00740793	0.0099923	4.585×10-1	7.901×10-1	0.0114677	0.00999216	2.511×10-1	6.363×10-1	0.0129546	0.0101183	2.005×10-1	6.504×10-1	0.0294226	0.00999433	3.248×10-3	5.280×10-2	0.0321745	0.0101982	1.610×10-3	4.390×10-2	-0.0157337	0.00999169	1.154×10-1	4.606×10-1	-0.0148651	0.0105087	1.572×10-1	5.934×10-1	0.00132914	0.00999448	8.942×10-1	9.713×10-1	0.00344014	0.0103357	7.393×10-1	9.349×10-1	0.00828141	0.00999519	4.074×10-1	7.590×10-1	0.010186	0.0102042	3.182×10-1	7.464×10-1	-0.0165268	0.00998981
pentadecanoate (15:0)	Lipid	Long Chain Saturated Fatty Acid	0	-0.00531658	0.00999244	5.947×10-1	8.655×10-1	0.00598656	0.00999263	5.491×10-1	8.422×10-1	0.00699675	0.0101191	4.893×10-1	8.417×10-1	0.027201	0.00999496	6.510×10-3	8.626×10-2	0.0294272	0.0101991	3.919×10-3	7.933×10-2	-0.0169679	0.00999149	8.950×10-2	4.123×10-1	-0.0169465	0.0105085	1.069×10-1	5.072×10-1	0.00893227	0.00999409	3.715×10-1	7.305×10-1	0.0110011	0.0103353	2.872×10-1	7.258×10-1	0.00761066	0.00999524	4.464×10-1	7.829×10-1	0.00904798	0.0102044	3.753×10-1	7.813×10-1	-0.00871639	0.00999079
stearate (18:0)	Lipid	Long Chain Saturated Fatty Acid	0	-0.0128818	0.00999175	1.973×10-1	5.841×10-1	0.0122275	0.00999207	2.211×10-1	6.101×10-1	0.0146172	0.0101176	1.486×10-1	5.793×10-1	0.0257948	0.00999533	9.874×10-3	1.128×10-1	0.0295327	0.0101984	3.790×10-3	7.730×10-2	-0.01667	0.00999154	9.526×10-2	4.250×10-1	-0.0140259	0.0105082	1.820×10-1	6.296×10-1	0.00854915	0.00999412	3.923×10-1	7.458×10-1	0.012653	0.0103344	2.208×10-1	6.741×10-1	-0.00753476	0.00999525	4.510×10-1	7.853×10-1	-0.00514938	0.010204	6.138×10-1	8.953×10-1	-0.0167827	0.00998976
1-adrenoyl-GPC (22:4)*	Lipid	Lysophospholipid	0.00569146	-0.025067	0.00998944	1.211×10-2	1.290×10-1	0.00729259	0.00999255	4.655×10-1	7.919×10-1	0.0115237	0.0101156	2.546×10-1	6.987×10-1	0.000737814	0.00999865	9.412×10-1	9.830×10-1	0.00596922	0.0102001	5.584×10-1	8.733×10-1	-0.023504	0.00999016	1.866×10-2	1.686×10-1	-0.0174109	0.0105053	9.748×10-2	4.857×10-1	-0.004204	0.0099944	6.740×10-1	8.966×10-1	0.00233522	0.0103328	8.212×10-1	9.605×10-1	-0.00353074	0.00999547	7.239×10-1	9.164×10-1	0.00158124	0.0102017	8.768×10-1	9.712×10-1	-0.0206733	0.00998903
1-arachidonoyl-GPC (20:4n6)*	Lipid	Lysophospholipid	0.0001997	-0.018285	0.00999091	6.726×10-2	3.560×10-1	0.016864	0.00999139	9.147×10-2	4.174×10-1	0.0202437	0.0101157	4.540×10-2	3.370×10-1	0.00789338	0.00999834	4.299×10-1	7.760×10-1	0.0120131	0.0102011	2.390×10-1	6.878×10-1	-0.0276732	0.0099891	5.610×10-3	7.809×10-2	-0.0243454	0.0105054	2.050×10-2	2.186×10-1	0.00120192	0.00999448	9.043×10-1	9.749×10-1	0.0062682	0.0103342	5.442×10-1	8.659×10-1	-0.00903852	0.00999512	3.659×10-1	7.253×10-1	-0.00558264	0.0102031	5.843×10-1	8.838×10-1	-0.0148556	0.00999007
1-arachidonoyl-GPE (20:4n6)*	Lipid	Lysophospholipid	0.000698952	-0.00856996	0.00999221	3.911×10-1	7.446×10-1	0.0258991	0.00998946	9.538×10-3	1.111×10-1	0.0279402	0.0101152	5.752×10-3	1.042×10-1	0.0100397	0.00999815	3.153×10-1	6.874×10-1	0.0122323	0.0102024	2.306×10-1	6.816×10-1	-0.00630458	0.00999273	5.281×10-1	8.279×10-1	-0.0040379	0.0105096	7.008×10-1	9.242×10-1	0.00748325	0.00999421	4.540×10-1	7.876×10-1	0.0103381	0.0103352	3.172×10-1	7.464×10-1	-0.0197582	0.00999358	4.806×10-2	2.962×10-1	-0.0187942	0.0102029	6.550×10-2	4.052×10-1	-0.021747	0.00998881
1-arachidonoyl-GPI (20:4)*	Lipid	Lysophospholipid	0	-0.0279168	0.00998868	5.202×10-3	7.368×10-2	0.00830533	0.00999247	4.059×10-1	7.580×10-1	0.0130221	0.0101147	1.980×10-1	6.463×10-1	0.0060193	0.00999847	5.472×10-1	8.415×10-1	0.0120601	0.0101988	2.370×10-1	6.874×10-1	-0.0324301	0.00998767	1.170×10-3	2.565×10-2	-0.0263077	0.0105026	1.227×10-2	1.590×10-1	0.00295898	0.00999445	7.672×10-1	9.308×10-1	0.010772	0.0103315	2.971×10-1	7.317×10-1	-0.0151907	0.00999438	1.286×10-1	4.862×10-1	-0.00997309	0.0102005	3.282×10-1	7.538×10-1	-0.0153235	0.00999
1-arachidoyl-GPC (20:0)	Lipid	Lysophospholipid	0.0138792	-0.0359404	0.00998612	3.209×10-4	1.017×10-2	0.0229366	0.00999018	2.170×10-2	1.847×10-1	0.0293202	0.0101087	3.734×10-3	7.680×10-2	0.00237175	0.00999862	8.125×10-1	9.469×10-1	0.00992664	0.0101964	3.303×10-1	7.555×10-1	-0.0387211	0.00998543	1.061×10-4	4.610×10-3	-0.0305177	0.0104988	3.660×10-3	7.583×10-2	-0.00771402	0.00999419	4.402×10-1	7.810×10-1	0.00154465	0.0103294	8.811×10-1	9.714×10-1	-0.0280566	0.0099916	4.994×10-3	7.132×10-2	-0.0216984	0.0101961	3.335×10-2	2.880×10-1	0.0012361	0.00999116
1-dihomo-linolenoyl-GPC (20:3n3 or 6)*	Lipid	Lysophospholipid	0.0001997	-0.016249	0.00999126	1.039×10-1	4.417×10-1	0.00735857	0.00999254	4.615×10-1	7.913×10-1	0.0101681	0.0101176	3.149×10-1	7.452×10-1	0.0118823	0.00999795	2.347×10-1	6.239×10-1	0.0157442	0.0102009	1.228×10-1	5.374×10-1	-0.0231877	0.00999024	2.030×10-2	1.786×10-1	-0.0200815	0.0105067	5.599×10-2	3.745×10-1	0.00114334	0.00999448	9.089×10-1	9.749×10-1	0.00565074	0.0103346	5.845×10-1	8.838×10-1	-0.00341574	0.00999547	7.326×10-1	9.196×10-1	-0.000149652	0.0102036	9.883×10-1	9.972×10-1	-0.0122396	0.00999042
1-dihomo-linolenoyl-GPE (20:3n3 or 6)*	Lipid	Lysophospholipid	0.00668997	-0.000462176	0.00999258	9.631×10-1	9.906×10-1	0.0260889	0.00998941	9.024×10-3	1.072×10-1	0.0268262	0.0101159	8.017×10-3	1.251×10-1	0.0174641	0.00999713	8.068×10-2	3.925×10-1	0.0182812	0.0102019	7.317×10-2	4.264×10-1	-0.00441603	0.00999283	6.586×10-1	8.909×10-1	-0.00472609	0.0105099	6.530×10-1	9.061×10-1	0.0102923	0.00999396	3.031×10-1	6.788×10-1	0.0111327	0.0103355	2.814×10-1	7.227×10-1	-0.0047933	0.00999541	6.316×10-1	8.840×10-1	-0.00489877	0.0102048	6.312×10-1	9.018×10-1	-0.00763268	0.00999088
1-dihomo-linoleoyl-GPC (20:2)*	Lipid	Lysophospholipid	0.000898652	-0.0470988	0.00998149	2.407×10-6	3.119×10-4	0.00563283	0.00999265	5.730×10-1	8.545×10-1	0.0133778	0.0101073	1.857×10-1	6.338×10-1	0.00754353	0.00999837	4.506×10-1	7.849×10-1	0.0176271	0.0101907	8.371×10-2	4.559×10-1	-0.0287512	0.00998879	4.006×10-3	6.128×10-2	-0.0156685	0.0104972	1.356×10-1	5.593×10-1	-0.0204035	0.00999241	4.119×10-2	2.727×10-1	-0.00898492	0.0103242	3.842×10-1	7.876×10-1	-0.0286435	0.00999143	4.155×10-3	6.235×10-2	-0.0199682	0.0101917	5.011×10-2	3.523×10-1	-0.0172635	0.00998968
1-docosahexaenoyl-GPC (22:6)*	Lipid	Lysophospholipid	0	-0.0170194	0.00999113	8.851×10-2	4.105×10-1	0.0151561	0.00999167	1.293×10-1	4.869×10-1	0.0182881	0.0101163	7.067×10-2	4.192×10-1	0.00607959	0.00999847	5.432×10-1	8.387×10-1	0.00986183	0.0102015	3.337×10-1	7.574×10-1	-0.0284	0.00998889	4.476×10-3	6.651×10-2	-0.0255827	0.0105054	1.490×10-2	1.790×10-1	-0.00721716	0.00999423	4.702×10-1	7.941×10-1	-0.00308017	0.0103345	7.657×10-1	9.450×10-1	0.00284893	0.00999549	7.756×10-1	9.336×10-1	0.00654133	0.0102033	5.215×10-1	8.542×10-1	-0.00216173	0.00999115
1-docosahexaenoyl-GPE (22:6)*	Lipid	Lysophospholipid	0	-0.00110132	0.00999257	9.122×10-1	9.755×10-1	0.025659	0.00998952	1.023×10-2	1.146×10-1	0.0264886	0.010116	8.845×10-3	1.322×10-1	0.0178683	0.00999706	7.391×10-2	3.758×10-1	0.0188346	0.0102018	6.489×10-2	4.037×10-1	-0.00666252	0.0099927	5.050×10-1	8.134×10-1	-0.00699193	0.0105098	5.059×10-1	8.478×10-1	0.00111222	0.00999448	9.114×10-1	9.753×10-1	0.00148955	0.0103361	8.854×10-1	9.730×10-1	0.00524066	0.00999539	6.001×10-1	8.686×10-1	0.00569317	0.0102048	5.769×10-1	8.810×10-1	-0.00932007	0.00999074
1-docosapentaenoyl-GPC (22:5n3)*	Lipid	Lysophospholipid	0.0001997	-0.0253387	0.00998937	1.121×10-2	1.225×10-1	0.0188656	0.00999103	5.902×10-2	3.336×10-1	0.0234346	0.0101135	2.052×10-2	2.186×10-1	0.0143724	0.00999762	1.506×10-1	5.187×10-1	0.0202232	0.0101982	4.739×10-2	3.446×10-1	-0.0296058	0.00998854	3.044×10-3	5.099×10-2	-0.024067	0.0105039	2.197×10-2	2.267×10-1	-0.00670486	0.00999426	5.023×10-1	8.129×10-1	-0.000265221	0.0103328	9.795×10-1	9.952×10-1	0.00389126	0.00999545	6.971×10-1	9.055×10-1	0.00937375	0.0102013	3.582×10-1	7.720×10-1	-0.0121196	0.00999044
1-docosapentaenoyl-GPC (22:5n6)*	Lipid	Lysophospholipid	0.116326	-0.0276018	0.00998877	5.733×10-3	7.942×10-2	0.00498777	0.00999269	6.177×10-1	8.768×10-1	0.00956946	0.0101151	3.441×10-1	7.644×10-1	-0.00769074	0.00999836	4.418×10-1	7.813×10-1	-0.00228144	0.0101996	8.230×10-1	9.605×10-1	-0.0164724	0.00999157	9.926×10-2	4.312×10-1	-0.00876537	0.0105057	4.041×10-1	7.997×10-1	0.0091486	0.00999407	3.600×10-1	7.219×10-1	0.0173054	0.0103307	9.394×10-2	4.784×10-1	-0.00896723	0.00999513	3.697×10-1	7.296×10-1	-0.00355289	0.010201	7.276×10-1	9.323×10-1	-0.0200889	0.00998915
1-eicosapentaenoyl-GPC (20:5)*	Lipid	Lysophospholipid	9.98502e-05	-0.00658617	0.00999236	5.098×10-1	8.165×10-1	0.0188601	0.00999104	5.909×10-2	3.336×10-1	0.0204023	0.0101172	4.376×10-2	3.314×10-1	0.00668262	0.00999843	5.039×10-1	8.129×10-1	0.00832506	0.0102029	4.145×10-1	8.058×10-1	-0.00836276	0.00999257	4.027×10-1	7.554×10-1	-0.00699384	0.0105096	5.058×10-1	8.478×10-1	0.00274172	0.00999445	7.838×10-1	9.354×10-1	0.00472684	0.0103357	6.474×10-1	9.046×10-1	0.00987109	0.00999504	3.234×10-1	6.945×10-1	0.0116704	0.0102041	2.528×10-1	6.975×10-1	0.00897906	0.00999077
1-eicosapentaenoyl-GPE (20:5)*	Lipid	Lysophospholipid	0.00439341	0.00117124	0.00999257	9.067×10-1	9.749×10-1	0.0289972	0.00998861	3.704×10-3	5.776×10-2	0.0295448	0.0101151	3.499×10-3	7.287×10-2	0.0121517	0.00999791	2.242×10-1	6.133×10-1	0.0124105	0.0102027	2.239×10-1	6.772×10-1	0.00128632	0.00999292	8.976×10-1	9.721×10-1	0.00102158	0.01051	9.226×10-1	9.819×10-1	0.00820971	0.00999415	4.114×10-1	7.618×10-1	0.00846041	0.0103357	4.131×10-1	8.045×10-1	0.00796255	0.00999521	4.257×10-1	7.736×10-1	0.00805307	0.0102046	4.300×10-1	8.163×10-1	0.0037599	0.0099911
1-eicosenoyl-GPC (20:1)*	Lipid	Lysophospholipid	0.00169745	-0.0375067	0.00998555	1.736×10-4	6.678×10-3	-0.000813708	0.00999281	9.351×10-1	9.825×10-1	0.00521927	0.0101122	6.058×10-1	8.917×10-1	0.00284817	0.00999861	7.758×10-1	9.336×10-1	0.0107477	0.0101958	2.918×10-1	7.284×10-1	-0.0367881	0.00998616	2.309×10-4	8.237×10-3	-0.0278432	0.0104989	8.014×10-3	1.251×10-1	-0.0156225	0.00999327	1.180×10-1	4.651×10-1	-0.00648597	0.0103286	5.300×10-1	8.598×10-1	-0.0323274	0.00999031	1.217×10-3	2.634×10-2	-0.025821	0.0101945	1.133×10-2	1.514×10-1	-0.00158798	0.00999116
1-erucoyl-GPC (22:1)*	Lipid	Lysophospholipid	0.202596	-0.0168134	0.00999117	9.244×10-2	4.205×10-1	0.0116262	0.00999214	2.446×10-1	6.315×10-1	0.0146352	0.010117	1.480×10-1	5.780×10-1	0.00171918	0.00999864	8.635×10-1	9.612×10-1	0.00527863	0.0102019	6.049×10-1	8.917×10-1	-0.0189055	0.00999114	5.849×10-2	3.323×10-1	-0.0151518	0.0105074	1.493×10-1	5.801×10-1	-0.0120873	0.00999376	2.265×10-1	6.145×10-1	-0.00834449	0.0103343	4.194×10-1	8.085×10-1	-0.0236768	0.00999273	1.784×10-2	1.647×10-1	-0.0211481	0.0102013	3.819×10-2	3.097×10-1	0.00853612	0.00999081
1-lignoceroyl-GPC (24:0)	Lipid	Lysophospholipid	0.118123	-0.0266576	0.00998903	7.627×10-3	9.546×10-2	0.0253039	0.00998961	1.132×10-2	1.230×10-1	0.0302493	0.0101113	2.782×10-3	6.297×10-2	0.0120143	0.00999793	2.295×10-1	6.165×10-1	0.0180413	0.0101983	7.691×10-2	4.356×10-1	-0.0205187	0.00999082	4.002×10-2	2.690×10-1	-0.0135643	0.0105054	1.967×10-1	6.456×10-1	-0.00286739	0.00999445	7.742×10-1	9.330×10-1	0.00419806	0.0103323	6.845×10-1	9.197×10-1	-0.0227221	0.00999295	2.300×10-2	1.919×10-1	-0.0180869	0.0101997	7.621×10-2	4.332×10-1	-0.00155963	0.00999116
1-linolenoyl-GPC (18:3)*	Lipid	Lysophospholipid	0.000299551	-0.0278545	0.0099887	5.304×10-3	7.465×10-2	0.0225618	0.00999027	2.394×10-2	1.966×10-1	0.0276308	0.0101118	6.296×10-3	1.093×10-1	0.00947012	0.0099982	3.436×10-1	7.115×10-1	0.0156404	0.0101983	1.252×10-1	5.412×10-1	-0.0270037	0.00998928	6.878×10-3	8.925×10-2	-0.0203271	0.010504	5.300×10-2	3.625×10-1	-0.0045836	0.00999438	6.465×10-1	8.876×10-1	0.00268888	0.010332	7.947×10-1	9.547×10-1	-0.0238407	0.00999269	1.706×10-2	1.601×10-1	-0.0190016	0.0101992	6.249×10-2	3.995×10-1	-0.00545531	0.00999102
1-linolenoyl-GPE (18:3)*	Lipid	Lysophospholipid	0.110235	-0.00073741	0.00999258	9.412×10-1	9.830×10-1	0.0246378	0.00998978	1.367×10-2	1.397×10-1	0.0253827	0.0101163	1.212×10-2	1.582×10-1	0.0106047	0.00999809	2.889×10-1	6.685×10-1	0.0111955	0.0102029	2.725×10-1	7.138×10-1	-0.00407494	0.00999284	6.834×10-1	8.990×10-1	-0.00425456	0.0105099	6.856×10-1	9.197×10-1	-0.000917748	0.00999448	9.268×10-1	9.798×10-1	-0.000780502	0.0103361	9.398×10-1	9.866×10-1	-0.0130183	0.00999468	1.928×10-1	5.791×10-1	-0.0134134	0.0102041	1.887×10-1	6.363×10-1	0.00345004	0.00999111
1-linoleoyl-GPC (18:2)	Lipid	Lysophospholipid	9.98502e-05	-0.0336515	0.00998692	7.557×10-4	1.888×10-2	0.00193088	0.00999279	8.468×10-1	9.571×10-1	0.00741135	0.0101134	4.637×10-1	8.352×10-1	0.0213731	0.00999637	3.253×10-2	2.377×10-1	0.0292377	0.0101935	4.136×10-3	8.264×10-2	-0.0325106	0.00998764	1.137×10-3	2.512×10-2	-0.0244325	0.0105012	2.000×10-2	2.158×10-1	-0.0162731	0.00999317	1.035×10-1	4.406×10-1	-0.00823229	0.0103299	4.255×10-1	8.127×10-1	-0.0468706	0.00998455	2.711×10-6	3.291×10-4	-0.0417876	0.0101906	4.154×10-5	3.286×10-3	-0.0127682	0.00999036
1-linoleoyl-GPE (18:2)*	Lipid	Lysophospholipid	0.000499251	-0.0127251	0.00999177	2.028×10-1	5.895×10-1	0.0105059	0.00999226	2.931×10-1	6.736×10-1	0.0128266	0.0101178	2.049×10-1	6.567×10-1	0.0152623	0.00999749	1.269×10-1	4.832×10-1	0.0185327	0.010201	6.929×10-2	4.147×10-1	-0.013871	0.00999196	1.651×10-1	5.440×10-1	-0.0109836	0.0105086	2.960×10-1	7.310×10-1	-0.00551554	0.00999434	5.811×10-1	8.589×10-1	-0.00243068	0.0103352	8.141×10-1	9.602×10-1	-0.032104	0.00999038	1.315×10-3	2.782×10-2	-0.0307893	0.0101995	2.545×10-3	5.950×10-2	-0.00812626	0.00999084
1-linoleoyl-GPG (18:2)*	Lipid	Lysophospholipid	0.219271	0.00282298	0.00999254	7.776×10-1	9.342×10-1	0.00066342	0.00999281	9.471×10-1	9.836×10-1	0.000224639	0.0101194	9.823×10-1	9.954×10-1	-0.000606266	0.00999865	9.517×10-1	9.858×10-1	-0.00121701	0.0102035	9.051×10-1	9.779×10-1	-0.00446317	0.00999282	6.551×10-1	8.903×10-1	-0.00590345	0.0105098	5.743×10-1	8.803×10-1	0.00472954	0.00999438	6.361×10-1	8.863×10-1	0.00428855	0.0103359	6.782×10-1	9.158×10-1	-0.00431123	0.00999544	6.662×10-1	8.940×10-1	-0.00508583	0.0102048	6.182×10-1	8.968×10-1	0.0338065	0.00998546
1-linoleoyl-GPI (18:2)*	Lipid	Lysophospholipid	0.000898652	-0.026461	0.00998908	8.086×10-3	9.909×10-2	-0.0173483	0.00999131	8.253×10-2	3.968×10-1	-0.0135182	0.010115	1.814×10-1	6.285×10-1	0.0115315	0.00999799	2.488×10-1	6.343×10-1	0.0174978	0.0101984	8.624×10-2	4.614×10-1	-0.025773	0.0099896	9.895×10-3	1.128×10-1	-0.0194432	0.0105045	6.421×10-2	4.020×10-1	-0.00269255	0.00999445	7.876×10-1	9.373×10-1	0.00433144	0.0103324	6.751×10-1	9.148×10-1	-0.026814	0.00999194	7.296×10-3	9.263×10-2	-0.0223929	0.0101989	2.814×10-2	2.624×10-1	0.0026314	0.00999114
1-margaroyl-GPC (17:0)	Lipid	Lysophospholipid	0	-0.0233998	0.00998984	1.918×10-2	1.718×10-1	-0.00391613	0.00999274	6.951×10-1	9.049×10-1	-0.000238852	0.0101167	9.812×10-1	9.954×10-1	0.00788041	0.00999834	4.306×10-1	7.760×10-1	0.0130608	0.0101999	2.004×10-1	6.504×10-1	-0.0334584	0.00998733	8.109×10-4	1.969×10-2	-0.0289922	0.0105031	5.785×10-3	1.042×10-1	-0.00461113	0.00999438	6.445×10-1	8.873×10-1	0.00144548	0.0103332	8.888×10-1	9.741×10-1	-0.00412311	0.00999544	6.800×10-1	8.975×10-1	0.000613913	0.0102022	9.520×10-1	9.904×10-1	-0.0171801	0.0099897
1-margaroyl-GPE (17:0)*	Lipid	Lysophospholipid	0.0919621	-0.0091	0.00999216	3.625×10-1	7.231×10-1	0.00587213	0.00999264	5.568×10-1	8.460×10-1	0.00749006	0.0101188	4.592×10-1	8.341×10-1	0.0214369	0.00999636	3.202×10-2	2.351×10-1	0.0242101	0.0102002	1.764×10-2	1.982×10-1	-0.0259148	0.00998957	9.495×10-3	1.108×10-1	-0.0255465	0.0105065	1.505×10-2	1.797×10-1	0.00733645	0.00999422	4.629×10-1	7.916×10-1	0.0103256	0.0103351	3.178×10-1	7.464×10-1	-0.00430009	0.00999544	6.671×10-1	8.947×10-1	-0.0025718	0.0102045	8.010×10-1	9.557×10-1	-0.00944117	0.00999072
1-meadoyl-GPC (20:3n9)*	Lipid	Lysophospholipid	0.149576	-0.0226929	0.00999001	2.313×10-2	1.919×10-1	0.00927623	0.00999238	3.533×10-1	7.168×10-1	0.0131746	0.010116	1.928×10-1	6.394×10-1	0.00689318	0.00999841	4.906×10-1	8.051×10-1	0.0118862	0.0102002	2.439×10-1	6.902×10-1	-0.0114455	0.00999227	2.521×10-1	6.373×10-1	-0.00488672	0.0105072	6.419×10-1	9.037×10-1	0.00243066	0.00999446	8.079×10-1	9.457×10-1	0.00878344	0.010333	3.953×10-1	7.956×10-1	-0.0123997	0.00999476	2.148×10-1	6.034×10-1	-0.00816069	0.010202	4.238×10-1	8.120×10-1	-0.0242032	0.00998824
1-myristoyl-GPC (14:0)	Lipid	Lysophospholipid	0.000299551	-0.00314259	0.00999253	7.532×10-1	9.263×10-1	0.00340181	0.00999276	7.335×10-1	9.199×10-1	0.00399545	0.0101193	6.930×10-1	9.212×10-1	0.00158274	0.00999864	8.742×10-1	9.647×10-1	0.00230012	0.0102034	8.217×10-1	9.605×10-1	-0.0154031	0.00999174	1.232×10-1	4.761×10-1	-0.0159604	0.0105088	1.289×10-1	5.473×10-1	0.00121744	0.00999448	9.031×10-1	9.742×10-1	0.00215834	0.010336	8.346×10-1	9.626×10-1	0.0200601	0.00999352	4.474×10-2	2.848×10-1	0.0215671	0.0102026	3.455×10-2	2.941×10-1	-0.00361155	0.00999111
1-nonadecanoyl-GPC (19:0)	Lipid	Lysophospholipid	0.0541188	-0.0243561	0.00998961	1.478×10-2	1.473×10-1	0.00342612	0.00999275	7.317×10-1	9.196×10-1	0.00744428	0.0101162	4.618×10-1	8.348×10-1	0.0128262	0.00999783	1.996×10-1	5.869×10-1	0.0184092	0.0101988	7.110×10-2	4.201×10-1	-0.0273576	0.00998918	6.179×10-3	8.350×10-2	-0.0219168	0.0105046	3.697×10-2	3.041×10-1	-0.00268503	0.00999445	7.882×10-1	9.373×10-1	0.00376589	0.0103329	7.155×10-1	9.275×10-1	-0.0198358	0.00999356	4.719×10-2	2.940×10-1	-0.0155617	0.0102007	1.272×10-1	5.444×10-1	0.00271582	0.00999113
1-nonadecenoyl-GPC (19:1)*	Lipid	Lysophospholipid	0.0536196	-0.0424553	0.00998357	2.133×10-5	1.351×10-3	-0.002522	0.00999278	8.008×10-1	9.424×10-1	0.00426629	0.0101102	6.731×10-1	9.134×10-1	-0.00155883	0.00999864	8.761×10-1	9.655×10-1	0.00718546	0.010194	4.809×10-1	8.402×10-1	-0.0244209	0.00998994	1.452×10-2	1.460×10-1	-0.0124694	0.0104998	2.350×10-1	6.871×10-1	-0.0127317	0.00999368	2.027×10-1	5.895×10-1	-0.00204593	0.0103267	8.430×10-1	9.632×10-1	-0.0283775	0.00999151	4.518×10-3	6.668×10-2	-0.0206656	0.0101937	4.266×10-2	3.274×10-1	-0.0124152	0.0099904
1-oleoyl-GPC (18:1)	Lipid	Lysophospholipid	9.98502e-05	-0.0435978	0.00998308	1.271×10-5	9.034×10-4	0.00706813	0.00999256	4.794×10-1	7.985×10-1	0.0142844	0.0101088	1.577×10-1	5.939×10-1	0.0104716	0.0099981	2.950×10-1	6.736×10-1	0.0199497	0.0101918	5.033×10-2	3.532×10-1	-0.0309973	0.00998812	1.918×10-3	3.666×10-2	-0.0193519	0.0104982	6.531×10-2	4.050×10-1	-0.0153966	0.0099933	1.234×10-1	4.765×10-1	-0.00458449	0.0103261	6.571×10-1	9.071×10-1	-0.0399859	0.00998754	6.284×10-5	3.237×10-3	-0.0325246	0.0101901	1.418×10-3	4.114×10-2	-0.0242716	0.00998823
1-oleoyl-GPE (18:1)	Lipid	Lysophospholipid	0.00259611	-0.00929669	0.00999215	3.522×10-1	7.167×10-1	0.0148575	0.00999171	1.371×10-1	5.013×10-1	0.0167354	0.0101176	9.814×10-2	4.864×10-1	0.0117418	0.00999796	2.403×10-1	6.293×10-1	0.0141555	0.0102021	1.653×10-1	6.042×10-1	-0.0125626	0.00999214	2.087×10-1	5.971×10-1	-0.0107108	0.010509	3.081×10-1	7.407×10-1	-0.00285539	0.00999445	7.751×10-1	9.336×10-1	-0.000520147	0.0103356	9.599×10-1	9.910×10-1	-0.0258571	0.00999219	9.675×10-3	1.117×10-1	-0.0249981	0.0102015	1.429×10-2	1.748×10-1	-0.00314441	0.00999112
1-oleoyl-GPG (18:1)*	Lipid	Lysophospholipid	0.364154	-0.0217211	0.00999022	2.971×10-2	2.257×10-1	-0.00444357	0.00999271	6.566×10-1	8.908×10-1	-0.00105063	0.0101171	9.173×10-1	9.805×10-1	-0.00622749	0.00999846	5.334×10-1	8.315×10-1	-0.00197792	0.0102011	8.463×10-1	9.639×10-1	-0.00486749	0.00999281	6.262×10-1	8.811×10-1	0.00205608	0.0105075	8.449×10-1	9.635×10-1	0.00373266	0.00999442	7.088×10-1	9.116×10-1	0.00991099	0.0103332	3.375×10-1	7.616×10-1	-0.00812	0.0099952	4.166×10-1	7.658×10-1	-0.00390414	0.0102025	7.020×10-1	9.249×10-1	-0.0107662	0.00999059
1-oleoyl-GPI (18:1)	Lipid	Lysophospholipid	0.00149775	-0.0331033	0.0099871	9.210×10-4	2.141×10-2	-0.0182542	0.00999115	6.772×10-2	3.560×10-1	-0.013375	0.010113	1.860×10-1	6.338×10-1	-0.000390502	0.00999865	9.688×10-1	9.920×10-1	0.00646168	0.0101977	5.263×10-1	8.563×10-1	-0.022697	0.00999035	2.311×10-2	1.919×10-1	-0.0137658	0.0105034	1.900×10-1	6.372×10-1	-0.00565201	0.00999433	5.717×10-1	8.541×10-1	0.00297666	0.0103304	7.732×10-1	9.475×10-1	-0.0303287	0.00999093	2.407×10-3	4.354×10-2	-0.024662	0.0101964	1.559×10-2	1.831×10-1	-0.0159107	0.00998991
1-oleoyl-GPS (18:1)	Lipid	Lysophospholipid	0.348677	-0.0113735	0.00999193	2.550×10-1	6.401×10-1	0.00520296	0.00999268	6.026×10-1	8.702×10-1	0.00717084	0.0101185	4.785×10-1	8.398×10-1	-0.00186197	0.00999863	8.523×10-1	9.584×10-1	0.000420931	0.0102028	9.671×10-1	9.917×10-1	-0.0217859	0.00999055	2.923×10-2	2.228×10-1	-0.0202009	0.0105074	5.457×10-2	3.684×10-1	-0.00739547	0.00999422	4.593×10-1	7.905×10-1	-0.00480943	0.0103353	6.417×10-1	9.037×10-1	-0.0242688	0.00999259	1.517×10-2	1.497×10-1	-0.0229068	0.0102017	2.476×10-2	2.427×10-1	-0.00809089	0.00999084
1-palmitoleoyl-GPC (16:1)*	Lipid	Lysophospholipid	0.000399401	-0.035487	0.00998628	3.818×10-4	1.160×10-2	0.0076119	0.00999252	4.462×10-1	7.829×10-1	0.0135329	0.0101122	1.808×10-1	6.277×10-1	-0.000199044	0.00999865	9.841×10-1	9.971×10-1	0.00715562	0.0101968	4.829×10-1	8.402×10-1	-0.0178959	0.00999132	7.330×10-2	3.741×10-1	-0.00763903	0.0105031	4.671×10-1	8.352×10-1	0.00142669	0.00999448	8.865×10-1	9.689×10-1	0.0111963	0.010329	2.784×10-1	7.187×10-1	-0.00983763	0.00999505	3.250×10-1	6.966×10-1	-0.0028051	0.0101985	7.833×10-1	9.508×10-1	-0.0210593	0.00998895
1-palmitoleoyl-GPE (16:1)*	Lipid	Lysophospholipid	0.17314	-0.0177316	0.00999101	7.597×10-2	3.818×10-1	0.00234865	0.00999279	8.142×10-1	9.469×10-1	0.00527024	0.0101177	6.025×10-1	8.908×10-1	0.00298983	0.00999861	7.649×10-1	9.296×10-1	0.00679227	0.0102017	5.056×10-1	8.478×10-1	0.00329956	0.00999287	7.413×10-1	9.219×10-1	0.00972288	0.0105079	3.548×10-1	7.703×10-1	0.00330707	0.00999443	7.407×10-1	9.219×10-1	0.00836869	0.0103341	4.181×10-1	8.083×10-1	0.00455072	0.00999543	6.489×10-1	8.881×10-1	0.00846449	0.010203	4.068×10-1	8.010×10-1	-0.00209302	0.00999115
1-palmitoleoyl-GPI (16:1)*	Lipid	Lysophospholipid	0.249426	-0.0172997	0.00999108	8.339×10-2	3.983×10-1	-0.0146519	0.00999174	1.426×10-1	5.098×10-1	-0.0122319	0.0101172	2.267×10-1	6.784×10-1	0.00950132	0.0099982	3.420×10-1	7.098×10-1	0.013483	0.0102011	1.863×10-1	6.338×10-1	0.00472293	0.00999281	6.365×10-1	8.863×10-1	0.0111493	0.0105079	2.887×10-1	7.263×10-1	-0.000113139	0.00999449	9.910×10-1	9.992×10-1	0.00459336	0.0103344	6.567×10-1	9.071×10-1	0.00338959	0.00999547	7.345×10-1	9.199×10-1	0.00716366	0.0102032	4.826×10-1	8.402×10-1	-0.0145145	0.00999012
1-palmitoyl-GPC (16:0)	Lipid	Lysophospholipid	9.98502e-05	-0.0140225	0.0099916	1.605×10-1	5.361×10-1	0.0136497	0.00999188	1.719×10-1	5.522×10-1	0.0162597	0.0101172	1.081×10-1	5.102×10-1	0.0114773	0.00999799	2.510×10-1	6.363×10-1	0.0148606	0.0102014	1.452×10-1	5.739×10-1	-0.0331323	0.00998744	9.118×10-4	2.125×10-2	-0.0318434	0.0105042	2.440×10-3	5.773×10-2	-0.0127033	0.00999368	2.037×10-1	5.904×10-1	-0.00976381	0.0103346	3.448×10-1	7.657×10-1	0.0036266	0.00999546	7.167×10-1	9.140×10-1	0.00672285	0.0102037	5.100×10-1	8.501×10-1	-0.0112264	0.00999054
1-palmitoyl-GPE (16:0)	Lipid	Lysophospholipid	0.00189715	-0.00660341	0.00999236	5.087×10-1	8.160×10-1	0.019277	0.00999096	5.370×10-2	3.174×10-1	0.0208325	0.0101171	3.951×10-2	3.135×10-1	0.00845482	0.00999829	3.978×10-1	7.511×10-1	0.010174	0.0102028	3.187×10-1	7.464×10-1	-0.0148484	0.00999182	1.373×10-1	5.015×10-1	-0.0141615	0.0105088	1.778×10-1	6.213×10-1	-0.00509457	0.00999436	6.102×10-1	8.738×10-1	-0.00364871	0.0103358	7.241×10-1	9.318×10-1	0.00300058	0.00999548	7.640×10-1	9.295×10-1	0.00451326	0.0102046	6.583×10-1	9.074×10-1	-0.0125943	0.00999038
1-palmitoyl-GPG (16:0)*	Lipid	Lysophospholipid	0.114428	0.0127488	0.00999177	2.020×10-1	5.888×10-1	-0.00557984	0.00999266	5.766×10-1	8.555×10-1	-0.00777927	0.0101183	4.420×10-1	8.241×10-1	-0.00235547	0.00999862	8.138×10-1	9.469×10-1	-0.00509786	0.0102025	6.173×10-1	8.965×10-1	-0.00475005	0.00999281	6.346×10-1	8.861×10-1	-0.0096205	0.0105087	3.600×10-1	7.730×10-1	0.00911022	0.00999407	3.620×10-1	7.231×10-1	0.00626843	0.010335	5.442×10-1	8.659×10-1	0.0088974	0.00999513	3.734×10-1	7.319×10-1	0.00659749	0.0102039	5.179×10-1	8.522×10-1	0.00356018	0.00999111
1-palmitoyl-GPI (16:0)	Lipid	Lysophospholipid	0.0111832	-0.0249287	0.00998947	1.259×10-2	1.327×10-1	-0.0122371	0.00999207	2.207×10-1	6.098×10-1	-0.00852444	0.0101159	3.994×10-1	7.971×10-1	0.00193391	0.00999863	8.466×10-1	9.571×10-1	0.007186	0.0102001	4.811×10-1	8.402×10-1	-0.0299382	0.00998844	2.731×10-3	4.745×10-2	-0.024575	0.0105039	1.932×10-2	2.124×10-1	-0.00281685	0.00999445	7.781×10-1	9.342×10-1	0.00378096	0.0103328	7.144×10-1	9.269×10-1	-0.00786578	0.00999522	4.313×10-1	7.760×10-1	-0.00296596	0.0102017	7.713×10-1	9.472×10-1	-0.016088	0.00998988
1-pentadecanoyl-GPC (15:0)*	Lipid	Lysophospholipid	0.000399401	-0.0114292	0.00999193	2.527×10-1	6.378×10-1	-0.0107719	0.00999223	2.810×10-1	6.638×10-1	-0.00920086	0.0101184	3.632×10-1	7.752×10-1	-0.00191571	0.00999863	8.481×10-1	9.572×10-1	0.000376524	0.0102028	9.706×10-1	9.921×10-1	-0.0245381	0.00998991	1.406×10-2	1.426×10-1	-0.0232259	0.0105068	2.709×10-2	2.565×10-1	-0.00394996	0.00999441	6.927×10-1	9.035×10-1	-0.00110957	0.0103354	9.145×10-1	9.799×10-1	0.00529565	0.00999539	5.963×10-1	8.658×10-1	0.00791811	0.010204	4.378×10-1	8.230×10-1	-0.0061634	0.00999098
1-stearoyl-GPC (18:0)	Lipid	Lysophospholipid	0.000399401	-0.0201527	0.00999055	4.370×10-2	2.807×10-1	0.00833953	0.00999247	4.040×10-1	7.564×10-1	0.0118041	0.0101167	2.433×10-1	6.898×10-1	0.0167378	0.00999725	9.411×10-2	4.242×10-1	0.0216102	0.0101991	3.413×10-2	2.928×10-1	-0.0394392	0.00998515	7.876×10-5	3.735×10-3	-0.0367195	0.0105015	4.733×10-4	1.941×10-2	-0.00548297	0.00999434	5.833×10-1	8.603×10-1	-0.000371751	0.010334	9.713×10-1	9.923×10-1	-0.0111683	0.00999491	2.639×10-1	6.479×10-1	-0.00741035	0.0102026	4.677×10-1	8.352×10-1	-0.016186	0.00998986
1-stearoyl-GPE (18:0)	Lipid	Lysophospholipid	0.00259611	-0.00179054	0.00999256	8.578×10-1	9.600×10-1	0.0310981	0.00998798	1.854×10-3	3.598×10-2	0.0321771	0.0101143	1.470×10-3	4.150×10-2	0.00780044	0.00999835	4.353×10-1	7.789×10-1	0.00849403	0.0102031	4.052×10-1	8.000×10-1	-0.0183055	0.00999125	6.696×10-2	3.558×10-1	-0.0196337	0.0105082	6.173×10-2	3.984×10-1	-0.000922089	0.00999448	9.265×10-1	9.798×10-1	-0.000498155	0.0103361	9.616×10-1	9.910×10-1	-0.00439439	0.00999543	6.602×10-1	8.915×10-1	-0.00420421	0.0102049	6.804×10-1	9.179×10-1	-0.00768171	0.00999088
1-stearoyl-GPG (18:0)	Lipid	Lysophospholipid	0.262007	-0.00407643	0.0099925	6.833×10-1	8.990×10-1	0.00214008	0.00999279	8.304×10-1	9.524×10-1	0.00285239	0.0101193	7.780×10-1	9.483×10-1	0.0012375	0.00999864	9.015×10-1	9.738×10-1	0.00213438	0.0102034	8.343×10-1	9.626×10-1	-0.00459449	0.00999282	6.457×10-1	8.873×10-1	-0.00368554	0.0105099	7.258×10-1	9.323×10-1	-0.00516826	0.00999436	6.051×10-1	8.718×10-1	-0.00441615	0.0103359	6.692×10-1	9.117×10-1	0.0186382	0.00999379	6.221×10-2	3.411×10-1	0.0202811	0.0102029	4.686×10-2	3.431×10-1	-0.0030636	0.00999112
1-stearoyl-GPI (18:0)	Lipid	Lysophospholipid	0	-0.0384549	0.00998519	1.183×10-4	5.059×10-3	-0.00583701	0.00999264	5.591×10-1	8.477×10-1	0.000221393	0.010112	9.825×10-1	9.954×10-1	-0.000912247	0.00999865	9.273×10-1	9.799×10-1	0.00702875	0.0101957	4.906×10-1	8.417×10-1	-0.0346746	0.00998691	5.188×10-4	1.451×10-2	-0.0251808	0.0104992	1.649×10-2	1.907×10-1	-0.00680482	0.00999426	4.960×10-1	8.083×10-1	0.00320219	0.0103284	7.565×10-1	9.415×10-1	-0.00884818	0.00999514	3.760×10-1	7.328×10-1	-0.00115096	0.0101974	9.101×10-1	9.791×10-1	-0.0296348	0.00998678
1-stearoyl-GPS (18:0)*	Lipid	Lysophospholipid	0.16685	-0.0147724	0.00999149	1.393×10-1	5.045×10-1	-0.00220053	0.00999279	8.257×10-1	9.501×10-1	0.000127865	0.0101183	9.899×10-1	9.974×10-1	-0.00186383	0.00999863	8.521×10-1	9.584×10-1	0.00112421	0.0102024	9.123×10-1	9.795×10-1	-0.00988682	0.00999244	3.225×10-1	6.939×10-1	-0.00587562	0.0105087	5.761×10-1	8.810×10-1	-0.00437934	0.00999439	6.613×10-1	8.918×10-1	-0.00065768	0.0103349	9.493×10-1	9.904×10-1	-0.0159337	0.00999426	1.109×10-1	4.533×10-1	-0.0135063	0.010203	1.856×10-1	6.338×10-1	-0.0112951	0.00999053
2-arachidonoyl-GPC (20:4)*	Lipid	Lysophospholipid	0.0370444	-0.0191902	0.00999074	5.479×10-2	3.207×10-1	0.0183546	0.00999113	6.623×10-2	3.541×10-1	0.0219182	0.0101152	3.027×10-2	2.731×10-1	0.0053484	0.00999851	5.927×10-1	8.641×10-1	0.00955083	0.0102012	3.492×10-1	7.686×10-1	-0.0234453	0.00999018	1.895×10-2	1.704×10-1	-0.019359	0.0105063	6.542×10-2	4.050×10-1	0.00662281	0.00999427	5.076×10-1	8.153×10-1	0.0123121	0.0103334	2.335×10-1	6.848×10-1	-0.00476449	0.00999542	6.336×10-1	8.857×10-1	-0.000938082	0.0102031	9.267×10-1	9.826×10-1	-0.0235956	0.00998839
2-arachidonoyl-GPE (20:4)*	Lipid	Lysophospholipid	0.174239	-0.0100976	0.00999207	3.123×10-1	6.849×10-1	0.0131305	0.00999195	1.888×10-1	5.739×10-1	0.0150939	0.0101178	1.358×10-1	5.593×10-1	0.00205481	0.00999863	8.372×10-1	9.539×10-1	0.00423472	0.0102029	6.781×10-1	9.158×10-1	-0.000250516	0.00999292	9.800×10-1	9.961×10-1	0.00318151	0.0105094	7.621×10-1	9.435×10-1	0.00462533	0.00999438	6.435×10-1	8.871×10-1	0.00769811	0.0103353	4.564×10-1	8.315×10-1	-0.0135842	0.00999461	1.741×10-1	5.553×10-1	-0.0120387	0.0102037	2.381×10-1	6.878×10-1	-0.0118722	0.00999047
2-docosahexaenoyl-GPC (22:6)*	Lipid	Lysophospholipid	0.0609086	-0.0145154	0.00999153	1.463×10-1	5.133×10-1	0.00661189	0.00999259	5.082×10-1	8.159×10-1	0.00912267	0.010118	3.673×10-1	7.779×10-1	0.00850365	0.00999829	3.951×10-1	7.479×10-1	0.0118665	0.0102017	2.448×10-1	6.902×10-1	-0.0214912	0.00999062	3.149×10-2	2.328×10-1	-0.0187988	0.0105072	7.362×10-2	4.274×10-1	0.000421586	0.00999449	9.664×10-1	9.910×10-1	0.00440646	0.0103349	6.698×10-1	9.117×10-1	0.00727907	0.00999526	4.665×10-1	7.923×10-1	0.0106331	0.0102033	2.974×10-1	7.317×10-1	-0.0174926	0.00998964
2-docosahexaenoyl-GPE (22:6)*	Lipid	Lysophospholipid	0.17324	-0.007217	0.00999232	4.702×10-1	7.941×10-1	0.0130336	0.00999196	1.921×10-1	5.783×10-1	0.0145296	0.0101181	1.510×10-1	5.824×10-1	0.00160173	0.00999864	8.727×10-1	9.638×10-1	0.00316526	0.0102032	7.564×10-1	9.415×10-1	-0.00622905	0.00999273	5.331×10-1	8.313×10-1	-0.00441777	0.0105097	6.742×10-1	9.143×10-1	-0.00225732	0.00999446	8.213×10-1	9.492×10-1	-0.000447303	0.0103358	9.655×10-1	9.910×10-1	0.00952488	0.00999508	3.406×10-1	7.088×10-1	0.0114419	0.0102041	2.622×10-1	7.049×10-1	-0.00970975	0.0099907
2-linoleoyl-GPC (18:2)*	Lipid	Lysophospholipid	0.00459311	-0.0396625	0.00998471	7.167×10-5	3.528×10-3	0.000420795	0.00999281	9.664×10-1	9.910×10-1	0.00683308	0.0101113	4.992×10-1	8.452×10-1	0.0174777	0.00999713	8.045×10-2	3.916×10-1	0.0264286	0.010192	9.527×10-3	1.374×10-1	-0.029228	0.00998865	3.440×10-3	5.481×10-2	-0.0187428	0.0105001	7.429×10-2	4.290×10-1	-0.00628968	0.00999429	5.291×10-1	8.286×10-1	0.00408218	0.0103279	6.927×10-1	9.212×10-1	-0.0482472	0.00998389	1.368×10-6	1.914×10-4	-0.0419607	0.0101883	3.844×10-5	3.104×10-3	-0.024266	0.00998823
2-linoleoyl-GPE (18:2)*	Lipid	Lysophospholipid	0.0576136	-0.010771	0.009992	2.811×10-1	6.638×10-1	0.00091617	0.00999281	9.270×10-1	9.798×10-1	0.00267791	0.0101188	7.913×10-1	9.539×10-1	0.0236498	0.00999586	1.800×10-2	1.656×10-1	0.0268612	0.0101994	8.461×10-3	1.294×10-1	0.00137317	0.00999291	8.907×10-1	9.696×10-1	0.00520806	0.0105093	6.202×10-1	8.975×10-1	0.0025296	0.00999446	8.002×10-1	9.424×10-1	0.00564041	0.0103353	5.853×10-1	8.838×10-1	-0.0336936	0.00998986	7.470×10-4	1.883×10-2	-0.0328561	0.0101991	1.279×10-3	3.868×10-2	-0.00575002	0.00999101
2-myristoyl-GPC (14:0)*	Lipid	Lysophospholipid	0.0197703	-0.00211537	0.00999256	8.323×10-1	9.525×10-1	0.00500111	0.00999269	6.167×10-1	8.764×10-1	0.00546959	0.0101193	5.889×10-1	8.852×10-1	-0.00227228	0.00999863	8.202×10-1	9.485×10-1	-0.00192721	0.0102035	8.502×10-1	9.649×10-1	-0.0137904	0.00999197	1.676×10-1	5.476×10-1	-0.0145285	0.010509	1.669×10-1	6.071×10-1	-0.000176367	0.00999449	9.859×10-1	9.979×10-1	0.000387851	0.010336	9.701×10-1	9.921×10-1	0.0219783	0.00999312	2.788×10-2	2.166×10-1	0.0233507	0.0102023	2.211×10-2	2.273×10-1	-0.00308839	0.00999112
2-oleoyl-GPC (18:1)*	Lipid	Lysophospholipid	9.98502e-05	-0.0378132	0.00998543	1.535×10-4	5.973×10-3	0.0114006	0.00999216	2.539×10-1	6.390×10-1	0.0177934	0.0101106	7.846×10-2	4.414×10-1	0.0113148	0.00999801	2.578×10-1	6.423×10-1	0.0196275	0.0101943	5.422×10-2	3.674×10-1	-0.0242015	0.00999	1.543×10-2	1.505×10-1	-0.0138167	0.0105016	1.883×10-1	6.363×10-1	-0.00240658	0.00999446	8.097×10-1	9.461×10-1	0.00773087	0.0103284	4.542×10-1	8.309×10-1	-0.0276932	0.0099917	5.588×10-3	7.791×10-2	-0.0209267	0.0101955	4.014×10-2	3.173×10-1	-0.03349	0.00998556
2-palmitoleoyl-GPC (16:1)*	Lipid	Lysophospholipid	0.378832	-0.0223687	0.00999008	2.517×10-2	2.024×10-1	0.00177491	0.0099928	8.590×10-1	9.603×10-1	0.00543035	0.0101168	5.914×10-1	8.868×10-1	0.00455633	0.00999855	6.486×10-1	8.881×10-1	0.00938554	0.0102005	3.575×10-1	7.718×10-1	-0.00625924	0.00999273	5.311×10-1	8.298×10-1	0.000738534	0.0105074	9.440×10-1	9.884×10-1	0.0100601	0.00999398	3.141×10-1	6.868×10-1	0.0168541	0.0103321	1.029×10-1	4.999×10-1	-0.0208317	0.00999336	3.714×10-2	2.585×10-1	-0.0170168	0.010201	9.532×10-2	4.804×10-1	-0.0110406	0.00999056
2-palmitoyl-GPC (16:0)*	Lipid	Lysophospholipid	0	-0.0221548	0.00999013	2.660×10-2	2.096×10-1	0.0130609	0.00999196	1.912×10-1	5.779×10-1	0.0169686	0.0101155	9.348×10-2	4.767×10-1	0.0125378	0.00999787	2.099×10-1	5.987×10-1	0.0176522	0.0101995	8.354×10-2	4.559×10-1	-0.0275405	0.00998913	5.843×10-3	8.032×10-2	-0.0228731	0.010505	2.948×10-2	2.682×10-1	-0.00276595	0.00999445	7.820×10-1	9.348×10-1	0.00307948	0.0103335	7.657×10-1	9.450×10-1	-0.000251664	0.00999553	9.799×10-1	9.961×10-1	0.0043876	0.0102024	6.672×10-1	9.113×10-1	-0.029798	0.00998673
2-palmitoyl-GPE (16:0)*	Lipid	Lysophospholipid	0.00389416	-0.0111621	0.00999196	2.640×10-1	6.479×10-1	0.0159141	0.00999155	1.112×10-1	4.533×10-1	0.0181199	0.0101172	7.332×10-2	4.267×10-1	0.012967	0.00999781	1.947×10-1	5.804×10-1	0.0158183	0.0102016	1.210×10-1	5.346×10-1	-0.00896328	0.00999252	3.697×10-1	7.296×10-1	-0.00609074	0.0105092	5.622×10-1	8.742×10-1	-0.0019867	0.00999447	8.424×10-1	9.554×10-1	0.000917176	0.0103354	9.293×10-1	9.831×10-1	-0.000484089	0.00999553	9.614×10-1	9.903×10-1	0.00183818	0.0102043	8.570×10-1	9.649×10-1	-0.0146005	0.0099901
2-stearoyl-GPE (18:0)*	Lipid	Lysophospholipid	0.00229656	-0.00812466	0.00999225	4.162×10-1	7.658×10-1	0.0246628	0.00998977	1.357×10-2	1.392×10-1	0.0266007	0.0101156	8.560×10-3	1.304×10-1	0.0116164	0.00999798	2.453×10-1	6.315×10-1	0.0137818	0.0102022	1.768×10-1	6.203×10-1	-0.0227931	0.00999033	2.254×10-2	1.896×10-1	-0.0224277	0.0105073	3.283×10-2	2.853×10-1	0.00605339	0.00999431	5.447×10-1	8.394×10-1	0.00868764	0.0103354	4.006×10-1	7.983×10-1	-0.00358983	0.00999546	7.195×10-1	9.157×10-1	-0.00203624	0.0102046	8.418×10-1	9.629×10-1	-0.00591522	0.009991
2-stearoyl-GPI (18:0)*	Lipid	Lysophospholipid	0.0527209	-0.0421158	0.00998371	2.482×10-5	1.487×10-3	-0.0132764	0.00999193	1.840×10-1	5.664×10-1	-0.00681616	0.0101102	5.002×10-1	8.458×10-1	0.00698361	0.00999841	4.849×10-1	8.021×10-1	0.0160102	0.0101932	1.163×10-1	5.249×10-1	-0.0453184	0.00998266	5.699×10-6	5.458×10-4	-0.0356996	0.0104946	6.723×10-4	2.496×10-2	-0.00872022	0.00999411	3.829×10-1	7.375×10-1	0.00215147	0.0103269	8.350×10-1	9.626×10-1	-0.0144193	0.00999449	1.491×10-1	5.173×10-1	-0.00618908	0.0101957	5.438×10-1	8.659×10-1	-0.0265514	0.00998765
1-(1-enyl-oleoyl)-GPC (P-18:1)*	Lipid	Lysoplasmalogen	0.0358462	-0.0419219	0.00998379	2.704×10-5	1.599×10-3	0.00423585	0.00999272	6.717×10-1	8.949×10-1	0.0111097	0.0101099	2.718×10-1	7.138×10-1	0.00767909	0.00999836	4.425×10-1	7.813×10-1	0.0166942	0.0101932	1.015×10-1	4.956×10-1	-0.0188593	0.00999115	5.911×10-2	3.336×10-1	-0.00650066	0.0105006	5.359×10-1	8.623×10-1	-0.0185026	0.00999278	6.411×10-2	3.483×10-1	-0.00836283	0.0103266	4.181×10-1	8.083×10-1	-0.0270742	0.00999187	6.747×10-3	8.821×10-2	-0.0194192	0.0101941	5.682×10-2	3.777×10-1	-0.02035	0.0099891
1-(1-enyl-oleoyl)-GPE (P-18:1)*	Lipid	Lysoplasmalogen	0.000399401	-0.0177478	0.009991	7.570×10-2	3.818×10-1	0.0117119	0.00999213	2.412×10-1	6.295×10-1	0.0148739	0.0101168	1.415×10-1	5.680×10-1	-0.00348889	0.00999859	7.271×10-1	9.173×10-1	4.93793e-05	0.0102019	9.961×10-1	9.987×10-1	-0.0132855	0.00999204	1.837×10-1	5.659×10-1	-0.00861562	0.010508	4.123×10-1	8.042×10-1	-0.00170487	0.00999447	8.646×10-1	9.615×10-1	0.00301325	0.0103344	7.706×10-1	9.472×10-1	-0.00436898	0.00999543	6.621×10-1	8.921×10-1	-0.000828588	0.0102034	9.353×10-1	9.852×10-1	3.80549e-06	0.00999117
1-(1-enyl-palmitoyl)-GPC (P-16:0)*	Lipid	Lysoplasmalogen	0.000998502	-0.0344007	0.00998666	5.741×10-4	1.542×10-2	0.00426139	0.00999272	6.698×10-1	8.949×10-1	0.00992198	0.010113	3.266×10-1	7.538×10-1	0.00685474	0.00999842	4.930×10-1	8.066×10-1	0.0142753	0.0101965	1.615×10-1	6.002×10-1	-0.0179105	0.00999132	7.307×10-2	3.734×10-1	-0.00802727	0.0105035	4.447×10-1	8.257×10-1	-0.0143826	0.00999346	1.501×10-1	5.187×10-1	-0.00600642	0.0103298	5.609×10-1	8.736×10-1	-0.0238493	0.00999269	1.702×10-2	1.600×10-1	-0.0176367	0.0101974	8.375×10-2	4.559×10-1	-0.0297791	0.00998674
1-(1-enyl-palmitoyl)-GPE (P-16:0)*	Lipid	Lysoplasmalogen	0.00299551	-0.014745	0.00999149	1.400×10-1	5.059×10-1	0.0128149	0.00999199	1.997×10-1	5.869×10-1	0.0155203	0.0101172	1.250×10-1	5.412×10-1	-0.00273218	0.00999861	7.847×10-1	9.357×10-1	0.000214315	0.0102024	9.832×10-1	9.954×10-1	-0.0139533	0.00999195	1.626×10-1	5.393×10-1	-0.0103828	0.0105084	3.232×10-1	7.503×10-1	-0.0104737	0.00999394	2.947×10-1	6.736×10-1	-0.00718258	0.0103347	4.871×10-1	8.410×10-1	-9.21668e-06	0.00999553	9.993×10-1	9.997×10-1	0.0030851	0.0102038	7.624×10-1	9.435×10-1	0.00151662	0.00999116
1-(1-enyl-stearoyl)-GPC (P-18:0)*	Lipid	Lysoplasmalogen	0.0752871	-0.0271503	0.00998889	6.578×10-3	8.692×10-2	0.00675431	0.00999259	4.991×10-1	8.105×10-1	0.011308	0.0101151	2.636×10-1	7.066×10-1	0.015698	0.00999742	1.164×10-1	4.633×10-1	0.0219794	0.0101974	3.115×10-2	2.773×10-1	-0.013134	0.00999206	1.887×10-1	5.738×10-1	-0.00522755	0.010506	6.188×10-1	8.969×10-1	-0.0114415	0.00999384	2.523×10-1	6.375×10-1	-0.00483692	0.0103321	6.397×10-1	9.034×10-1	-0.0241812	0.00999261	1.554×10-2	1.506×10-1	-0.0195043	0.0101993	5.586×10-2	3.740×10-1	-0.0293131	0.00998687
1-(1-enyl-stearoyl)-GPE (P-18:0)*	Lipid	Lysoplasmalogen	0.000399401	-0.0202225	0.00999053	4.298×10-2	2.782×10-1	0.0110891	0.0099922	2.671×10-1	6.511×10-1	0.0146348	0.0101163	1.480×10-1	5.780×10-1	0.000561458	0.00999865	9.552×10-1	9.874×10-1	0.00478043	0.0102013	6.394×10-1	9.034×10-1	-0.0173435	0.00999142	8.262×10-2	3.969×10-1	-0.0122564	0.0105072	2.434×10-1	6.898×10-1	-0.00763706	0.0099942	4.448×10-1	7.825×10-1	-0.00265633	0.0103339	7.971×10-1	9.550×10-1	-0.0127668	0.00999471	2.015×10-1	5.886×10-1	-0.00906173	0.0102025	3.745×10-1	7.810×10-1	-0.0131202	0.00999031
1-palmityl-GPC (O-16:0)	Lipid	Lysoplasmalogen	0.00279581	-0.0348122	0.00998652	4.926×10-4	1.404×10-2	0.00574905	0.00999265	5.651×10-1	8.495×10-1	0.0115139	0.0101127	2.549×10-1	6.987×10-1	-0.00122542	0.00999864	9.025×10-1	9.740×10-1	0.00594686	0.0101971	5.598×10-1	8.736×10-1	-0.0240091	0.00999004	1.627×10-2	1.549×10-1	-0.0146317	0.0105026	1.636×10-1	6.039×10-1	-0.0241553	0.00999157	1.564×10-2	1.508×10-1	-0.0163454	0.0103285	1.136×10-1	5.216×10-1	-0.0147671	0.00999444	1.396×10-1	5.050×10-1	-0.00808444	0.0101985	4.280×10-1	8.147×10-1	-0.0215216	0.00998886
1-palmityl-GPE (O-16:0)*	Lipid	Lysoplasmalogen	0.286071	-0.0243988	0.0099896	1.461×10-2	1.464×10-1	-0.0014396	0.0099928	8.855×10-1	9.689×10-1	0.00246185	0.0101164	8.077×10-1	9.581×10-1	0.0130519	0.0099978	1.918×10-1	5.779×10-1	0.0186531	0.0101988	6.744×10-2	4.101×10-1	-0.0201861	0.00999089	4.336×10-2	2.793×10-1	-0.0139701	0.010506	1.836×10-1	6.322×10-1	-0.00932576	0.00999405	3.508×10-1	7.164×10-1	-0.00332417	0.0103329	7.477×10-1	9.382×10-1	-0.0121225	0.00999479	2.252×10-1	6.136×10-1	-0.00751373	0.0102016	4.614×10-1	8.348×10-1	-0.0027194	0.00999113
1-stearyl-GPC (O-18:0)*	Lipid	Lysoplasmalogen	0.0322516	-0.0407026	0.0099843	4.604×10-5	2.551×10-3	-0.000878102	0.00999281	9.300×10-1	9.804×10-1	0.00566907	0.0101109	5.750×10-1	8.803×10-1	0.00481745	0.00999854	6.299×10-1	8.831×10-1	0.0134614	0.0101942	1.867×10-1	6.338×10-1	-0.0235478	0.00999015	1.844×10-2	1.676×10-1	-0.012104	0.0105006	2.491×10-1	6.935×10-1	-0.0253182	0.00999129	1.129×10-2	1.230×10-1	-0.0159838	0.0103263	1.217×10-1	5.353×10-1	-0.0217877	0.00999316	2.926×10-2	2.228×10-1	-0.0141653	0.0101955	1.648×10-1	6.039×10-1	-0.0336495	0.00998551
(2 or 3)-decenoate (10:1n7 or n8)	Lipid	Medium Chain Fatty Acid	0.0158762	-0.00776479	0.00999228	4.371×10-1	7.797×10-1	0.00690637	0.00999258	4.895×10-1	8.045×10-1	0.00833507	0.0101188	4.101×10-1	8.039×10-1	0.0117215	0.00999796	2.411×10-1	6.295×10-1	0.0138165	0.0102023	1.757×10-1	6.188×10-1	-0.00933751	0.00999249	3.501×10-1	7.160×10-1	-0.00766828	0.0105094	4.656×10-1	8.352×10-1	0.00134789	0.00999448	8.927×10-1	9.704×10-1	0.00355745	0.0103357	7.307×10-1	9.327×10-1	-0.0081827	0.00999519	4.130×10-1	7.635×10-1	-0.00689865	0.0102044	4.990×10-1	8.452×10-1	0.0126945	0.00999036
10-undecenoate (11:1n1)	Lipid	Medium Chain Fatty Acid	0	-0.0143041	0.00999156	1.523×10-1	5.215×10-1	0.00499816	0.00999269	6.170×10-1	8.764×10-1	0.00743385	0.0101181	4.625×10-1	8.352×10-1	-0.00730093	0.00999838	4.653×10-1	7.918×10-1	-0.00463456	0.0102024	6.496×10-1	9.056×10-1	0.00723804	0.00999266	4.689×10-1	7.939×10-1	0.0129051	0.0105082	2.194×10-1	6.728×10-1	-0.00212876	0.00999447	8.313×10-1	9.525×10-1	0.00162149	0.010335	8.753×10-1	9.711×10-1	-0.00162595	0.00999552	8.708×10-1	9.636×10-1	0.00130754	0.0102039	8.980×10-1	9.762×10-1	-0.00130103	0.00999116
5-dodecenoate (12:1n7)	Lipid	Medium Chain Fatty Acid	0	-0.0333996	0.009987	8.279×10-4	1.981×10-2	-0.00469473	0.0099927	6.385×10-1	8.865×10-1	0.00057677	0.0101138	9.545×10-1	9.905×10-1	0.00909728	0.00999824	3.629×10-1	7.231×10-1	0.0164027	0.0101965	1.077×10-1	5.095×10-1	-0.0139509	0.00999195	1.627×10-1	5.393×10-1	-0.00399062	0.0105041	7.040×10-1	9.251×10-1	0.0020453	0.00999447	8.379×10-1	9.539×10-1	0.011289	0.0103297	2.745×10-1	7.166×10-1	-0.00966278	0.00999506	3.337×10-1	7.034×10-1	-0.00306096	0.0101992	7.641×10-1	9.443×10-1	1.89159e-05	0.00999117
caprate (10:0)	Lipid	Medium Chain Fatty Acid	0	-0.0039647	0.0099925	6.915×10-1	9.032×10-1	0.00748773	0.00999253	4.537×10-1	7.876×10-1	0.00831786	0.010119	4.111×10-1	8.039×10-1	0.0164446	0.0099973	1.000×10-1	4.327×10-1	0.0179462	0.0102018	7.859×10-2	4.414×10-1	-0.00960021	0.00999246	3.367×10-1	7.053×10-1	-0.00926044	0.0105095	3.783×10-1	7.837×10-1	0.00477573	0.00999438	6.328×10-1	8.848×10-1	0.00618766	0.0103358	5.494×10-1	8.692×10-1	0.000891343	0.00999553	9.289×10-1	9.802×10-1	0.00176111	0.0102049	8.630×10-1	9.663×10-1	0.0114985	0.00999051
caproate (6:0)	Lipid	Medium Chain Fatty Acid	0.0478283	-0.00982899	0.0099921	3.253×10-1	6.970×10-1	-0.0108606	0.00999222	2.771×10-1	6.603×10-1	-0.00955006	0.0101185	3.453×10-1	7.661×10-1	-0.00626425	0.00999846	5.310×10-1	8.298×10-1	-0.00448358	0.0102029	6.604×10-1	9.088×10-1	-0.00558593	0.00999277	5.762×10-1	8.555×10-1	-0.00281179	0.0105095	7.891×10-1	9.531×10-1	-0.00191142	0.00999447	8.483×10-1	9.572×10-1	0.0006344	0.0103356	9.511×10-1	9.904×10-1	0.00037261	0.00999553	9.703×10-1	9.924×10-1	0.00245127	0.0102044	8.102×10-1	9.591×10-1	0.00942423	0.00999073
caprylate (8:0)	Lipid	Medium Chain Fatty Acid	0.0178732	-0.00223516	0.00999255	8.230×10-1	9.495×10-1	-0.00458612	0.00999271	6.463×10-1	8.874×10-1	-0.00434187	0.0101193	6.679×10-1	9.117×10-1	0.00273737	0.00999861	7.843×10-1	9.354×10-1	0.00331415	0.0102034	7.453×10-1	9.374×10-1	-0.000232855	0.00999292	9.814×10-1	9.963×10-1	0.000508028	0.01051	9.614×10-1	9.910×10-1	-0.0083113	0.00999414	4.056×10-1	7.577×10-1	-0.00827913	0.0103357	4.231×10-1	8.117×10-1	-0.00699234	0.00999528	4.842×10-1	8.017×10-1	-0.00681858	0.0102047	5.040×10-1	8.473×10-1	0.0110885	0.00999056
cis-4-decenoate (10:1n6)*	Lipid	Medium Chain Fatty Acid	0.00339491	-0.00775379	0.00999228	4.378×10-1	7.797×10-1	0.0176561	0.00999126	7.723×10-2	3.858×10-1	0.0193561	0.0101173	5.575×10-2	3.739×10-1	0.00436407	0.00999856	6.625×10-1	8.923×10-1	0.00615304	0.010203	5.465×10-1	8.676×10-1	-0.0127374	0.00999211	2.024×10-1	5.890×10-1	-0.0114325	0.0105091	2.767×10-1	7.174×10-1	-0.000137727	0.00999449	9.890×10-1	9.991×10-1	0.0019657	0.0103357	8.492×10-1	9.646×10-1	-0.0106469	0.00999496	2.868×10-1	6.680×10-1	-0.0094692	0.0102042	3.534×10-1	7.703×10-1	0.00795242	0.00999085
laurate (12:0)	Lipid	Medium Chain Fatty Acid	0	-0.00416824	0.00999249	6.766×10-1	8.971×10-1	0.00763765	0.00999252	4.447×10-1	7.825×10-1	0.00850444	0.010119	4.007×10-1	7.983×10-1	0.0247997	0.00999558	1.312×10-2	1.360×10-1	0.0266885	0.0101999	8.896×10-3	1.327×10-1	-0.012522	0.00999214	2.102×10-1	5.987×10-1	-0.0124224	0.0105092	2.372×10-1	6.876×10-1	-0.00681505	0.00999426	4.953×10-1	8.079×10-1	-0.00615223	0.0103358	5.517×10-1	8.704×10-1	0.00197042	0.00999551	8.437×10-1	9.558×10-1	0.00292848	0.0102048	7.741×10-1	9.477×10-1	0.0206306	0.00998904
3-hydroxy-3-methylglutarate	Lipid	Mevalonate Metabolism	0.001997	0.00600447	0.0099924	5.479×10-1	8.418×10-1	0.00235203	0.00999279	8.139×10-1	9.469×10-1	0.00144265	0.0101193	8.866×10-1	9.735×10-1	0.00941851	0.00999821	3.462×10-1	7.140×10-1	0.00856159	0.010203	4.014×10-1	7.984×10-1	-0.0070034	0.00999268	4.834×10-1	8.010×10-1	-0.00980281	0.0105094	3.510×10-1	7.703×10-1	0.00855558	0.00999412	3.920×10-1	7.455×10-1	0.00751318	0.0103356	4.673×10-1	8.352×10-1	0.00874092	0.00999515	3.819×10-1	7.372×10-1	0.00784991	0.0102045	4.418×10-1	8.241×10-1	0.0131672	0.0099903
1-arachidonylglycerol (20:4)	Lipid	Monoacylglycerol	0.0161757	-0.023627	0.00998979	1.804×10-2	1.657×10-1	0.00268406	0.00999278	7.882×10-1	9.373×10-1	0.00656568	0.0101164	5.163×10-1	8.519×10-1	0.00267554	0.00999862	7.890×10-1	9.375×10-1	0.00768817	0.0102004	4.510×10-1	8.302×10-1	-0.0191486	0.00999109	5.532×10-2	3.226×10-1	-0.0130869	0.0105063	2.129×10-1	6.664×10-1	-0.00986831	0.009994	3.235×10-1	6.945×10-1	-0.00411472	0.0103331	6.905×10-1	9.212×10-1	0.0136673	0.0099946	1.715×10-1	5.519×10-1	0.0192035	0.0102003	5.978×10-2	3.905×10-1	-0.0115828	0.0099905
1-dihomo-linolenylglycerol (20:3)	Lipid	Monoacylglycerol	0.0236645	-0.0232742	0.00998987	1.984×10-2	1.757×10-1	-0.0113061	0.00999217	2.579×10-1	6.423×10-1	-0.00783684	0.0101164	4.386×10-1	8.235×10-1	-0.00777156	0.00999835	4.370×10-1	7.797×10-1	-0.0032635	0.0102007	7.490×10-1	9.383×10-1	-0.0203994	0.00999084	4.120×10-2	2.727×10-1	-0.0145912	0.0105062	1.649×10-1	6.039×10-1	-0.00480776	0.00999437	6.305×10-1	8.835×10-1	0.00120096	0.0103333	9.075×10-1	9.788×10-1	0.0227437	0.00999294	2.287×10-2	1.914×10-1	0.0285893	0.0101982	5.067×10-3	9.632×10-2	-0.00915324	0.00999075
1-docosahexaenoylglycerol (22:6)	Lipid	Monoacylglycerol	0.0668997	-0.0183526	0.0099909	6.625×10-2	3.541×10-1	0.00702636	0.00999257	4.820×10-1	8.004×10-1	0.010167	0.0101172	3.150×10-1	7.452×10-1	-0.00466604	0.00999854	6.407×10-1	8.870×10-1	-0.00105089	0.0102018	9.180×10-1	9.805×10-1	-0.0102911	0.00999239	3.031×10-1	6.788×10-1	-0.00509648	0.0105081	6.277×10-1	9.000×10-1	-0.00766094	0.0099942	4.434×10-1	7.819×10-1	-0.00319146	0.0103343	7.575×10-1	9.418×10-1	0.0120285	0.00999481	2.288×10-1	6.160×10-1	0.0163885	0.0102019	1.082×10-1	5.103×10-1	-0.00589355	0.009991
1-linolenoylglycerol (18:3)	Lipid	Monoacylglycerol	0.114129	0.00572009	0.00999242	5.670×10-1	8.506×10-1	0.0100741	0.00999231	3.134×10-1	6.858×10-1	0.00940676	0.0101188	3.526×10-1	7.703×10-1	0.00563872	0.00999849	5.728×10-1	8.545×10-1	0.00468474	0.0102032	6.461×10-1	9.039×10-1	-0.0235742	0.00999015	1.831×10-2	1.669×10-1	-0.0280338	0.0105061	7.635×10-3	1.213×10-1	0.00774546	0.00999419	4.384×10-1	7.799×10-1	0.00672433	0.0103357	5.153×10-1	8.518×10-1	0.00389551	0.00999545	6.967×10-1	9.053×10-1	0.00285952	0.0102048	7.793×10-1	9.492×10-1	0.00382458	0.0099911
1-linoleoylglycerol (18:2)	Lipid	Monoacylglycerol	9.98502e-05	-0.0141306	0.00999158	1.573×10-1	5.317×10-1	-0.00463523	0.00999271	6.428×10-1	8.870×10-1	-0.00247228	0.0101184	8.070×10-1	9.577×10-1	0.00473313	0.00999854	6.360×10-1	8.863×10-1	0.0078604	0.0102022	4.410×10-1	8.241×10-1	-0.022062	0.00999049	2.725×10-2	2.126×10-1	-0.0195619	0.0105072	6.267×10-2	4.000×10-1	-0.00583598	0.00999432	5.593×10-1	8.477×10-1	-0.00239035	0.010335	8.171×10-1	9.602×10-1	0.0121585	0.00999479	2.238×10-1	6.129×10-1	0.0156379	0.0102027	1.254×10-1	5.412×10-1	-0.010465	0.00999062
1-myristoylglycerol (14:0)	Lipid	Monoacylglycerol	0.0700949	0.029794	0.00998814	2.862×10-3	4.891×10-2	-0.000763609	0.00999281	9.391×10-1	9.829×10-1	-0.00559182	0.0101148	5.804×10-1	8.819×10-1	0.0143817	0.00999762	1.503×10-1	5.187×10-1	0.00879383	0.0101986	3.886×10-1	7.911×10-1	-0.0043202	0.00999283	6.655×10-1	8.940×10-1	-0.0149833	0.0105043	1.538×10-1	5.883×10-1	0.00425258	0.0099944	6.705×10-1	8.949×10-1	-0.00357142	0.0103314	7.296×10-1	9.327×10-1	0.0302656	0.00999095	2.457×10-3	4.428×10-2	0.0252908	0.0101973	1.315×10-2	1.666×10-1	0.00624148	0.00999098
1-oleoylglycerol (18:1)	Lipid	Monoacylglycerol	0.0311533	0.00688666	0.00999234	4.907×10-1	8.051×10-1	0.00423306	0.00999272	6.719×10-1	8.949×10-1	0.00322908	0.0101192	7.497×10-1	9.383×10-1	-0.00599967	0.00999847	5.485×10-1	8.419×10-1	-0.00767626	0.010203	4.519×10-1	8.302×10-1	-0.0120874	0.00999219	2.264×10-1	6.145×10-1	-0.0157282	0.0105086	1.345×10-1	5.587×10-1	0.00807962	0.00999416	4.189×10-1	7.673×10-1	0.00676379	0.0103356	5.129×10-1	8.507×10-1	0.0265963	0.00999199	7.786×10-3	9.675×10-2	0.0262744	0.0102013	1.002×10-2	1.419×10-1	-0.0149138	0.00999006
1-palmitoleoylglycerol (16:1)*	Lipid	Monoacylglycerol	0.0292561	-0.00670343	0.00999235	5.023×10-1	8.129×10-1	0.00429607	0.00999272	6.673×10-1	8.949×10-1	0.00548716	0.0101191	5.877×10-1	8.846×10-1	0.00284716	0.00999861	7.758×10-1	9.336×10-1	0.00435555	0.0102032	6.695×10-1	9.117×10-1	-0.00995739	0.00999243	3.190×10-1	6.907×10-1	-0.00871744	0.0105094	4.068×10-1	8.010×10-1	0.00405456	0.00999441	6.850×10-1	8.995×10-1	0.00616277	0.0103357	5.510×10-1	8.699×10-1	0.0241732	0.00999261	1.558×10-2	1.508×10-1	0.0266012	0.0102013	9.130×10-3	1.352×10-1	-0.0127067	0.00999036
1-palmitoylglycerol (16:0)	Lipid	Monoacylglycerol	0.00189715	-0.00403581	0.0099925	6.863×10-1	8.995×10-1	-0.00757132	0.00999253	4.486×10-1	7.832×10-1	-0.00711228	0.0101191	4.822×10-1	8.402×10-1	-0.00791769	0.00999834	4.284×10-1	7.751×10-1	-0.00740726	0.0102031	4.679×10-1	8.352×10-1	0.00287933	0.00999288	7.732×10-1	9.326×10-1	0.00456704	0.0105098	6.639×10-1	9.098×10-1	0.00300966	0.00999444	7.633×10-1	9.295×10-1	0.00431838	0.0103359	6.761×10-1	9.153×10-1	0.0164384	0.00999418	1.000×10-1	4.327×10-1	0.0179798	0.0102033	7.807×10-2	4.402×10-1	-0.0117788	0.00999048
2-arachidonoylglycerol (20:4)	Lipid	Monoacylglycerol	0.274388	-0.0394059	0.00998482	7.982×10-5	3.741×10-3	-0.000138047	0.00999281	9.890×10-1	9.991×10-1	0.00621863	0.0101114	5.386×10-1	8.642×10-1	0.00232501	0.00999862	8.161×10-1	9.471×10-1	0.010597	0.010195	2.986×10-1	7.331×10-1	-0.0265373	0.0099894	7.907×10-3	9.758×10-2	-0.0158547	0.0105007	1.311×10-1	5.529×10-1	-0.00952759	0.00999404	3.404×10-1	7.088×10-1	0.000549571	0.010328	9.576×10-1	9.910×10-1	-0.0150446	0.0099944	1.323×10-1	4.922×10-1	-0.00740956	0.0101968	4.675×10-1	8.352×10-1	-0.015211	0.00999001
2-linoleoylglycerol (18:2)	Lipid	Monoacylglycerol	0.0458313	-0.030846	0.00998782	2.018×10-3	3.794×10-2	-0.0127206	0.009992	2.030×10-1	5.898×10-1	-0.00806512	0.0101143	4.252×10-1	8.127×10-1	-0.00650897	0.00999844	5.151×10-1	8.186×10-1	-0.000377772	0.0101986	9.705×10-1	9.921×10-1	-0.0200093	0.00999092	4.523×10-2	2.857×10-1	-0.0115663	0.0105044	2.709×10-1	7.133×10-1	-0.00662355	0.00999427	5.075×10-1	8.153×10-1	0.00132254	0.0103311	8.981×10-1	9.762×10-1	-0.000209776	0.00999553	9.833×10-1	9.968×10-1	0.00625538	0.0101999	5.397×10-1	8.645×10-1	-0.00234716	0.00999114
2-oleoylglycerol (18:1)	Lipid	Monoacylglycerol	0.0716925	-0.0168782	0.00999116	9.119×10-2	4.172×10-1	-0.0049382	0.00999269	6.212×10-1	8.792×10-1	-0.00233949	0.010118	8.171×10-1	9.602×10-1	-0.00473826	0.00999854	6.356×10-1	8.863×10-1	-0.00143201	0.010202	8.884×10-1	9.739×10-1	-0.0025366	0.00999289	7.996×10-1	9.424×10-1	0.00297542	0.0105085	7.771×10-1	9.482×10-1	0.00920082	0.00999407	3.573×10-1	7.203×10-1	0.014439	0.0103336	1.624×10-1	6.019×10-1	0.00758723	0.00999524	4.478×10-1	7.829×10-1	0.0114501	0.0102029	2.618×10-1	7.046×10-1	-0.0229558	0.00998854
2-palmitoleoylglycerol (16:1)*	Lipid	Monoacylglycerol	0.499051	0.000469285	0.00999258	9.625×10-1	9.906×10-1	-0.00142482	0.0099928	8.866×10-1	9.689×10-1	-0.00153676	0.0101194	8.793×10-1	9.714×10-1	0.00185886	0.00999863	8.525×10-1	9.584×10-1	0.00183825	0.0102035	8.570×10-1	9.649×10-1	-0.0136705	0.00999199	1.713×10-1	5.516×10-1	-0.0152811	0.0105089	1.459×10-1	5.741×10-1	-0.000734012	0.00999449	9.415×10-1	9.830×10-1	-0.000912849	0.0103361	9.296×10-1	9.831×10-1	0.0153466	0.00999435	1.247×10-1	4.794×10-1	0.0158964	0.0102037	1.193×10-1	5.320×10-1	-0.00089541	0.00999117
2-palmitoylglycerol (16:0)	Lipid	Monoacylglycerol	0.189516	-0.00711449	0.00999233	4.765×10-1	7.971×10-1	0.00113156	0.00999281	9.098×10-1	9.749×10-1	0.00230859	0.0101192	8.195×10-1	9.602×10-1	-0.0130079	0.00999781	1.933×10-1	5.793×10-1	-0.0120689	0.0102025	2.369×10-1	6.874×10-1	-7.37777e-05	0.00999292	9.941×10-1	9.993×10-1	0.00235523	0.0105097	8.227×10-1	9.605×10-1	-0.00320783	0.00999444	7.482×10-1	9.244×10-1	-0.00149173	0.0103358	8.852×10-1	9.730×10-1	0.00727649	0.00999526	4.666×10-1	7.923×10-1	0.00907705	0.0102043	3.737×10-1	7.810×10-1	0.00114637	0.00999116
1,2-dilinoleoyl-GPC (18:2/18:2)	Lipid	Phosphatidylcholine (PC)	0.00798802	-0.0247089	0.00998953	1.340×10-2	1.384×10-1	-0.00945139	0.00999237	3.442×10-1	7.123×10-1	-0.00570343	0.0101162	5.729×10-1	8.802×10-1	0.019934	0.00999667	4.617×10-2	2.895×10-1	0.0258837	0.0101971	1.115×10-2	1.503×10-1	-0.0207564	0.00999077	3.778×10-2	2.603×10-1	-0.0144946	0.0105058	1.677×10-1	6.076×10-1	-0.0103121	0.00999396	3.022×10-1	6.787×10-1	-0.00429444	0.0103328	6.777×10-1	9.157×10-1	-0.0400546	0.00998751	6.104×10-5	3.166×10-3	-0.0365606	0.0101953	3.374×10-4	1.582×10-2	0.00113593	0.00999116
1,2-dipalmitoyl-GPC (16:0/16:0)	Lipid	Phosphatidylcholine (PC)	0.00109835	0.00217196	0.00999256	8.279×10-1	9.513×10-1	0.00910213	0.0099924	3.624×10-1	7.231×10-1	0.0089828	0.010119	3.747×10-1	7.810×10-1	-0.00843838	0.0099983	3.987×10-1	7.520×10-1	-0.00923745	0.0102031	3.653×10-1	7.760×10-1	-0.017568	0.00999138	7.872×10-2	3.882×10-1	-0.0201752	0.0105081	5.489×10-2	3.696×10-1	0.0183092	0.00999281	6.695×10-2	3.558×10-1	0.0189882	0.0103343	6.618×10-2	4.069×10-1	0.0195625	0.00999362	5.032×10-2	3.042×10-1	0.019933	0.010203	5.077×10-2	3.547×10-1	0.015558	0.00998996
1-linoleoyl-2-arachidonoyl-GPC (18:2/20:4n6)*	Lipid	Phosphatidylcholine (PC)	0.472791	-0.00562197	0.00999242	5.737×10-1	8.549×10-1	0.00446539	0.00999271	6.550×10-1	8.903×10-1	0.00548622	0.0101191	5.877×10-1	8.846×10-1	0.0117995	0.00999796	2.380×10-1	6.278×10-1	0.0134532	0.0102025	1.873×10-1	6.344×10-1	-0.00876301	0.00999254	3.805×10-1	7.361×10-1	-0.0077668	0.0105096	4.599×10-1	8.343×10-1	0.00540888	0.00999434	5.884×10-1	8.626×10-1	0.00731639	0.0103356	4.790×10-1	8.398×10-1	-0.00450223	0.00999543	6.524×10-1	8.895×10-1	-0.00351245	0.0102047	7.307×10-1	9.327×10-1	-0.00867454	0.00999079
1-linoleoyl-2-docosapentaenyol-GPC (18:2/22:5n3)*	Lipid	Phosphatidylcholine (PC)	0.331403	-0.0325796	0.00998727	1.110×10-3	2.475×10-2	0.0145658	0.00999175	1.449×10-1	5.118×10-1	0.0201942	0.0101121	4.585×10-2	3.387×10-1	0.00881758	0.00999826	3.778×10-1	7.344×10-1	0.0159413	0.0101968	1.180×10-1	5.286×10-1	-0.0190291	0.00999111	5.686×10-2	3.270×10-1	-0.00988827	0.010504	3.465×10-1	7.664×10-1	-0.00443878	0.00999439	6.570×10-1	8.908×10-1	0.00413138	0.0103305	6.892×10-1	9.212×10-1	-0.0122076	0.00999478	2.220×10-1	6.116×10-1	-0.00588535	0.0101994	5.639×10-1	8.754×10-1	-0.00283849	0.00999113
1-linoleoyl-2-linolenoyl-GPC (18:2/18:3)*	Lipid	Phosphatidylcholine (PC)	0.0132801	-0.0178291	0.00999099	7.437×10-2	3.777×10-1	0.00906829	0.0099924	3.642×10-1	7.236×10-1	0.0121763	0.0101171	2.288×10-1	6.798×10-1	0.01372	0.00999771	1.700×10-1	5.501×10-1	0.0179857	0.0102003	7.789×10-2	4.398×10-1	-0.019475	0.00999103	5.129×10-2	3.083×10-1	-0.0154338	0.0105072	1.419×10-1	5.680×10-1	-0.00651132	0.00999428	5.147×10-1	8.186×10-1	-0.00210468	0.0103344	8.386×10-1	9.626×10-1	-0.0268949	0.00999191	7.121×10-3	9.088×10-2	-0.024289	0.0102005	1.728×10-2	1.953×10-1	0.00649179	0.00999096
1-margaroyl-2-docosahexaenoyl-GPC (17:0/22:6)*	Lipid	Phosphatidylcholine (PC)	0.112531	0.00540381	0.00999243	5.887×10-1	8.629×10-1	-6.64345e-05	0.00999281	9.947×10-1	9.993×10-1	-0.000940307	0.0101193	9.260×10-1	9.826×10-1	0.00751824	0.00999837	4.521×10-1	7.865×10-1	0.00670749	0.0102031	5.109×10-1	8.503×10-1	-0.0117454	0.00999223	2.398×10-1	6.293×10-1	-0.014842	0.0105088	1.579×10-1	5.939×10-1	0.0017535	0.00999447	8.607×10-1	9.610×10-1	0.000402623	0.0103359	9.689×10-1	9.921×10-1	0.0154466	0.00999434	1.222×10-1	4.737×10-1	0.0149649	0.0102037	1.425×10-1	5.692×10-1	0.00534916	0.00999103
1-margaroyl-2-linoleoyl-GPC (17:0/18:2)*	Lipid	Phosphatidylcholine (PC)	0.0013979	-0.00593901	0.0099924	5.523×10-1	8.437×10-1	-0.0164932	0.00999145	9.882×10-2	4.302×10-1	-0.0159536	0.010118	1.149×10-1	5.240×10-1	0.0102702	0.00999812	3.043×10-1	6.791×10-1	0.0119265	0.0102026	2.424×10-1	6.898×10-1	-0.020918	0.00999074	3.631×10-2	2.545×10-1	-0.0211023	0.0105077	4.464×10-2	3.353×10-1	0.00236736	0.00999446	8.128×10-1	9.469×10-1	0.00415013	0.0103358	6.880×10-1	9.210×10-1	-0.000183288	0.00999553	9.854×10-1	9.978×10-1	0.00105546	0.0102048	9.176×10-1	9.805×10-1	0.00676172	0.00999094
1-margaroyl-2-oleoyl-GPC (17:0/18:1)*	Lipid	Phosphatidylcholine (PC)	0.00269596	-0.00610013	0.00999239	5.416×10-1	8.376×10-1	0.00244539	0.00999278	8.067×10-1	9.450×10-1	0.00349208	0.0101192	7.300×10-1	9.327×10-1	-0.00470026	0.00999854	6.383×10-1	8.865×10-1	-0.00362867	0.0102032	7.221×10-1	9.309×10-1	-0.00917079	0.0099925	3.588×10-1	7.209×10-1	-0.00805406	0.0105095	4.435×10-1	8.254×10-1	0.00468838	0.00999438	6.390×10-1	8.865×10-1	0.00667618	0.0103357	5.183×10-1	8.522×10-1	0.0128473	0.0099947	1.987×10-1	5.862×10-1	0.0146703	0.0102037	1.505×10-1	5.824×10-1	-0.0143334	0.00999014
1-myristoyl-2-arachidonoyl-GPC (14:0/20:4)*	Lipid	Phosphatidylcholine (PC)	0.00269596	0.00757215	0.00999229	4.486×10-1	7.832×10-1	0.0166972	0.00999142	9.472×10-2	4.244×10-1	0.0158992	0.0101179	1.161×10-1	5.249×10-1	0.0033976	0.00999859	7.340×10-1	9.199×10-1	0.00196682	0.0102032	8.471×10-1	9.639×10-1	-0.00321001	0.00999287	7.480×10-1	9.244×10-1	-0.00614405	0.0105095	5.588×10-1	8.734×10-1	0.0113289	0.00999385	2.570×10-1	6.423×10-1	0.0100518	0.0103353	3.308×10-1	7.561×10-1	0.0283139	0.00999152	4.609×10-3	6.757×10-2	0.0279206	0.0102009	6.210×10-3	1.086×10-1	-0.00103228	0.00999117
1-myristoyl-2-docosahexaenoyl-GPC (14:0/22:6)*	Lipid	Phosphatidylcholine (PC)	0.0185721	0.00564823	0.00999242	5.719×10-1	8.541×10-1	0.0156413	0.00999159	1.175×10-1	4.649×10-1	0.015127	0.0101182	1.349×10-1	5.589×10-1	0.00642676	0.00999844	5.204×10-1	8.224×10-1	0.00552023	0.0102032	5.885×10-1	8.848×10-1	-0.0104574	0.00999238	2.953×10-1	6.736×10-1	-0.0135012	0.010509	1.989×10-1	6.483×10-1	0.0104135	0.00999395	2.974×10-1	6.752×10-1	0.00959714	0.0103355	3.531×10-1	7.703×10-1	0.016724	0.00999413	9.428×10-2	4.242×10-1	0.016245	0.0102035	1.114×10-1	5.154×10-1	0.00684041	0.00999094
1-myristoyl-2-eicosapentaenoyl-GPC (14:0/20:5)*	Lipid	Phosphatidylcholine (PC)	0.0601098	0.013479	0.00999167	1.774×10-1	5.583×10-1	0.0113767	0.00999217	2.549×10-1	6.401×10-1	0.00949021	0.0101181	3.483×10-1	7.682×10-1	0.00627022	0.00999845	5.306×10-1	8.296×10-1	0.00373248	0.0102025	7.145×10-1	9.269×10-1	8.61911e-05	0.00999292	9.931×10-1	9.993×10-1	-0.00452145	0.010509	6.670×10-1	9.113×10-1	0.0117443	0.0099938	2.400×10-1	6.293×10-1	0.00888633	0.0103348	3.899×10-1	7.923×10-1	0.0230603	0.00999287	2.104×10-2	1.824×10-1	0.0212054	0.0102018	3.768×10-2	3.073×10-1	0.0166808	0.00998978
1-myristoyl-2-linoleoyl-GPC (14:0/18:2)*	Lipid	Phosphatidylcholine (PC)	0.0021967	-0.00255616	0.00999255	7.981×10-1	9.418×10-1	-0.00425768	0.00999272	6.701×10-1	8.949×10-1	-0.00395328	0.0101193	6.961×10-1	9.220×10-1	0.00356303	0.00999859	7.216×10-1	9.161×10-1	0.00424051	0.0102034	6.777×10-1	9.157×10-1	-0.00929164	0.00999249	3.525×10-1	7.167×10-1	-0.00940159	0.0105096	3.710×10-1	7.806×10-1	-0.00143696	0.00999448	8.857×10-1	9.689×10-1	-0.000840122	0.010336	9.352×10-1	9.852×10-1	0.0103413	0.00999499	3.009×10-1	6.775×10-1	0.0113146	0.0102043	2.675×10-1	7.097×10-1	-0.000719182	0.00999117
1-myristoyl-2-palmitoyl-GPC (14:0/16:0)	Lipid	Phosphatidylcholine (PC)	0.00149775	-3.49606e-06	0.00999258	9.997×10-1	9.997×10-1	0.00377415	0.00999274	7.057×10-1	9.097×10-1	0.00387059	0.0101194	7.021×10-1	9.250×10-1	-0.00227006	0.00999863	8.204×10-1	9.485×10-1	-0.00236307	0.0102035	8.169×10-1	9.602×10-1	-0.0119771	0.00999221	2.307×10-1	6.184×10-1	-0.0132462	0.0105092	2.075×10-1	6.594×10-1	0.0076821	0.00999419	4.421×10-1	7.813×10-1	0.00821631	0.0103357	4.267×10-1	8.131×10-1	0.0300465	0.00999102	2.642×10-3	4.628×10-2	0.0313164	0.0102002	2.145×10-3	5.266×10-2	0.00704976	0.00999092
1-oleoyl-2-dihomo-linolenoyl-GPC (18:1/20:3)*	Lipid	Phosphatidylcholine (PC)	0.0292561	-0.00512105	0.00999245	6.083×10-1	8.729×10-1	-0.0135274	0.0099919	1.758×10-1	5.566×10-1	-0.0130445	0.0101185	1.974×10-1	6.463×10-1	-0.00416461	0.00999856	6.770×10-1	8.971×10-1	-0.00327404	0.0102033	7.483×10-1	9.382×10-1	-0.00021567	0.00999292	9.828×10-1	9.966×10-1	0.0015155	0.0105099	8.853×10-1	9.730×10-1	0.01172	0.0099938	2.409×10-1	6.295×10-1	0.0139291	0.010335	1.778×10-1	6.213×10-1	-0.00290133	0.00999549	7.716×10-1	9.321×10-1	-0.00194907	0.0102048	8.485×10-1	9.645×10-1	-0.016869	0.00998975
1-oleoyl-2-docosahexaenoyl-GPC (18:1/22:6)*	Lipid	Phosphatidylcholine (PC)	0.00189715	-0.0263961	0.0099891	8.243×10-3	1.002×10-1	-0.0134722	0.00999191	1.776×10-1	5.583×10-1	-0.0095541	0.0101155	3.449×10-1	7.657×10-1	-0.00309592	0.0099986	7.568×10-1	9.271×10-1	0.00225294	0.0101999	8.252×10-1	9.609×10-1	-0.0209528	0.00999073	3.600×10-2	2.532×10-1	-0.0141339	0.0105054	1.785×10-1	6.231×10-1	0.012829	0.00999367	1.993×10-1	5.865×10-1	0.0209128	0.0103304	4.296×10-2	3.285×10-1	-0.0106528	0.00999496	2.865×10-1	6.679×10-1	-0.00556273	0.0102013	5.856×10-1	8.838×10-1	-0.0206796	0.00998903
1-oleoyl-2-docosapentaenoyl-GPC (18:1/22:5n3)*	Lipid	Phosphatidylcholine (PC)	0.0174738	-0.00804186	0.00999226	4.209×10-1	7.693×10-1	-0.00515892	0.00999268	6.057×10-1	8.718×10-1	-0.00399201	0.010119	6.932×10-1	9.212×10-1	0.014623	0.00999758	1.436×10-1	5.112×10-1	0.0168953	0.0102018	9.773×10-2	4.860×10-1	0.00487729	0.00999281	6.255×10-1	8.811×10-1	0.00814904	0.0105094	4.381×10-1	8.233×10-1	0.0202534	0.00999244	4.270×10-2	2.774×10-1	0.0238508	0.010333	2.101×10-2	2.203×10-1	-0.0334657	0.00998993	8.113×10-4	1.969×10-2	-0.0331915	0.0101992	1.140×10-3	3.544×10-2	-0.00949146	0.00999072
1-palmitoleoyl-2-linolenoyl-GPC (16:1/18:3)*	Lipid	Phosphatidylcholine (PC)	0.101348	-0.0188662	0.0099908	5.901×10-2	3.336×10-1	0.0100358	0.00999231	3.152×10-1	6.874×10-1	0.0133357	0.0101168	1.875×10-1	6.345×10-1	0.00392893	0.00999857	6.944×10-1	9.046×10-1	0.00800554	0.0102014	4.326×10-1	8.178×10-1	-0.0175676	0.00999138	7.873×10-2	3.882×10-1	-0.0129689	0.0105074	2.171×10-1	6.697×10-1	0.00335997	0.00999443	7.367×10-1	9.200×10-1	0.00873443	0.0103339	3.980×10-1	7.961×10-1	0.00150287	0.00999552	8.805×10-1	9.673×10-1	0.00552602	0.010203	5.881×10-1	8.846×10-1	-0.00593427	0.00999099
1-palmitoyl-2-adrenoyl-GPC (16:0/22:4)*	Lipid	Phosphatidylcholine (PC)	0.00289566	0.0070604	0.00999233	4.798×10-1	7.988×10-1	0.015555	0.0099916	1.195×10-1	4.675×10-1	0.0148106	0.0101181	1.433×10-1	5.710×10-1	0.00122996	0.00999864	9.021×10-1	9.739×10-1	-0.000184151	0.0102032	9.856×10-1	9.959×10-1	-0.00492115	0.0099928	6.224×10-1	8.796×10-1	-0.00786139	0.0105095	4.545×10-1	8.309×10-1	0.0128034	0.00999367	2.002×10-1	5.870×10-1	0.0117681	0.0103351	2.549×10-1	6.987×10-1	0.0307334	0.00999081	2.102×10-3	3.900×10-2	0.0305497	0.0102001	2.751×10-3	6.297×10-2	-0.00908402	0.00999076
1-palmitoyl-2-arachidonoyl-GPC (16:0/20:4n6)	Lipid	Phosphatidylcholine (PC)	0.000399401	0.0104968	0.00999203	2.935×10-1	6.736×10-1	0.0170334	0.00999136	8.826×10-2	4.102×10-1	0.015772	0.0101177	1.191×10-1	5.313×10-1	0.00353976	0.00999859	7.233×10-1	9.164×10-1	0.00150804	0.0102029	8.825×10-1	9.724×10-1	-0.0082947	0.00999258	4.065×10-1	7.584×10-1	-0.0127698	0.0105087	2.243×10-1	6.775×10-1	0.0116221	0.00999381	2.449×10-1	6.315×10-1	0.00956837	0.0103351	3.546×10-1	7.703×10-1	0.0255615	0.00999226	1.054×10-2	1.170×10-1	0.0244382	0.0102015	1.661×10-2	1.908×10-1	-0.00339989	0.00999111
1-palmitoyl-2-docosahexaenoyl-GPC (16:0/22:6)	Lipid	Phosphatidylcholine (PC)	0.000599101	0.00825924	0.00999224	4.085×10-1	7.598×10-1	0.0119582	0.0099921	2.314×10-1	6.190×10-1	0.0109289	0.0101185	2.801×10-1	7.203×10-1	0.00241725	0.00999862	8.090×10-1	9.461×10-1	0.00080342	0.0102031	9.372×10-1	9.861×10-1	-0.0148725	0.00999182	1.367×10-1	5.005×10-1	-0.0192788	0.0105079	6.658×10-2	4.074×10-1	0.00190225	0.00999447	8.491×10-1	9.572×10-1	-0.000216438	0.0103357	9.833×10-1	9.954×10-1	0.0256936	0.00999223	1.014×10-2	1.144×10-1	0.0250454	0.0102015	1.410×10-2	1.739×10-1	0.00342121	0.00999111
1-palmitoyl-2-eicosapentaenoyl-GPC (16:0/20:5)*	Lipid	Phosphatidylcholine (PC)	0.00149775	0.00990905	0.00999209	3.214×10-1	6.924×10-1	0.0198978	0.00999083	4.644×10-2	2.908×10-1	0.0188039	0.0101172	6.311×10-2	4.011×10-1	0.00493966	0.00999853	6.213×10-1	8.792×10-1	0.00308769	0.010203	7.622×10-1	9.435×10-1	-0.000262922	0.00999292	9.790×10-1	9.960×10-1	-0.00368482	0.0105094	7.259×10-1	9.323×10-1	0.00981881	0.00999401	3.259×10-1	6.972×10-1	0.00780006	0.0103353	4.504×10-1	8.301×10-1	0.0288614	0.00999137	3.877×10-3	5.983×10-2	0.0280008	0.0102006	6.062×10-3	1.068×10-1	0.0120586	0.00999044
1-palmitoyl-2-linoleoyl-GPC (16:0/18:2)	Lipid	Phosphatidylcholine (PC)	0.00129805	-0.0151207	0.00999144	1.302×10-1	4.880×10-1	-0.00470053	0.0099927	6.381×10-1	8.864×10-1	-0.00237943	0.0101183	8.141×10-1	9.602×10-1	0.00867106	0.00999828	3.858×10-1	7.403×10-1	0.0121664	0.0102016	2.331×10-1	6.844×10-1	-0.0248637	0.00998983	1.283×10-2	1.346×10-1	-0.0223216	0.0105065	3.365×10-2	2.899×10-1	-0.0115051	0.00999383	2.497×10-1	6.355×10-1	-0.00818313	0.0103346	4.285×10-1	8.153×10-1	-0.00550996	0.00999538	5.815×10-1	8.590×10-1	-0.00256914	0.0102038	8.012×10-1	9.557×10-1	0.00744279	0.00999089
1-palmitoyl-2-meadoyl-GPC (16:0/20:3n9)*	Lipid	Phosphatidylcholine (PC)	0.309636	-0.010606	0.00999202	2.885×10-1	6.684×10-1	0.00827072	0.00999247	4.079×10-1	7.594×10-1	0.0101927	0.0101184	3.138×10-1	7.452×10-1	-0.00475205	0.00999854	6.346×10-1	8.861×10-1	-0.00274772	0.0102029	7.877×10-1	9.526×10-1	-0.0133037	0.00999204	1.831×10-1	5.655×10-1	-0.011082	0.0105088	2.917×10-1	7.282×10-1	0.00654681	0.00999428	5.124×10-1	8.177×10-1	0.0098915	0.010335	3.385×10-1	7.626×10-1	0.00170113	0.00999551	8.649×10-1	9.616×10-1	0.00399898	0.0102043	6.951×10-1	9.217×10-1	-0.00730127	0.0099909
1-palmitoyl-2-oleoyl-GPC (16:0/18:1)	Lipid	Phosphatidylcholine (PC)	0.0013979	-0.0126769	0.00999178	2.046×10-1	5.916×10-1	0.0116547	0.00999213	2.435×10-1	6.315×10-1	0.0139968	0.0101177	1.666×10-1	6.071×10-1	-0.00318217	0.0099986	7.503×10-1	9.247×10-1	-0.000683359	0.0102027	9.466×10-1	9.898×10-1	-0.00946273	0.00999248	3.437×10-1	7.115×10-1	-0.00612432	0.010509	5.601×10-1	8.736×10-1	-0.00220853	0.00999446	8.251×10-1	9.500×10-1	0.00109275	0.0103352	9.158×10-1	9.803×10-1	0.011053	0.00999492	2.688×10-1	6.522×10-1	0.0141806	0.0102032	1.646×10-1	6.039×10-1	-0.0121527	0.00999043
1-palmitoyl-2-palmitoleoyl-GPC (16:0/16:1)*	Lipid	Phosphatidylcholine (PC)	0.000299551	-0.0119357	0.00999187	2.323×10-1	6.204×10-1	0.00251425	0.00999278	8.014×10-1	9.424×10-1	0.00450456	0.0101186	6.562×10-1	9.071×10-1	-0.00491769	0.00999853	6.228×10-1	8.796×10-1	-0.00264432	0.0102027	7.955×10-1	9.547×10-1	-0.00567927	0.00999276	5.698×10-1	8.528×10-1	-0.00219345	0.0105093	8.347×10-1	9.626×10-1	0.00614	0.0099943	5.390×10-1	8.354×10-1	0.00981881	0.0103349	3.421×10-1	7.632×10-1	0.0193419	0.00999366	5.297×10-2	3.140×10-1	0.022664	0.0102017	2.633×10-2	2.518×10-1	-0.00915351	0.00999075
1-palmitoyl-2-pentadecanoyl-GPC (16:0/15:0)*	Lipid	Phosphatidylcholine (PC)	0.00269596	0.00258166	0.00999255	7.961×10-1	9.403×10-1	-0.00198015	0.00999279	8.429×10-1	9.555×10-1	-0.00244714	0.0101194	8.089×10-1	9.586×10-1	-0.00909898	0.00999824	3.628×10-1	7.231×10-1	-0.0100103	0.010203	3.266×10-1	7.538×10-1	-0.0177928	0.00999134	7.497×10-2	3.792×10-1	-0.0205642	0.010508	5.037×10-2	3.532×10-1	0.0115458	0.00999382	2.480×10-1	6.337×10-1	0.0116438	0.0103354	2.599×10-1	7.021×10-1	0.0242327	0.0099926	1.532×10-2	1.505×10-1	0.0247145	0.0102019	1.543×10-2	1.815×10-1	0.0164385	0.00998982
1-palmitoyl-2-stearoyl-GPC (16:0/18:0)	Lipid	Phosphatidylcholine (PC)	0.00279581	0.00265735	0.00999254	7.903×10-1	9.381×10-1	0.0115765	0.00999214	2.467×10-1	6.322×10-1	0.0114417	0.0101188	2.582×10-1	7.011×10-1	0.000421038	0.00999865	9.664×10-1	9.910×10-1	-0.000112927	0.0102035	9.912×10-1	9.975×10-1	-0.0188187	0.00999115	5.966×10-2	3.352×10-1	-0.0217248	0.0105077	3.871×10-2	3.107×10-1	0.0102472	0.00999396	3.052×10-1	6.791×10-1	0.0102343	0.0103355	3.221×10-1	7.501×10-1	0.00517617	0.0099954	6.046×10-1	8.717×10-1	0.00483708	0.0102048	6.355×10-1	9.023×10-1	0.00741712	0.0099909
1-pentadecanoyl-2-arachidonoyl-GPC (15:0/20:4)*	Lipid	Phosphatidylcholine (PC)	0.0185721	0.0125136	0.0099918	2.105×10-1	5.990×10-1	-8.86867e-05	0.00999281	9.929×10-1	9.993×10-1	-0.00211065	0.0101186	8.348×10-1	9.626×10-1	0.00102629	0.00999865	9.182×10-1	9.776×10-1	-0.00152766	0.0102027	8.810×10-1	9.714×10-1	-0.0124106	0.00999215	2.143×10-1	6.029×10-1	-0.0180129	0.0105077	8.651×10-2	4.614×10-1	0.0125388	0.0099937	2.096×10-1	5.983×10-1	0.00999912	0.0103348	3.333×10-1	7.574×10-1	0.0292292	0.00999126	3.447×10-3	5.482×10-2	0.0278374	0.0102004	6.363×10-3	1.102×10-1	-0.00101622	0.00999117
1-pentadecanoyl-2-docosahexaenoyl-GPC (15:0/22:6)*	Lipid	Phosphatidylcholine (PC)	0.00908637	0.00494567	0.00999246	6.207×10-1	8.789×10-1	0.00471676	0.0099927	6.369×10-1	8.863×10-1	0.00403834	0.0101192	6.898×10-1	9.212×10-1	-0.00374935	0.00999858	7.077×10-1	9.108×10-1	-0.0049303	0.0102033	6.290×10-1	9.010×10-1	-0.0176188	0.00999137	7.786×10-2	3.869×10-1	-0.0211814	0.0105078	4.385×10-2	3.315×10-1	0.00759847	0.0099942	4.471×10-1	7.829×10-1	0.00677817	0.0103357	5.120×10-1	8.507×10-1	0.0227327	0.00999295	2.293×10-2	1.915×10-1	0.0226549	0.0102023	2.640×10-2	2.520×10-1	0.000602693	0.00999117
1-pentadecanoyl-2-linoleoyl-GPC (15:0/18:2)*	Lipid	Phosphatidylcholine (PC)	0.00169745	-0.00575956	0.00999241	5.644×10-1	8.495×10-1	-0.0175615	0.00999127	7.883×10-2	3.882×10-1	-0.0170781	0.0101178	9.146×10-2	4.740×10-1	-0.000777217	0.00999865	9.380×10-1	9.829×10-1	0.000385692	0.0102033	9.698×10-1	9.921×10-1	-0.0170232	0.00999148	8.845×10-2	4.104×10-1	-0.016856	0.0105085	1.087×10-1	5.108×10-1	-0.00367563	0.00999442	7.131×10-1	9.125×10-1	-0.00236123	0.0103359	8.193×10-1	9.602×10-1	0.00235698	0.0099955	8.136×10-1	9.469×10-1	0.00366536	0.0102047	7.195×10-1	9.294×10-1	0.00734276	0.0099909
1-stearoyl-2-adrenoyl-GPC (18:0/22:4)*	Lipid	Phosphatidylcholine (PC)	0.00239641	0.00199442	0.00999256	8.418×10-1	9.552×10-1	0.0138409	0.00999186	1.660×10-1	5.448×10-1	0.0138707	0.0101185	1.705×10-1	6.113×10-1	0.000770091	0.00999865	9.386×10-1	9.829×10-1	0.000388084	0.0102035	9.697×10-1	9.921×10-1	-0.00821453	0.00999259	4.111×10-1	7.617×10-1	-0.00976888	0.0105095	3.526×10-1	7.703×10-1	0.00230888	0.00999446	8.173×10-1	9.475×10-1	0.00192565	0.010336	8.522×10-1	9.649×10-1	0.0208987	0.00999335	3.653×10-2	2.554×10-1	0.0213629	0.0102027	3.630×10-2	3.018×10-1	-0.0153319	0.00999
1-stearoyl-2-arachidonoyl-GPC (18:0/20:4)	Lipid	Phosphatidylcholine (PC)	0.000599101	0.0177431	0.00999101	7.578×10-2	3.818×10-1	0.0161027	0.00999152	1.071×10-1	4.465×10-1	0.013648	0.0101169	1.774×10-1	6.207×10-1	0.0011879	0.00999864	9.054×10-1	9.749×10-1	-0.0024444	0.0102019	8.106×10-1	9.592×10-1	-0.0083298	0.00999258	4.045×10-1	7.566×10-1	-0.0152906	0.0105073	1.456×10-1	5.739×10-1	0.0247118	0.00999144	1.340×10-2	1.384×10-1	0.0215919	0.0103322	3.666×10-2	3.027×10-1	0.0201598	0.0099935	4.369×10-2	2.807×10-1	0.0172874	0.0102019	9.020×10-2	4.703×10-1	-0.00623375	0.00999098
1-stearoyl-2-dihomo-linolenoyl-GPC (18:0/20:3n3 or 6)*	Lipid	Phosphatidylcholine (PC)	0.0015976	0.0251066	0.00998943	1.198×10-2	1.281×10-1	0.0111135	0.0099922	2.661×10-1	6.501×10-1	0.00734361	0.010116	4.679×10-1	8.352×10-1	0.00781755	0.00999835	4.343×10-1	7.781×10-1	0.00293121	0.0102002	7.738×10-1	9.476×10-1	-0.000299744	0.00999292	9.761×10-1	9.957×10-1	-0.00893094	0.0105063	3.953×10-1	7.956×10-1	0.0161086	0.00999319	1.070×10-1	4.465×10-1	0.010385	0.0103323	3.149×10-1	7.452×10-1	0.038802	0.009988	1.030×10-4	4.563×10-3	0.0351716	0.0101957	5.636×10-4	2.230×10-2	-0.00225535	0.00999114
1-stearoyl-2-docosahexaenoyl-GPC (18:0/22:6)	Lipid	Phosphatidylcholine (PC)	0.0011982	0.0164416	0.00999123	9.988×10-2	4.327×10-1	0.0147784	0.00999172	1.392×10-1	5.041×10-1	0.0125001	0.0101173	2.167×10-1	6.689×10-1	-0.00172617	0.00999864	8.629×10-1	9.611×10-1	-0.00520877	0.010202	6.097×10-1	8.937×10-1	-0.0119403	0.00999221	2.321×10-1	6.202×10-1	-0.0188382	0.0105069	7.301×10-2	4.261×10-1	0.00831603	0.00999414	4.054×10-1	7.575×10-1	0.00441277	0.0103346	6.694×10-1	9.117×10-1	0.0296026	0.00999115	3.055×10-3	5.106×10-2	0.0274022	0.0101999	7.232×10-3	1.173×10-1	0.00571251	0.00999101
1-stearoyl-2-docosapentaenoyl-GPC (18:0/22:5n3)*	Lipid	Phosphatidylcholine (PC)	0.000898652	0.0104813	0.00999203	2.942×10-1	6.736×10-1	0.0223649	0.00999031	2.520×10-2	2.024×10-1	0.0212413	0.0101167	3.579×10-2	2.992×10-1	0.0091287	0.00999823	3.612×10-1	7.231×10-1	0.00733096	0.0102027	4.724×10-1	8.370×10-1	-0.0129985	0.00999208	1.933×10-1	5.793×10-1	-0.0179671	0.0105079	8.732×10-2	4.646×10-1	0.0131551	0.00999362	1.881×10-1	5.724×10-1	0.011212	0.0103349	2.780×10-1	7.183×10-1	0.032655	0.0099902	1.084×10-3	2.437×10-2	0.0318345	0.0101994	1.806×10-3	4.669×10-2	0.00254109	0.00999114
1-stearoyl-2-docosapentaenoyl-GPC (18:0/22:5n6)*	Lipid	Phosphatidylcholine (PC)	0.0245632	0.00676399	0.00999235	4.985×10-1	8.099×10-1	0.00420259	0.00999273	6.741×10-1	8.966×10-1	0.00321763	0.0101192	7.505×10-1	9.383×10-1	-0.0173494	0.00999715	8.269×10-2	3.971×10-1	-0.0194692	0.0102014	5.636×10-2	3.753×10-1	-0.00369201	0.00999286	7.118×10-1	9.121×10-1	-0.00640037	0.0105096	5.425×10-1	8.658×10-1	0.0259614	0.00999112	9.379×10-3	1.096×10-1	0.0259202	0.0103326	1.214×10-2	1.582×10-1	0.0209079	0.00999335	3.645×10-2	2.551×10-1	0.0203715	0.0102027	4.589×10-2	3.387×10-1	-0.0135879	0.00999025
1-stearoyl-2-linoleoyl-GPC (18:0/18:2)*	Lipid	Phosphatidylcholine (PC)	0.0011982	-0.00669333	0.00999235	5.030×10-1	8.129×10-1	-0.00743298	0.00999254	4.570×10-1	7.897×10-1	-0.00654149	0.010119	5.180×10-1	8.522×10-1	0.0130602	0.0099978	1.915×10-1	5.779×10-1	0.0149882	0.0102022	1.418×10-1	5.680×10-1	-0.0233409	0.0099902	1.949×10-2	1.733×10-1	-0.0235238	0.0105072	2.519×10-2	2.445×10-1	0.00127074	0.00999448	8.988×10-1	9.728×10-1	0.00318295	0.0103358	7.581×10-1	9.418×10-1	-0.0134407	0.00999463	1.787×10-1	5.600×10-1	-0.0126036	0.010204	2.168×10-1	6.690×10-1	0.005117	0.00999104
1-stearoyl-2-meadoyl-GPC (18:0/20:3n9)*	Lipid	Phosphatidylcholine (PC)	0.0543185	-6.98666e-05	0.00999258	9.944×10-1	9.993×10-1	0.00917589	0.00999239	3.585×10-1	7.207×10-1	0.00942027	0.010119	3.519×10-1	7.703×10-1	0.00515218	0.00999852	6.064×10-1	8.720×10-1	0.00537942	0.0102034	5.981×10-1	8.890×10-1	-0.0086792	0.00999255	3.851×10-1	7.399×10-1	-0.00957579	0.0105096	3.622×10-1	7.748×10-1	0.0163902	0.00999315	1.010×10-1	4.345×10-1	0.017547	0.0103346	8.956×10-2	4.679×10-1	0.0119765	0.00999481	2.308×10-1	6.186×10-1	0.0124971	0.0102042	2.207×10-1	6.739×10-1	-0.0193661	0.0099893
1-stearoyl-2-oleoyl-GPC (18:0/18:1)	Lipid	Phosphatidylcholine (PC)	0.00239641	-0.00568065	0.00999242	5.697×10-1	8.528×10-1	0.0096727	0.00999235	3.331×10-1	7.034×10-1	0.0108353	0.0101187	2.843×10-1	7.245×10-1	-0.00121725	0.00999864	9.031×10-1	9.742×10-1	-8.88791e-05	0.0102033	9.931×10-1	9.979×10-1	-0.0100948	0.00999241	3.124×10-1	6.849×10-1	-0.00921975	0.0105095	3.804×10-1	7.852×10-1	0.00589586	0.00999432	5.553×10-1	8.451×10-1	0.00785316	0.0103356	4.474×10-1	8.271×10-1	0.00631589	0.00999533	5.275×10-1	8.274×10-1	0.00777494	0.0102045	4.461×10-1	8.271×10-1	-0.0106167	0.00999061
phosphatidylcholine (14:0/14:0, 16:0/12:0)	Lipid	Phosphatidylcholine (PC)	0.0374438	0.000321968	0.00999258	9.743×10-1	9.951×10-1	-0.00356619	0.00999275	7.212×10-1	9.160×10-1	-0.00370875	0.0101194	7.140×10-1	9.269×10-1	0.00116121	0.00999864	9.075×10-1	9.749×10-1	0.00114235	0.0102035	9.109×10-1	9.791×10-1	-0.0117814	0.00999223	2.384×10-1	6.280×10-1	-0.0131412	0.0105092	2.112×10-1	6.641×10-1	0.00346418	0.00999443	7.289×10-1	9.188×10-1	0.0036169	0.010336	7.264×10-1	9.323×10-1	0.0160697	0.00999424	1.079×10-1	4.479×10-1	0.0166809	0.0102036	1.021×10-1	4.980×10-1	0.00710578	0.00999092
phosphatidylcholine (15:0/18:1, 17:0/16:1, 16:0/17:1)*	Lipid	Phosphatidylcholine (PC)	0.00239641	-0.0086232	0.00999221	3.882×10-1	7.424×10-1	-0.00348041	0.00999275	7.276×10-1	9.177×10-1	-0.00217703	0.0101191	8.297×10-1	9.626×10-1	-0.00625366	0.00999846	5.317×10-1	8.304×10-1	-0.00472273	0.010203	6.435×10-1	9.037×10-1	-0.0121927	0.00999218	2.224×10-1	6.120×10-1	-0.0105322	0.0105091	3.163×10-1	7.464×10-1	0.00514661	0.00999436	6.066×10-1	8.720×10-1	0.00785378	0.0103354	4.473×10-1	8.271×10-1	0.0184565	0.00999383	6.481×10-2	3.508×10-1	0.021046	0.0102024	3.915×10-2	3.116×10-1	-0.00707589	0.00999092
phosphatidylcholine (16:0/22:5n3, 18:1/20:4)*	Lipid	Phosphatidylcholine (PC)	0.000698952	-0.00459834	0.00999247	6.454×10-1	8.873×10-1	0.025309	0.00998961	1.131×10-2	1.230×10-1	0.0266941	0.0101158	8.332×10-3	1.285×10-1	0.00560813	0.00999849	5.749×10-1	8.550×10-1	0.00679376	0.0102032	5.055×10-1	8.478×10-1	-0.00468258	0.00999281	6.394×10-1	8.867×10-1	-0.00360422	0.0105099	7.317×10-1	9.333×10-1	0.00208556	0.00999447	8.347×10-1	9.530×10-1	0.00348343	0.0103359	7.361×10-1	9.340×10-1	0.0237767	0.0099927	1.736×10-2	1.620×10-1	0.0257461	0.0102016	1.163×10-2	1.541×10-1	-0.00464145	0.00999106
phosphatidylcholine (18:0/20:2, 20:0/18:2)*	Lipid	Phosphatidylcholine (PC)	0.0544184	-0.00634139	0.00999238	5.257×10-1	8.264×10-1	0.00775998	0.00999251	4.374×10-1	7.797×10-1	0.00898063	0.0101188	3.748×10-1	7.810×10-1	0.0024665	0.00999862	8.052×10-1	9.439×10-1	0.00388406	0.0102032	7.035×10-1	9.251×10-1	-0.00626726	0.00999273	5.306×10-1	8.296×10-1	-0.00475994	0.0105097	6.506×10-1	9.056×10-1	0.000597604	0.00999449	9.523×10-1	9.859×10-1	0.00236719	0.0103358	8.189×10-1	9.602×10-1	0.00914823	0.00999511	3.601×10-1	7.219×10-1	0.0108656	0.0102042	2.870×10-1	7.258×10-1	-0.00609804	0.00999098
phosphatidylcholine (18:0/20:5, 16:0/22:5n6)*	Lipid	Phosphatidylcholine (PC)	0.0136795	0.00922969	0.00999215	3.557×10-1	7.194×10-1	0.0186246	0.00999108	6.233×10-2	3.411×10-1	0.0176081	0.0101175	8.183×10-2	4.513×10-1	0.00293594	0.00999861	7.690×10-1	9.314×10-1	0.00114218	0.0102031	9.109×10-1	9.791×10-1	0.00229153	0.0099929	8.186×10-1	9.476×10-1	-0.000626746	0.0105096	9.524×10-1	9.904×10-1	0.0156476	0.00999327	1.174×10-1	4.649×10-1	0.0142186	0.0103347	1.689×10-1	6.089×10-1	0.0269184	0.00999191	7.071×10-3	9.056×10-2	0.0261183	0.0102012	1.047×10-2	1.465×10-1	0.00288172	0.00999113
1-oleoyl-2-arachidonoyl-GPE (18:1/20:4)*	Lipid	Phosphatidylethanolamine (PE)	0.18642	0.00442549	0.00999248	6.579×10-1	8.908×10-1	0.0118215	0.00999212	2.368×10-1	6.264×10-1	0.0114075	0.0101187	2.596×10-1	7.020×10-1	0.00317638	0.0099986	7.507×10-1	9.247×10-1	0.00238933	0.0102034	8.149×10-1	9.602×10-1	-0.0110175	0.00999232	2.702×10-1	6.538×10-1	-0.0137018	0.010509	1.923×10-1	6.393×10-1	0.026234	0.00999105	8.659×10-3	1.039×10-1	0.026849	0.0103325	9.377×10-3	1.362×10-1	0.0047132	0.00999542	6.373×10-1	8.864×10-1	0.00398346	0.0102048	6.963×10-1	9.220×10-1	-0.00372555	0.0099911
1-oleoyl-2-docosahexaenoyl-GPE (18:1/22:6)*	Lipid	Phosphatidylethanolamine (PE)	0.267399	0.0076775	0.00999228	4.423×10-1	7.813×10-1	-0.00420085	0.00999273	6.742×10-1	8.966×10-1	-0.00554673	0.010119	5.836×10-1	8.838×10-1	0.00455214	0.00999855	6.489×10-1	8.881×10-1	0.00314717	0.0102032	7.577×10-1	9.418×10-1	-0.000940685	0.00999292	9.250×10-1	9.790×10-1	-0.00367012	0.0105097	7.269×10-1	9.323×10-1	0.0187487	0.00999273	6.065×10-2	3.368×10-1	0.0179579	0.0103342	8.229×10-2	4.528×10-1	0.0184031	0.00999384	6.559×10-2	3.530×10-1	0.0175691	0.0102031	8.511×10-2	4.599×10-1	-6.35976e-06	0.00999117
1-oleoyl-2-linoleoyl-GPE (18:1/18:2)*	Lipid	Phosphatidylethanolamine (PE)	0.0820769	0.00410613	0.00999249	6.811×10-1	8.976×10-1	-0.010735	0.00999224	2.827×10-1	6.647×10-1	-0.0116705	0.0101187	2.488×10-1	6.935×10-1	0.00725451	0.00999839	4.681×10-1	7.931×10-1	0.00670212	0.0102032	5.113×10-1	8.503×10-1	-0.00577985	0.00999276	5.630×10-1	8.490×10-1	-0.00779928	0.0105096	4.580×10-1	8.331×10-1	0.010123	0.00999398	3.111×10-1	6.836×10-1	0.00970672	0.0103355	3.477×10-1	7.677×10-1	-0.0103689	0.00999499	2.996×10-1	6.771×10-1	-0.0116687	0.0102042	2.529×10-1	6.975×10-1	0.00175017	0.00999116
1-palmitoyl-2-arachidonoyl-GPE (16:0/20:4)*	Lipid	Phosphatidylethanolamine (PE)	0.00499251	0.0127733	0.00999176	2.011×10-1	5.884×10-1	0.0124042	0.00999204	2.145×10-1	6.030×10-1	0.0106577	0.0101181	2.922×10-1	7.287×10-1	-0.000851053	0.00999865	9.322×10-1	9.810×10-1	-0.00353642	0.0102026	7.289×10-1	9.326×10-1	0.00162993	0.00999291	8.704×10-1	9.635×10-1	-0.00257228	0.0105091	8.066×10-1	9.577×10-1	0.0118586	0.00999379	2.354×10-1	6.242×10-1	0.00920087	0.0103348	3.733×10-1	7.810×10-1	0.0123505	0.00999477	2.166×10-1	6.062×10-1	0.0101913	0.0102036	3.179×10-1	7.464×10-1	-0.0068035	0.00999094
1-palmitoyl-2-docosahexaenoyl-GPE (16:0/22:6)*	Lipid	Phosphatidylethanolamine (PE)	0.00309536	0.0230574	0.00998992	2.102×10-2	1.824×10-1	0.0100259	0.00999231	3.157×10-1	6.874×10-1	0.0065591	0.0101165	5.168×10-1	8.519×10-1	0.00321893	0.0099986	7.475×10-1	9.244×10-1	-0.00143213	0.0102008	8.884×10-1	9.739×10-1	0.000767227	0.00999292	9.388×10-1	9.829×10-1	-0.00704893	0.010507	5.023×10-1	8.465×10-1	0.0145752	0.00999343	1.447×10-1	5.118×10-1	0.00930358	0.0103329	3.679×10-1	7.784×10-1	0.0348033	0.00998948	4.961×10-4	1.405×10-2	0.0314341	0.0101974	2.058×10-3	5.100×10-2	-0.00157736	0.00999116
1-palmitoyl-2-linoleoyl-GPE (16:0/18:2)	Lipid	Phosphatidylethanolamine (PE)	0.00369446	0.0134363	0.00999168	1.787×10-1	5.600×10-1	4.25451e-05	0.00999281	9.966×10-1	9.993×10-1	-0.00212502	0.0101185	8.337×10-1	9.626×10-1	0.00701766	0.00999841	4.828×10-1	8.008×10-1	0.00451963	0.0102025	6.578×10-1	9.072×10-1	-0.00293214	0.00999288	7.692×10-1	9.315×10-1	-0.00784529	0.0105088	4.554×10-1	8.309×10-1	0.0108132	0.0099939	2.793×10-1	6.624×10-1	0.0079023	0.0103348	4.445×10-1	8.257×10-1	0.0111332	0.00999491	2.654×10-1	6.493×10-1	0.00878341	0.0102037	3.894×10-1	7.921×10-1	0.00454313	0.00999107
1-palmitoyl-2-oleoyl-GPE (16:0/18:1)	Lipid	Phosphatidylethanolamine (PE)	0.0101847	0.0242312	0.00998964	1.530×10-2	1.504×10-1	0.00248607	0.00999278	8.035×10-1	9.427×10-1	-0.00136174	0.0101165	8.929×10-1	9.750×10-1	-0.000869801	0.00999865	9.307×10-1	9.808×10-1	-0.00593324	0.0102003	5.608×10-1	8.736×10-1	0.000982018	0.00999292	9.217×10-1	9.780×10-1	-0.00721342	0.0105067	4.924×10-1	8.428×10-1	0.0146996	0.00999341	1.413×10-1	5.077×10-1	0.00911675	0.0103326	3.776×10-1	7.830×10-1	0.0286851	0.00999142	4.101×10-3	6.219×10-2	0.0248111	0.010199	1.500×10-2	1.795×10-1	0.00671385	0.00999095
1-palmitoyl-2-palmitoleoyl-GPE (16:0/16:1)*	Lipid	Phosphatidylethanolamine (PE)	0.357164	-0.00786634	0.00999227	4.312×10-1	7.760×10-1	-0.0108159	0.00999223	2.791×10-1	6.623×10-1	-0.00982103	0.0101187	3.318×10-1	7.567×10-1	-0.00504407	0.00999852	6.139×10-1	8.749×10-1	-0.00362023	0.0102031	7.227×10-1	9.311×10-1	0.00287325	0.00999288	7.737×10-1	9.326×10-1	0.00587233	0.0105095	5.763×10-1	8.810×10-1	0.0104439	0.00999394	2.960×10-1	6.741×10-1	0.0133125	0.0103349	1.977×10-1	6.463×10-1	0.00488105	0.00999541	6.253×10-1	8.811×10-1	0.00673822	0.0102044	5.091×10-1	8.496×10-1	0.00855238	0.0099908
1-stearoyl-2-arachidonoyl-GPE (18:0/20:4)	Lipid	Phosphatidylethanolamine (PE)	0.00339491	0.0253893	0.00998936	1.105×10-2	1.212×10-1	0.0195077	0.00999091	5.090×10-2	3.068×10-1	0.0159054	0.0101149	1.159×10-1	5.243×10-1	-0.00161289	0.00999864	8.719×10-1	9.637×10-1	-0.00694729	0.0102	4.958×10-1	8.435×10-1	0.00209986	0.0099929	8.336×10-1	9.530×10-1	-0.00637368	0.0105064	5.441×10-1	8.659×10-1	0.0140651	0.0099935	1.593×10-1	5.340×10-1	0.00812261	0.0103324	4.318×10-1	8.172×10-1	0.0169475	0.00999409	8.996×10-2	4.135×10-1	0.0123346	0.0102009	2.266×10-1	6.784×10-1	-0.000229971	0.00999117
1-stearoyl-2-docosahexaenoyl-GPE (18:0/22:6)*	Lipid	Phosphatidylethanolamine (PE)	0.00708937	0.0421253	0.00998371	2.471×10-5	1.487×10-3	0.0143764	0.00999178	1.502×10-1	5.187×10-1	0.00794252	0.0101102	4.321×10-1	8.173×10-1	0.000173302	0.00999865	9.862×10-1	9.980×10-1	-0.00855975	0.0101941	4.011×10-1	7.984×10-1	0.00139649	0.00999291	8.889×10-1	9.691×10-1	-0.012884	0.0104999	2.198×10-1	6.729×10-1	0.0187999	0.00999272	5.995×10-2	3.362×10-1	0.00862527	0.0103265	4.036×10-1	7.996×10-1	0.0503039	0.00998288	4.761×10-7	8.067×10-5	0.0435874	0.0101866	1.896×10-5	1.751×10-3	0.00496977	0.00999105
1-stearoyl-2-linoleoyl-GPE (18:0/18:2)*	Lipid	Phosphatidylethanolamine (PE)	0.00619071	0.0211845	0.00999034	3.399×10-2	2.443×10-1	0.0031744	0.00999276	7.507×10-1	9.247×10-1	-0.000164179	0.0101172	9.871×10-1	9.969×10-1	0.00611047	0.00999846	5.411×10-1	8.376×10-1	0.00196739	0.0102012	8.471×10-1	9.639×10-1	-0.00265624	0.00999289	7.904×10-1	9.381×10-1	-0.010194	0.0105072	3.320×10-1	7.567×10-1	0.0110741	0.00999388	2.678×10-1	6.516×10-1	0.00606984	0.0103336	5.570×10-1	8.731×10-1	0.0118448	0.00999483	2.360×10-1	6.249×10-1	0.00789889	0.0102024	4.388×10-1	8.236×10-1	0.00404184	0.00999109
1-stearoyl-2-oleoyl-GPE (18:0/18:1)	Lipid	Phosphatidylethanolamine (PE)	0.0127808	0.028308	0.00998857	4.606×10-3	6.757×10-2	0.00614836	0.00999262	5.384×10-1	8.352×10-1	0.00173559	0.0101154	8.638×10-1	9.663×10-1	0.000476465	0.00999865	9.620×10-1	9.906×10-1	-0.00537723	0.0101993	5.981×10-1	8.890×10-1	-0.00327584	0.00999287	7.431×10-1	9.221×10-1	-0.0133192	0.010505	2.049×10-1	6.567×10-1	0.0173138	0.00999299	8.320×10-2	3.982×10-1	0.0108014	0.0103314	2.958×10-1	7.309×10-1	0.0215024	0.00999322	3.144×10-2	2.328×10-1	0.0164693	0.0101995	1.064×10-1	5.063×10-1	0.0109699	0.00999057
1-palmitoyl-2-arachidonoyl-GPI (16:0/20:4)*	Lipid	Phosphatidylinositol (PI)	0.0444333	0.00695629	0.00999234	4.863×10-1	8.031×10-1	0.0173887	0.0099913	8.182×10-2	3.954×10-1	0.0167077	0.0101178	9.871×10-2	4.880×10-1	0.00271862	0.00999861	7.857×10-1	9.362×10-1	0.00138758	0.0102032	8.918×10-1	9.749×10-1	-0.00756723	0.00999264	4.489×10-1	7.834×10-1	-0.0107525	0.0105092	3.063×10-1	7.404×10-1	0.00873084	0.00999411	3.824×10-1	7.375×10-1	0.00744123	0.0103356	4.716×10-1	8.369×10-1	0.036207	0.00998898	2.907×10-4	9.488×10-3	0.0362764	0.0101983	3.767×10-4	1.677×10-2	-0.00919032	0.00999075
1-palmitoyl-2-linoleoyl-GPI (16:0/18:2)	Lipid	Phosphatidylinositol (PI)	0.0325512	0.0115067	0.00999192	2.495×10-1	6.354×10-1	-0.0155952	0.0099916	1.186×10-1	4.659×10-1	-0.0178486	0.0101172	7.773×10-2	4.392×10-1	0.00446521	0.00999855	6.552×10-1	8.903×10-1	0.00226217	0.0102028	8.245×10-1	9.605×10-1	-0.00798884	0.00999261	4.240×10-1	7.724×10-1	-0.0127774	0.0105086	2.241×10-1	6.772×10-1	-0.000882904	0.00999449	9.296×10-1	9.804×10-1	-0.00407988	0.0103353	6.930×10-1	9.212×10-1	0.022772	0.00999294	2.270×10-2	1.905×10-1	0.0213188	0.0102021	3.667×10-2	3.027×10-1	0.0096305	0.00999071
1-palmitoyl-2-oleoyl-GPI (16:0/18:1)*	Lipid	Phosphatidylinositol (PI)	0.016675	0.00718977	0.00999232	4.718×10-1	7.947×10-1	-0.00649737	0.0099926	5.156×10-1	8.186×10-1	-0.00782287	0.0101189	4.395×10-1	8.237×10-1	-0.000666996	0.00999865	9.468×10-1	9.834×10-1	-0.00218628	0.0102032	8.303×10-1	9.626×10-1	-0.0100134	0.00999242	3.163×10-1	6.877×10-1	-0.013538	0.0105089	1.977×10-1	6.463×10-1	0.00096055	0.00999448	9.234×10-1	9.785×10-1	-0.000932064	0.0103358	9.281×10-1	9.827×10-1	0.0191396	0.0099937	5.550×10-2	3.232×10-1	0.018439	0.010203	7.076×10-2	4.192×10-1	0.00388913	0.00999109
1-stearoyl-2-arachidonoyl-GPI (18:0/20:4)	Lipid	Phosphatidylinositol (PI)	0.000299551	0.00496051	0.00999246	6.196×10-1	8.784×10-1	0.0248078	0.00998974	1.303×10-2	1.354×10-1	0.0246374	0.0101163	1.489×10-2	1.790×10-1	-0.00407472	0.00999857	6.836×10-1	8.991×10-1	-0.00527218	0.0102032	6.054×10-1	8.917×10-1	-0.019787	0.00999097	4.768×10-2	2.960×10-1	-0.0235846	0.0105073	2.482×10-2	2.427×10-1	0.00792948	0.00999418	4.276×10-1	7.742×10-1	0.00712812	0.0103357	4.904×10-1	8.417×10-1	0.0257919	0.00999221	9.860×10-3	1.128×10-1	0.0258402	0.0102016	1.133×10-2	1.514×10-1	-0.00794691	0.00999085
1-stearoyl-2-linoleoyl-GPI (18:0/18:2)	Lipid	Phosphatidylinositol (PI)	0.00109835	2.38916e-05	0.00999258	9.981×10-1	9.997×10-1	-0.0101309	0.0099923	3.107×10-1	6.833×10-1	-0.0103921	0.0101189	3.044×10-1	7.380×10-1	0.00521679	0.00999852	6.019×10-1	8.700×10-1	0.00542724	0.0102034	5.948×10-1	8.874×10-1	-0.0140827	0.00999193	1.587×10-1	5.334×10-1	-0.0155845	0.0105089	1.381×10-1	5.615×10-1	-0.00807212	0.00999416	4.193×10-1	7.676×10-1	-0.00863896	0.0103357	4.033×10-1	7.994×10-1	0.00463743	0.00999542	6.427×10-1	8.870×10-1	0.0048283	0.0102048	6.361×10-1	9.024×10-1	0.0113599	0.00999053
1-stearoyl-2-oleoyl-GPI (18:0/18:1)*	Lipid	Phosphatidylinositol (PI)	0.286271	-0.00903801	0.00999217	3.657×10-1	7.253×10-1	6.132e-05	0.00999281	9.951×10-1	9.993×10-1	0.00152163	0.010119	8.805×10-1	9.714×10-1	0.00967766	0.00999818	3.331×10-1	7.034×10-1	0.0119525	0.0102024	2.414×10-1	6.896×10-1	-0.00631516	0.00999272	5.274×10-1	8.274×10-1	-0.00388929	0.0105095	7.113×10-1	9.269×10-1	-0.0110118	0.00999388	2.706×10-1	6.542×10-1	-0.00931324	0.0103352	3.675×10-1	7.782×10-1	-0.0156061	0.00999431	1.184×10-1	4.659×10-1	-0.0143684	0.0102035	1.591×10-1	5.948×10-1	-0.00228797	0.00999114
1-stearoyl-2-arachidonoyl-GPS (18:0/20:4)	Lipid	Phosphatidylserine (PS)	0.149076	0.00394917	0.0099925	6.927×10-1	9.035×10-1	0.0139185	0.00999185	1.637×10-1	5.411×10-1	0.0136347	0.0101185	1.778×10-1	6.213×10-1	-0.00131764	0.00999864	8.952×10-1	9.716×10-1	-0.00219142	0.0102034	8.299×10-1	9.626×10-1	0.00172398	0.00999291	8.630×10-1	9.611×10-1	0.000554173	0.0105099	9.579×10-1	9.910×10-1	0.00461606	0.00999438	6.442×10-1	8.873×10-1	0.0038603	0.0103359	7.088×10-1	9.260×10-1	0.00262929	0.00999549	7.925×10-1	9.385×10-1	0.0019115	0.0102049	8.514×10-1	9.649×10-1	0.00484132	0.00999105
1-stearoyl-2-oleoyl-GPS (18:0/18:1)	Lipid	Phosphatidylserine (PS)	0.0863704	0.00265645	0.00999254	7.904×10-1	9.381×10-1	0.00730239	0.00999255	4.649×10-1	7.917×10-1	0.00705915	0.0101192	4.854×10-1	8.407×10-1	-0.00530677	0.00999851	5.956×10-1	8.657×10-1	-0.00607706	0.0102033	5.515×10-1	8.704×10-1	-0.00456374	0.00999282	6.479×10-1	8.880×10-1	-0.00595765	0.0105098	5.708×10-1	8.783×10-1	0.00141281	0.00999448	8.876×10-1	9.690×10-1	0.000786973	0.010336	9.393×10-1	9.866×10-1	0.00543268	0.00999538	5.868×10-1	8.619×10-1	0.00510461	0.0102048	6.169×10-1	8.963×10-1	0.0074476	0.00999089
choline	Lipid	Phospholipid Metabolism	9.98502e-05	-0.00657537	0.00999236	5.105×10-1	8.170×10-1	0.00390992	0.00999274	6.956×10-1	9.049×10-1	0.00507052	0.0101191	6.163×10-1	8.957×10-1	0.0115225	0.00999799	2.492×10-1	6.348×10-1	0.0133625	0.0102024	1.903×10-1	6.372×10-1	-0.0186257	0.00999119	6.232×10-2	3.411×10-1	-0.0183489	0.0105082	8.081×10-2	4.491×10-1	0.00449866	0.00999439	6.526×10-1	8.895×10-1	0.0066028	0.0103356	5.229×10-1	8.544×10-1	-0.00846256	0.00999517	3.972×10-1	7.504×10-1	-0.00743997	0.0102045	4.660×10-1	8.352×10-1	0.00692009	0.00999093
choline phosphate	Lipid	Phospholipid Metabolism	0	-0.000255205	0.00999258	9.796×10-1	9.961×10-1	0.0153766	0.00999163	1.238×10-1	4.776×10-1	0.0158084	0.0101182	1.182×10-1	5.291×10-1	-0.00663206	0.00999843	5.071×10-1	8.153×10-1	-0.00685296	0.0102033	5.018×10-1	8.465×10-1	0.00071942	0.00999292	9.426×10-1	9.830×10-1	0.000883134	0.01051	9.330×10-1	9.845×10-1	-0.00733569	0.00999422	4.630×10-1	7.916×10-1	-0.00777535	0.0103358	4.519×10-1	8.302×10-1	0.00969467	0.00999506	3.321×10-1	7.032×10-1	0.0101577	0.0102045	3.196×10-1	7.476×10-1	-0.00719159	0.00999091
glycerophosphoethanolamine	Lipid	Phospholipid Metabolism	0	-0.0112069	0.00999195	2.621×10-1	6.466×10-1	0.0150178	0.00999169	1.329×10-1	4.932×10-1	0.0172081	0.0101174	8.900×10-2	4.676×10-1	-0.000441106	0.00999865	9.648×10-1	9.910×10-1	0.0018659	0.0102028	8.549×10-1	9.649×10-1	-0.0138063	0.00999197	1.671×10-1	5.465×10-1	-0.0114321	0.0105087	2.767×10-1	7.174×10-1	0.00107091	0.00999448	9.147×10-1	9.768×10-1	0.00419925	0.0103353	6.845×10-1	9.197×10-1	2.0744e-05	0.00999553	9.983×10-1	9.997×10-1	0.00237375	0.0102043	8.161×10-1	9.602×10-1	-0.00793685	0.00999086
glycerophosphorylcholine (GPC)	Lipid	Phospholipid Metabolism	0	-0.0272842	0.00998886	6.316×10-3	8.432×10-2	0.00672946	0.00999259	5.007×10-1	8.117×10-1	0.0113041	0.0101151	2.638×10-1	7.068×10-1	0.0125721	0.00999786	2.086×10-1	5.971×10-1	0.0187522	0.010198	6.597×10-2	4.065×10-1	-0.0316777	0.00998791	1.521×10-3	3.087×10-2	-0.0256922	0.010503	1.445×10-2	1.758×10-1	-0.00413328	0.0099944	6.792×10-1	8.975×10-1	0.00301504	0.0103322	7.704×10-1	9.472×10-1	-0.014951	0.00999441	1.347×10-1	4.971×10-1	-0.00985611	0.0102007	3.340×10-1	7.576×10-1	-0.0202717	0.00998912
phosphoethanolamine	Lipid	Phospholipid Metabolism	9.98502e-05	-0.00849903	0.00999222	3.950×10-1	7.479×10-1	0.0101685	0.0099923	3.089×10-1	6.829×10-1	0.0117985	0.0101184	2.436×10-1	6.898×10-1	0.000282794	0.00999865	9.774×10-1	9.959×10-1	0.00205786	0.0102031	8.402×10-1	9.629×10-1	-0.00225381	0.0099929	8.216×10-1	9.492×10-1	0.000418201	0.0105096	9.683×10-1	9.918×10-1	-0.00476966	0.00999438	6.332×10-1	8.853×10-1	-0.00278467	0.0103357	7.876×10-1	9.526×10-1	0.00797139	0.00999521	4.252×10-1	7.729×10-1	0.0100919	0.0102041	3.227×10-1	7.502×10-1	-0.0077254	0.00999087
trimethylamine N-oxide	Lipid	Phospholipid Metabolism	0	0.00721889	0.00999232	4.700×10-1	7.941×10-1	-0.0204418	0.00999073	4.078×10-2	2.717×10-1	-0.0221262	0.0101168	2.876×10-2	2.662×10-1	0.0209557	0.00999646	3.608×10-2	2.533×10-1	0.0203232	0.0102012	4.637×10-2	3.407×10-1	-0.00574804	0.00999276	5.652×10-1	8.495×10-1	-0.00883027	0.0105094	4.008×10-1	7.983×10-1	0.0104615	0.00999394	2.952×10-1	6.736×10-1	0.00922043	0.0103354	3.723×10-1	7.810×10-1	0.00455175	0.00999543	6.488×10-1	8.881×10-1	0.0032289	0.0102046	7.517×10-1	9.386×10-1	-0.00393712	0.00999109
1-(1-enyl-oleoyl)-2-docosahexaenoyl-GPE (P-18:1/22:6)*	Lipid	Plasmalogen	0.0102846	0.00995413	0.00999208	3.192×10-1	6.908×10-1	0.0139439	0.00999184	1.629×10-1	5.397×10-1	0.0126915	0.0101182	2.098×10-1	6.619×10-1	0.00651547	0.00999844	5.146×10-1	8.186×10-1	0.00471921	0.0102029	6.437×10-1	9.037×10-1	0.0072409	0.00999266	4.687×10-1	7.937×10-1	0.00459942	0.0105094	6.617×10-1	9.094×10-1	-0.00634164	0.00999429	5.258×10-1	8.264×10-1	-0.00949445	0.0103351	3.583×10-1	7.720×10-1	0.000228857	0.00999553	9.817×10-1	9.963×10-1	-0.00185066	0.0102044	8.561×10-1	9.649×10-1	0.0155693	0.00998996
1-(1-enyl-palmitoyl)-2-arachidonoyl-GPC (P-16:0/20:4)*	Lipid	Plasmalogen	0.00129805	-0.000585904	0.00999258	9.532×10-1	9.863×10-1	-0.00186401	0.0099928	8.520×10-1	9.584×10-1	-0.00181679	0.0101194	8.575×10-1	9.649×10-1	-0.00237215	0.00999862	8.125×10-1	9.469×10-1	-0.00234853	0.0102035	8.180×10-1	9.602×10-1	-0.000149135	0.00999292	9.881×10-1	9.990×10-1	3.57296e-05	0.01051	9.973×10-1	9.993×10-1	0.00822477	0.00999415	4.106×10-1	7.612×10-1	0.00895536	0.0103357	3.863×10-1	7.894×10-1	-0.000592422	0.00999553	9.527×10-1	9.861×10-1	-0.000494476	0.010205	9.614×10-1	9.910×10-1	-0.0219847	0.00998875
1-(1-enyl-palmitoyl)-2-arachidonoyl-GPE (P-16:0/20:4)*	Lipid	Plasmalogen	0.00269596	0.0228062	0.00998998	2.246×10-2	1.895×10-1	0.00996707	0.00999232	3.186×10-1	6.900×10-1	0.00653931	0.0101166	5.180×10-1	8.522×10-1	-0.00426072	0.00999856	6.700×10-1	8.949×10-1	-0.00916851	0.0102004	3.688×10-1	7.786×10-1	0.0122687	0.00999217	2.195×10-1	6.092×10-1	0.00575845	0.0105071	5.837×10-1	8.838×10-1	0.0142679	0.00999347	1.534×10-1	5.243×10-1	0.00904333	0.010333	3.815×10-1	7.858×10-1	0.0151193	0.00999439	1.304×10-1	4.884×10-1	0.0109713	0.0102017	2.822×10-1	7.235×10-1	7.6072e-05	0.00999117
1-(1-enyl-palmitoyl)-2-docosahexaenoyl-GPC (P-16:0/22:6)*	Lipid	Plasmalogen	0.0017973	0.00474271	0.00999247	6.351×10-1	8.862×10-1	0.00354923	0.00999275	7.225×10-1	9.164×10-1	0.00287391	0.0101193	7.764×10-1	9.482×10-1	0.0090111	0.00999825	3.675×10-1	7.271×10-1	0.00839915	0.010203	4.104×10-1	8.039×10-1	-0.00132422	0.00999292	8.946×10-1	9.713×10-1	-0.00308912	0.0105099	7.688×10-1	9.463×10-1	-0.00292683	0.00999445	7.696×10-1	9.316×10-1	-0.00442244	0.0103359	6.688×10-1	9.117×10-1	0.00345411	0.00999547	7.297×10-1	9.191×10-1	0.00260461	0.0102048	7.985×10-1	9.550×10-1	-0.00243715	0.00999114
1-(1-enyl-palmitoyl)-2-docosahexaenoyl-GPE (P-16:0/22:6)*	Lipid	Plasmalogen	0.00229656	0.0198247	0.00999061	4.725×10-2	2.941×10-1	0.0125455	0.00999203	2.093×10-1	5.976×10-1	0.00966444	0.010117	3.395×10-1	7.626×10-1	-0.000111566	0.00999865	9.911×10-1	9.992×10-1	-0.00422943	0.0102014	6.784×10-1	9.160×10-1	0.0106802	0.00999235	2.852×10-1	6.675×10-1	0.00502269	0.0105078	6.327×10-1	9.020×10-1	0.00359229	0.00999442	7.193×10-1	9.156×10-1	-0.0015608	0.010334	8.800×10-1	9.714×10-1	0.0179433	0.00999392	7.262×10-2	3.722×10-1	0.0145403	0.0102019	1.541×10-1	5.887×10-1	0.0120511	0.00999044
1-(1-enyl-palmitoyl)-2-linoleoyl-GPC (P-16:0/18:2)*	Lipid	Plasmalogen	0.00249626	-0.0247547	0.00998952	1.323×10-2	1.369×10-1	0.00235991	0.00999279	8.133×10-1	9.469×10-1	0.00641531	0.0101161	5.260×10-1	8.562×10-1	0.0185317	0.00999694	6.381×10-2	3.472×10-1	0.024433	0.0101975	1.659×10-2	1.908×10-1	0.00409687	0.00999284	6.818×10-1	8.977×10-1	0.0130103	0.010506	2.156×10-1	6.689×10-1	-0.0056423	0.00999433	5.724×10-1	8.541×10-1	0.000711955	0.0103329	9.451×10-1	9.890×10-1	-0.0303435	0.00999093	2.395×10-3	4.342×10-2	-0.0264296	0.0101984	9.569×10-3	1.378×10-1	-0.0168628	0.00998975
1-(1-enyl-palmitoyl)-2-linoleoyl-GPE (P-16:0/18:2)*	Lipid	Plasmalogen	0.00519221	0.00465167	0.00999247	6.416×10-1	8.870×10-1	0.00300044	0.00999277	7.640×10-1	9.295×10-1	0.00232588	0.0101193	8.182×10-1	9.602×10-1	0.00728361	0.00999839	4.663×10-1	7.923×10-1	0.00661922	0.0102032	5.165×10-1	8.519×10-1	0.00829652	0.00999258	4.064×10-1	7.583×10-1	0.00758318	0.0105096	4.706×10-1	8.358×10-1	0.00180985	0.00999447	8.563×10-1	9.595×10-1	0.000667852	0.010336	9.485×10-1	9.904×10-1	-0.00658029	0.00999531	5.103×10-1	8.168×10-1	-0.00783455	0.0102046	4.427×10-1	8.247×10-1	-0.00405853	0.00999109
1-(1-enyl-palmitoyl)-2-myristoyl-GPC (P-16:0/14:0)*	Lipid	Plasmalogen	0.0290564	-0.0312666	0.00998769	1.750×10-3	3.442×10-2	-0.00951051	0.00999236	3.412×10-1	7.093×10-1	-0.00470562	0.0101144	6.418×10-1	9.037×10-1	-0.015142	0.00999751	1.299×10-1	4.877×10-1	-0.00927996	0.0101981	3.629×10-1	7.752×10-1	-0.0141426	0.00999192	1.570×10-1	5.311×10-1	-0.00493327	0.0105048	6.386×10-1	9.034×10-1	-0.00624451	0.00999429	5.321×10-1	8.307×10-1	0.00184252	0.010331	8.585×10-1	9.652×10-1	-0.029479	0.00999119	3.180×10-3	5.189×10-2	-0.0241619	0.0101971	1.783×10-2	1.995×10-1	-0.00502675	0.00999104
1-(1-enyl-palmitoyl)-2-oleoyl-GPC (P-16:0/18:1)*	Lipid	Plasmalogen	0.00229656	-0.0423339	0.00998362	2.252×10-5	1.397×10-3	0.00468714	0.0099927	6.390×10-1	8.865×10-1	0.011639	0.0101097	2.496×10-1	6.940×10-1	0.00896108	0.00999825	3.701×10-1	7.299×10-1	0.0181146	0.0101927	7.557×10-2	4.323×10-1	-0.00240841	0.0099929	8.096×10-1	9.461×10-1	0.0118362	0.0104999	2.597×10-1	7.020×10-1	-0.014636	0.00999342	1.431×10-1	5.101×10-1	-0.00411555	0.0103267	6.902×10-1	9.212×10-1	-0.0396273	0.00998768	7.310×10-5	3.559×10-3	-0.032416	0.0101907	1.472×10-3	4.150×10-2	-0.0126181	0.00999037
1-(1-enyl-palmitoyl)-2-oleoyl-GPE (P-16:0/18:1)*	Lipid	Plasmalogen	0.00718922	0.00505352	0.00999245	6.131×10-1	8.745×10-1	0.00916052	0.00999239	3.593×10-1	7.214×10-1	0.00857759	0.010119	3.966×10-1	7.956×10-1	0.00647548	0.00999844	5.172×10-1	8.193×10-1	0.00569435	0.0102032	5.768×10-1	8.810×10-1	0.0071623	0.00999267	4.735×10-1	7.960×10-1	0.00619103	0.0105097	5.558×10-1	8.731×10-1	0.00801883	0.00999417	4.224×10-1	7.708×10-1	0.00719832	0.0103357	4.862×10-1	8.409×10-1	-0.000862498	0.00999553	9.312×10-1	9.810×10-1	-0.00195957	0.0102048	8.477×10-1	9.645×10-1	0.00309046	0.00999112
1-(1-enyl-palmitoyl)-2-palmitoleoyl-GPC (P-16:0/16:1)*	Lipid	Plasmalogen	0.00768847	-0.0468212	0.00998162	2.758×10-6	3.291×10-4	-0.00742341	0.00999254	4.576×10-1	7.898×10-1	-5.49606e-05	0.0101084	9.957×10-1	9.987×10-1	-0.0079878	0.00999833	4.244×10-1	7.724×10-1	0.00139689	0.0101923	8.910×10-1	9.746×10-1	-0.0101172	0.00999241	3.113×10-1	6.836×10-1	0.0048468	0.0104984	6.443×10-1	9.037×10-1	-0.0113476	0.00999385	2.562×10-1	6.417×10-1	0.00062395	0.0103247	9.518×10-1	9.904×10-1	-0.043354	0.00998613	1.430×10-5	9.840×10-4	-0.0353584	0.0101876	5.213×10-4	2.104×10-2	-0.0170751	0.00998971
1-(1-enyl-palmitoyl)-2-palmitoyl-GPC (P-16:0/16:0)*	Lipid	Plasmalogen	0.00239641	-0.0233422	0.00998986	1.948×10-2	1.733×10-1	0.0036929	0.00999275	7.117×10-1	9.121×10-1	0.00755419	0.0101164	4.552×10-1	8.309×10-1	-0.00143644	0.00999864	8.858×10-1	9.689×10-1	0.00334732	0.0102007	7.428×10-1	9.360×10-1	-0.00374996	0.00999285	7.075×10-1	9.107×10-1	0.0038474	0.0105071	7.142×10-1	9.269×10-1	-0.0151535	0.00999334	1.295×10-1	4.869×10-1	-0.00984443	0.0103328	3.407×10-1	7.626×10-1	-0.0310792	0.0099907	1.871×10-3	3.607×10-2	-0.0274929	0.0101985	7.034×10-3	1.150×10-1	-0.00905399	0.00999076
1-(1-enyl-stearoyl)-2-arachidonoyl-GPC (P-18:0/20:4)	Lipid	Plasmalogen	0.0532202	-0.00678017	0.00999235	4.974×10-1	8.091×10-1	-0.00426636	0.00999272	6.694×10-1	8.949×10-1	-0.00328041	0.0101192	7.458×10-1	9.376×10-1	0.0076879	0.00999836	4.420×10-1	7.813×10-1	0.0094121	0.0102028	3.563×10-1	7.710×10-1	0.0137498	0.00999198	1.688×10-1	5.483×10-1	0.0175304	0.0105083	9.530×10-2	4.804×10-1	0.00634092	0.00999429	5.258×10-1	8.264×10-1	0.00862875	0.0103355	4.038×10-1	7.997×10-1	-0.0116141	0.00999486	2.453×10-1	6.315×10-1	-0.0106817	0.0102042	2.952×10-1	7.303×10-1	-0.0261446	0.00998775
1-(1-enyl-stearoyl)-2-arachidonoyl-GPE (P-18:0/20:4)*	Lipid	Plasmalogen	0	0.013985	0.0099916	1.616×10-1	5.374×10-1	0.00742892	0.00999254	4.572×10-1	7.897×10-1	0.00536043	0.0101183	5.963×10-1	8.883×10-1	0.0118596	0.00999795	2.356×10-1	6.242×10-1	0.00944767	0.0102021	3.544×10-1	7.703×10-1	0.0110364	0.00999232	2.694×10-1	6.527×10-1	0.00741677	0.0105087	4.803×10-1	8.402×10-1	0.00417868	0.0099944	6.759×10-1	8.971×10-1	0.000657674	0.0103351	9.493×10-1	9.904×10-1	0.0038822	0.00999545	6.977×10-1	9.058×10-1	0.00111098	0.010204	9.133×10-1	9.798×10-1	-0.0158408	0.00998992
1-(1-enyl-stearoyl)-2-docosahexaenoyl-GPC (P-18:0/22:6)*	Lipid	Plasmalogen	0.00319521	-0.00417131	0.00999249	6.764×10-1	8.971×10-1	0.00365359	0.00999275	7.147×10-1	9.131×10-1	0.00441967	0.0101193	6.623×10-1	9.094×10-1	0.0113633	0.00999801	2.557×10-1	6.411×10-1	0.012698	0.0102026	2.133×10-1	6.664×10-1	-0.00168582	0.00999291	8.660×10-1	9.620×10-1	-0.000435876	0.0105099	9.669×10-1	9.917×10-1	-0.00981841	0.00999401	3.259×10-1	6.972×10-1	-0.00936323	0.0103356	3.650×10-1	7.759×10-1	-0.00588638	0.00999536	5.559×10-1	8.456×10-1	-0.00525954	0.0102047	6.063×10-1	8.919×10-1	-0.0114908	0.00999051
1-(1-enyl-stearoyl)-2-docosahexaenoyl-GPE (P-18:0/22:6)*	Lipid	Plasmalogen	0.00429356	0.0114214	0.00999193	2.530×10-1	6.381×10-1	0.0148661	0.00999171	1.368×10-1	5.009×10-1	0.0134003	0.0101179	1.854×10-1	6.338×10-1	0.00981288	0.00999817	3.264×10-1	6.975×10-1	0.00784834	0.0102025	4.418×10-1	8.241×10-1	0.00705724	0.00999268	4.801×10-1	7.988×10-1	0.00389373	0.0105093	7.110×10-1	9.269×10-1	-0.00320734	0.00999444	7.483×10-1	9.244×10-1	-0.00654243	0.0103352	5.267×10-1	8.568×10-1	0.00420124	0.00999544	6.743×10-1	8.966×10-1	0.00198156	0.0102043	8.460×10-1	9.639×10-1	-0.000995704	0.00999117
1-(1-enyl-stearoyl)-2-linoleoyl-GPC (P-18:0/18:2)*	Lipid	Plasmalogen	0.00659011	-0.0344409	0.00998665	5.656×10-4	1.533×10-2	-0.004711	0.0099927	6.373×10-1	8.864×10-1	0.000728148	0.0101134	9.426×10-1	9.878×10-1	0.0220506	0.00999622	2.741×10-2	2.138×10-1	0.0301069	0.010193	3.147×10-3	6.772×10-2	0.00354253	0.00999286	7.230×10-1	9.164×10-1	0.0157148	0.0105026	1.346×10-1	5.587×10-1	-0.0144515	0.00999345	1.482×10-1	5.165×10-1	-0.00606909	0.0103298	5.569×10-1	8.731×10-1	-0.0381198	0.00998827	1.362×10-4	5.558×10-3	-0.0325015	0.0101937	1.435×10-3	4.132×10-2	-0.0252876	0.00998797
1-(1-enyl-stearoyl)-2-linoleoyl-GPE (P-18:0/18:2)*	Lipid	Plasmalogen	0.00659011	-0.0120198	0.00999186	2.290×10-1	6.162×10-1	-0.00461888	0.00999271	6.439×10-1	8.873×10-1	-0.0027962	0.0101187	7.823×10-1	9.505×10-1	0.0182701	0.00999698	6.764×10-2	3.560×10-1	0.0215184	0.0102005	3.492×10-2	2.957×10-1	0.00437153	0.00999283	6.618×10-1	8.920×10-1	0.00895215	0.0105089	3.943×10-1	7.956×10-1	-0.00283015	0.00999445	7.771×10-1	9.341×10-1	0.000248913	0.0103353	9.808×10-1	9.954×10-1	-0.017356	0.00999402	8.248×10-2	3.968×10-1	-0.0155663	0.010203	1.271×10-1	5.444×10-1	-0.0162925	0.00998984
1-(1-enyl-stearoyl)-2-oleoyl-GPC (P-18:0/18:1)	Lipid	Plasmalogen	0.0184723	-0.0365901	0.00998589	2.494×10-4	8.686×10-3	0.00351418	0.00999275	7.251×10-1	9.170×10-1	0.00950916	0.0101122	3.471×10-1	7.670×10-1	0.0190501	0.00999684	5.673×10-2	3.269×10-1	0.0274285	0.010193	7.137×10-3	1.165×10-1	-4.53318e-05	0.00999292	9.964×10-1	9.993×10-1	0.0124826	0.0105022	2.346×10-1	6.867×10-1	-0.0100758	0.00999398	3.134×10-1	6.858×10-1	-0.000803971	0.0103291	9.380×10-1	9.861×10-1	-0.033481	0.00998993	8.068×10-4	1.969×10-2	-0.0272157	0.0101945	7.605×10-3	1.213×10-1	-0.0166832	0.00998978
1-(1-enyl-stearoyl)-2-oleoyl-GPE (P-18:0/18:1)	Lipid	Plasmalogen	0.011982	-0.00208849	0.00999256	8.344×10-1	9.530×10-1	0.00718837	0.00999256	4.719×10-1	7.948×10-1	0.00770807	0.0101191	4.462×10-1	8.271×10-1	0.0107406	0.00999807	2.827×10-1	6.647×10-1	0.0116175	0.0102028	2.549×10-1	6.987×10-1	0.00632029	0.00999272	5.271×10-1	8.272×10-1	0.00770597	0.0105097	4.634×10-1	8.352×10-1	0.00842618	0.00999413	3.992×10-1	7.522×10-1	0.00958022	0.0103356	3.540×10-1	7.703×10-1	-0.00500583	0.0099954	6.165×10-1	8.764×10-1	-0.00477894	0.0102048	6.396×10-1	9.034×10-1	-0.0137739	0.00999022
1-palmityl-2-arachidonoyl-GPC (O-16:0/20:4)*	Lipid	Plasmalogen	0.00149775	-0.00435277	0.00999248	6.631×10-1	8.924×10-1	-0.0069219	0.00999257	4.885×10-1	8.037×10-1	-0.0063952	0.0101192	5.274×10-1	8.575×10-1	-0.013706	0.00999771	1.704×10-1	5.506×10-1	-0.0133688	0.0102025	1.901×10-1	6.372×10-1	3.18294e-05	0.00999292	9.975×10-1	9.995×10-1	0.0015261	0.0105099	8.846×10-1	9.730×10-1	-0.00383547	0.00999442	7.012×10-1	9.070×10-1	-0.00291553	0.0103359	7.779×10-1	9.482×10-1	0.0102839	0.009995	3.035×10-1	6.788×10-1	0.0116319	0.0102042	2.544×10-1	6.987×10-1	-0.0182395	0.00998951
1-palmityl-2-oleoyl-GPC (O-16:0/18:1)*	Lipid	Plasmalogen	0.00269596	-0.0402945	0.00998446	5.484×10-5	2.957×10-3	0.0080403	0.00999249	4.210×10-1	7.694×10-1	0.0147482	0.0101102	1.447×10-1	5.739×10-1	0.00280129	0.00999861	7.794×10-1	9.342×10-1	0.0112773	0.0101946	2.687×10-1	7.109×10-1	-0.0129659	0.00999208	1.944×10-1	5.802×10-1	-0.000539576	0.0105015	9.590×10-1	9.910×10-1	-0.0151524	0.00999334	1.295×10-1	4.869×10-1	-0.00522353	0.0103275	6.130×10-1	8.953×10-1	-0.0446601	0.00998556	7.817×10-6	6.753×10-4	-0.0380895	0.0101896	1.865×10-4	1.028×10-2	-0.0076038	0.00999088
1-palmityl-2-palmitoyl-GPC (O-16:0/16:0)*	Lipid	Plasmalogen	0.00249626	-0.0371562	0.00998568	1.996×10-4	7.405×10-3	-0.00116252	0.00999281	9.074×10-1	9.749×10-1	0.00480502	0.0101123	6.347×10-1	9.023×10-1	-0.00484515	0.00999853	6.280×10-1	8.819×10-1	0.002664	0.0101964	7.939×10-1	9.547×10-1	-0.0102493	0.0099924	3.051×10-1	6.791×10-1	0.00139024	0.0105028	8.947×10-1	9.754×10-1	-0.0194931	0.00999259	5.111×10-2	3.076×10-1	-0.0107208	0.0103284	2.993×10-1	7.331×10-1	-0.0267303	0.00999196	7.481×10-3	9.471×10-2	-0.020061	0.0101959	4.915×10-2	3.515×10-1	-0.0118798	0.00999046
phosphatidylcholine (O-18:1/20:4, O-16:0/22:5n3)*	Lipid	Plasmalogen	0.0015976	-0.0165761	0.00999121	9.713×10-2	4.282×10-1	-0.00733209	0.00999254	4.631×10-1	7.916×10-1	-0.00484294	0.0101179	6.322×10-1	9.019×10-1	-0.00696609	0.00999841	4.860×10-1	8.028×10-1	-0.0038145	0.010202	7.085×10-1	9.260×10-1	-0.0103308	0.00999239	3.012×10-1	6.778×10-1	-0.00574888	0.0105084	5.843×10-1	8.838×10-1	-0.0154805	0.00999329	1.214×10-1	4.716×10-1	-0.012038	0.010334	2.441×10-1	6.902×10-1	-0.0116429	0.00999485	2.441×10-1	6.315×10-1	-0.00865571	0.0102032	3.963×10-1	7.956×10-1	-0.0171849	0.00998969
17alpha-hydroxypregnanolone glucuronide	Lipid	Pregnenolone Steroids	0.477384	-0.0124615	0.0099918	2.124×10-1	6.017×10-1	-0.0292938	0.00998852	3.367×10-3	5.414×10-2	-0.0280266	0.0101148	5.601×10-3	1.027×10-1	0.0214437	0.00999635	3.196×10-2	2.349×10-1	0.0249147	0.0101997	1.460×10-2	1.767×10-1	-0.00927932	0.00999249	3.531×10-1	7.168×10-1	-0.00599522	0.010509	5.684×10-1	8.772×10-1	-0.0132376	0.00999361	1.853×10-1	5.692×10-1	-0.0107606	0.0103347	2.978×10-1	7.325×10-1	0.00925438	0.0099951	3.545×10-1	7.186×10-1	0.0122607	0.0102034	2.295×10-1	6.799×10-1	-0.0229727	0.00998853
17alpha-hydroxypregnenolone 3-sulfate	Lipid	Pregnenolone Steroids	0.358462	0.000827284	0.00999258	9.340×10-1	9.821×10-1	0.00786047	0.0099925	4.315×10-1	7.760×10-1	0.00792663	0.0101191	4.335×10-1	8.180×10-1	0.0206323	0.00999652	3.905×10-2	2.653×10-1	0.0213126	0.0102013	3.671×10-2	3.027×10-1	-0.00515452	0.00999279	6.060×10-1	8.719×10-1	-0.00598457	0.0105099	5.691×10-1	8.772×10-1	0.0045423	0.00999439	6.495×10-1	8.885×10-1	0.00463217	0.010336	6.540×10-1	9.063×10-1	-0.0151487	0.00999438	1.296×10-1	4.870×10-1	-0.0159622	0.0102037	1.178×10-1	5.280×10-1	-0.0077927	0.00999087
21-hydroxypregnenolone disulfate	Lipid	Pregnenolone Steroids	0.00299551	-0.0101235	0.00999207	3.110×10-1	6.835×10-1	0.0123728	0.00999205	2.156×10-1	6.041×10-1	0.014321	0.0101179	1.570×10-1	5.934×10-1	0.00537606	0.00999851	5.908×10-1	8.634×10-1	0.00769848	0.0102027	4.505×10-1	8.301×10-1	-0.0214935	0.00999062	3.147×10-2	2.328×10-1	-0.0203056	0.0105075	5.333×10-2	3.636×10-1	0.00975464	0.00999401	3.291×10-1	7.003×10-1	0.0131905	0.0103347	2.019×10-1	6.522×10-1	-0.0165584	0.00999416	9.759×10-2	4.286×10-1	-0.0151331	0.0102033	1.381×10-1	5.615×10-1	-0.00812136	0.00999084
pregnenediol disulfate (C21H34O8S2)*	Lipid	Pregnenolone Steroids	0	-0.00824684	0.00999224	4.092×10-1	7.605×10-1	0.00238947	0.00999278	8.110×10-1	9.465×10-1	0.00378123	0.010119	7.087×10-1	9.260×10-1	0.0087248	0.00999827	3.829×10-1	7.375×10-1	0.0107961	0.0102026	2.900×10-1	7.263×10-1	-0.0122965	0.00999217	2.185×10-1	6.081×10-1	-0.0107759	0.0105091	3.052×10-1	7.391×10-1	0.0167151	0.00999309	9.442×10-2	4.243×10-1	0.0201228	0.0103338	5.153×10-2	3.578×10-1	-0.00629324	0.00999533	5.290×10-1	8.286×10-1	-0.00482821	0.0102045	6.361×10-1	9.024×10-1	-0.0121341	0.00999043
pregnenediol sulfate (C21H34O5S)*	Lipid	Pregnenolone Steroids	0.0001997	-0.00427519	0.00999249	6.688×10-1	8.949×10-1	0.00809248	0.00999249	4.180×10-1	7.664×10-1	0.00898808	0.010119	3.744×10-1	7.810×10-1	0.00992068	0.00999816	3.211×10-1	6.924×10-1	0.0112173	0.0102028	2.716×10-1	7.138×10-1	-0.015087	0.00999179	1.311×10-1	4.898×10-1	-0.0152228	0.0105088	1.475×10-1	5.767×10-1	0.00997014	0.00999399	3.185×10-1	6.900×10-1	0.0118273	0.0103353	2.525×10-1	6.973×10-1	-0.0135505	0.00999461	1.752×10-1	5.560×10-1	-0.0132256	0.010204	1.950×10-1	6.435×10-1	-0.0126033	0.00999038
pregnenetriol disulfate*	Lipid	Pregnenolone Steroids	0.0001997	0.00012392	0.00999258	9.901×10-1	9.992×10-1	0.00663474	0.00999259	5.067×10-1	8.147×10-1	0.00678329	0.0101192	5.027×10-1	8.465×10-1	-0.00425391	0.00999856	6.705×10-1	8.949×10-1	-0.00445527	0.0102034	6.624×10-1	9.094×10-1	-0.00665045	0.0099927	5.057×10-1	8.135×10-1	-0.00739824	0.0105098	4.815×10-1	8.402×10-1	0.0116516	0.00999381	2.437×10-1	6.315×10-1	0.0124266	0.0103353	2.293×10-1	6.799×10-1	-0.00541156	0.00999538	5.882×10-1	8.625×10-1	-0.00566616	0.0102048	5.787×10-1	8.810×10-1	-0.00520548	0.00999103
pregnenetriol sulfate*	Lipid	Pregnenolone Steroids	9.98502e-05	0.0108528	0.00999199	2.774×10-1	6.603×10-1	0.0113972	0.00999216	2.541×10-1	6.390×10-1	0.00993508	0.0101184	3.262×10-1	7.538×10-1	0.000389535	0.00999865	9.689×10-1	9.920×10-1	-0.00184613	0.0102029	8.564×10-1	9.649×10-1	-0.00296315	0.00999288	7.668×10-1	9.308×10-1	-0.00699467	0.0105092	5.057×10-1	8.478×10-1	0.00762537	0.0099942	4.455×10-1	7.829×10-1	0.00519719	0.0103353	6.151×10-1	8.957×10-1	-0.00673408	0.0099953	5.005×10-1	8.115×10-1	-0.00929633	0.0102039	3.623×10-1	7.748×10-1	-0.00460418	0.00999106
pregnenolone sulfate	Lipid	Pregnenolone Steroids	0.0200699	-0.00876643	0.00999219	3.803×10-1	7.359×10-1	0.00932135	0.00999238	3.509×10-1	7.164×10-1	0.0109731	0.0101185	2.782×10-1	7.184×10-1	0.0170342	0.0099972	8.843×10-2	4.104×10-1	0.0195564	0.0102012	5.526×10-2	3.712×10-1	-0.00892438	0.00999253	3.718×10-1	7.305×10-1	-0.00686826	0.0105094	5.134×10-1	8.509×10-1	0.00652939	0.00999428	5.136×10-1	8.186×10-1	0.00937157	0.0103352	3.646×10-1	7.759×10-1	-0.0186814	0.00999379	6.161×10-2	3.394×10-1	-0.0176306	0.010203	8.402×10-2	4.560×10-1	-0.0121144	0.00999044
chenodeoxycholate	Lipid	Primary Bile Acid Metabolism	0.298253	0.0037201	0.00999251	7.097×10-1	9.116×10-1	-0.00114138	0.00999281	9.091×10-1	9.749×10-1	-0.0017708	0.0101194	8.611×10-1	9.656×10-1	0.00744241	0.00999837	4.567×10-1	7.896×10-1	0.00697786	0.0102032	4.941×10-1	8.432×10-1	-0.0155287	0.00999172	1.202×10-1	4.689×10-1	-0.0184499	0.0105083	7.916×10-2	4.432×10-1	-0.0110672	0.00999388	2.681×10-1	6.516×10-1	-0.0128492	0.0103352	2.138×10-1	6.669×10-1	0.00114167	0.00999552	9.091×10-1	9.749×10-1	0.000409109	0.0102049	9.680×10-1	9.918×10-1	0.00505066	0.00999104
cholate	Lipid	Primary Bile Acid Metabolism	0.0224663	0.00761419	0.00999229	4.461×10-1	7.829×10-1	0.00768724	0.00999252	4.417×10-1	7.813×10-1	0.00665358	0.0101189	5.109×10-1	8.503×10-1	0.00254011	0.00999862	7.995×10-1	9.424×10-1	0.00106519	0.0102032	9.169×10-1	9.805×10-1	-0.0143718	0.00999189	1.504×10-1	5.187×10-1	-0.018504	0.0105081	7.828×10-2	4.408×10-1	-0.0110334	0.00999388	2.696×10-1	6.530×10-1	-0.0138743	0.0103348	1.795×10-1	6.253×10-1	-0.00984294	0.00999505	3.248×10-1	6.964×10-1	-0.0118568	0.010204	2.453×10-1	6.902×10-1	0.00276099	0.00999113
cholic acid glucuronide	Lipid	Primary Bile Acid Metabolism	0.447029	0.00999874	0.00999208	3.170×10-1	6.879×10-1	0.00969691	0.00999234	3.319×10-1	7.030×10-1	0.00832943	0.0101186	4.104×10-1	8.039×10-1	0.0112991	0.00999801	2.584×10-1	6.424×10-1	0.00969108	0.0102025	3.422×10-1	7.632×10-1	-0.0161431	0.00999162	1.062×10-1	4.449×10-1	-0.0212799	0.0105073	4.287×10-2	3.285×10-1	-0.0073018	0.00999422	4.650×10-1	7.917×10-1	-0.0105334	0.010335	3.081×10-1	7.407×10-1	0.00763152	0.00999524	4.452×10-1	7.828×10-1	0.00585532	0.0102043	5.661×10-1	8.766×10-1	0.0128568	0.00999034
glyco-beta-muricholate**	Lipid	Primary Bile Acid Metabolism	0.425662	0.00775372	0.00999228	4.378×10-1	7.797×10-1	-0.00456192	0.00999271	6.480×10-1	8.880×10-1	-0.00592928	0.010119	5.579×10-1	8.732×10-1	0.00287457	0.00999861	7.737×10-1	9.326×10-1	0.00138452	0.0102032	8.921×10-1	9.749×10-1	0.00222801	0.0099929	8.236×10-1	9.496×10-1	-0.000191457	0.0105097	9.855×10-1	9.959×10-1	0.00459716	0.00999438	6.455×10-1	8.873×10-1	0.00280331	0.0103357	7.862×10-1	9.520×10-1	-0.014639	0.00999446	1.430×10-1	5.101×10-1	-0.0168848	0.0102033	9.799×10-2	4.861×10-1	0.0154802	0.00998997
glycochenodeoxycholate	Lipid	Primary Bile Acid Metabolism	0.000898652	-0.00411958	0.00999249	6.802×10-1	8.975×10-1	0.00764467	0.00999252	4.443×10-1	7.819×10-1	0.00850379	0.010119	4.007×10-1	7.983×10-1	-0.00929275	0.00999822	3.527×10-1	7.168×10-1	-0.00882172	0.010203	3.873×10-1	7.896×10-1	-0.00320849	0.00999287	7.482×10-1	9.244×10-1	-0.00213776	0.0105099	8.388×10-1	9.626×10-1	-0.00948735	0.00999404	3.425×10-1	7.102×10-1	-0.00902328	0.0103356	3.827×10-1	7.859×10-1	-0.00290275	0.00999549	7.715×10-1	9.321×10-1	-0.00216073	0.0102049	8.323×10-1	9.626×10-1	-0.00702634	0.00999092
glycochenodeoxycholate 3-sulfate	Lipid	Primary Bile Acid Metabolism	0.0237644	-0.000718899	0.00999258	9.426×10-1	9.830×10-1	0.00455942	0.00999271	6.482×10-1	8.880×10-1	0.00479128	0.0101193	6.359×10-1	9.024×10-1	-0.022183	0.00999619	2.650×10-2	2.096×10-1	-0.0229498	0.0102009	2.448×10-2	2.406×10-1	0.00990234	0.00999243	3.217×10-1	6.927×10-1	0.0111988	0.0105094	2.866×10-1	7.258×10-1	-0.00279154	0.00999445	7.800×10-1	9.342×10-1	-0.00278941	0.010336	7.873×10-1	9.524×10-1	-0.0152162	0.00999437	1.279×10-1	4.848×10-1	-0.015708	0.0102038	1.237×10-1	5.376×10-1	0.0093073	0.00999074
glycochenodeoxycholate glucuronide (1)	Lipid	Primary Bile Acid Metabolism	0.0220669	0.00517413	0.00999244	6.046×10-1	8.717×10-1	0.0135461	0.0099919	1.752×10-1	5.560×10-1	0.0130551	0.0101185	1.970×10-1	6.461×10-1	0.0087821	0.00999827	3.798×10-1	7.353×10-1	0.00807119	0.010203	4.289×10-1	8.155×10-1	0.0118873	0.00999222	2.342×10-1	6.238×10-1	0.0113758	0.0105093	2.791×10-1	7.193×10-1	0.00205446	0.00999447	8.371×10-1	9.539×10-1	0.000787063	0.0103359	9.393×10-1	9.866×10-1	-0.00463405	0.00999542	6.429×10-1	8.870×10-1	-0.00591575	0.0102047	5.621×10-1	8.742×10-1	0.000916007	0.00999117
glycocholate	Lipid	Primary Bile Acid Metabolism	0.00369446	0.00349364	0.00999252	7.266×10-1	9.172×10-1	-0.00939393	0.00999237	3.472×10-1	7.143×10-1	-0.0101965	0.0101189	3.136×10-1	7.452×10-1	-0.0062311	0.00999846	5.332×10-1	8.313×10-1	-0.00721325	0.0102032	4.796×10-1	8.399×10-1	0.00863811	0.00999255	3.874×10-1	7.416×10-1	0.00835764	0.0105096	4.265×10-1	8.129×10-1	-0.00804511	0.00999417	4.208×10-1	7.693×10-1	-0.00955562	0.0103356	3.552×10-1	7.707×10-1	0.00398477	0.00999545	6.902×10-1	9.021×10-1	0.00341983	0.0102048	7.375×10-1	9.342×10-1	0.00954461	0.00999072
taurochenodeoxycholate	Lipid	Primary Bile Acid Metabolism	0.0776835	0.00461015	0.00999247	6.445×10-1	8.873×10-1	-0.00313562	0.00999276	7.537×10-1	9.264×10-1	-0.00395936	0.0101193	6.956×10-1	9.220×10-1	-0.0030623	0.0099986	7.594×10-1	9.282×10-1	-0.00414527	0.0102033	6.846×10-1	9.197×10-1	0.0104749	0.00999238	2.945×10-1	6.736×10-1	0.0100068	0.0105094	3.410×10-1	7.627×10-1	-0.0102694	0.00999396	3.042×10-1	6.790×10-1	-0.0122386	0.0103352	2.364×10-1	6.874×10-1	-0.0030949	0.00999548	7.568×10-1	9.271×10-1	-0.00419322	0.0102048	6.811×10-1	9.180×10-1	0.0106953	0.0099906
taurocholate	Lipid	Primary Bile Acid Metabolism	0.294059	0.0105081	0.00999203	2.930×10-1	6.736×10-1	-0.0137289	0.00999187	1.695×10-1	5.491×10-1	-0.0157737	0.0101177	1.190×10-1	5.313×10-1	0.011032	0.00999804	2.699×10-1	6.534×10-1	0.00930726	0.0102025	3.617×10-1	7.748×10-1	0.00379583	0.00999285	7.041×10-1	9.085×10-1	0.000599214	0.0105094	9.545×10-1	9.905×10-1	0.000414596	0.00999449	9.669×10-1	9.911×10-1	-0.0024202	0.0103355	8.149×10-1	9.602×10-1	0.00335775	0.00999547	7.369×10-1	9.200×10-1	0.00129412	0.0102044	8.991×10-1	9.766×10-1	0.0248542	0.00998808
5alpha-pregnan-3beta,20alpha-diol disulfate	Lipid	Progestin Steroids	0.00688967	-0.0135621	0.00999166	1.747×10-1	5.560×10-1	-0.00248788	0.00999278	8.034×10-1	9.427×10-1	-0.000362136	0.0101185	9.715×10-1	9.923×10-1	0.019529	0.00999675	5.078×10-2	3.063×10-1	0.0231492	0.0101999	2.326×10-2	2.343×10-1	-0.0286839	0.00998881	4.093×10-3	6.217×10-2	-0.0270809	0.0105056	9.958×10-3	1.415×10-1	0.017861	0.0099929	7.391×10-2	3.758×10-1	0.0227967	0.0103326	2.739×10-2	2.578×10-1	-0.0138694	0.00999457	1.653×10-1	5.440×10-1	-0.0116088	0.0102034	2.553×10-1	6.987×10-1	-0.0161255	0.00998987
5alpha-pregnan-3beta,20alpha-diol monosulfate (2)	Lipid	Progestin Steroids	0.0612082	-0.0069214	0.00999234	4.885×10-1	8.037×10-1	0.000742682	0.00999281	9.408×10-1	9.830×10-1	0.00187868	0.0101192	8.527×10-1	9.649×10-1	0.0214281	0.00999636	3.209×10-2	2.354×10-1	0.023749	0.0102005	1.992×10-2	2.158×10-1	-0.0324747	0.00998765	1.152×10-3	2.531×10-2	-0.0335483	0.0105044	1.409×10-3	4.108×10-2	0.0100235	0.00999399	3.159×10-1	6.874×10-1	0.0126055	0.0103351	2.226×10-1	6.760×10-1	-0.0136926	0.00999459	1.707×10-1	5.506×10-1	-0.0128183	0.0102039	2.091×10-1	6.613×10-1	-0.0108687	0.00999058
5alpha-pregnan-3beta,20beta-diol monosulfate (1)	Lipid	Progestin Steroids	0.0930604	-0.00330302	0.00999252	7.410×10-1	9.219×10-1	0.00470309	0.0099927	6.379×10-1	8.864×10-1	0.00535568	0.0101193	5.966×10-1	8.884×10-1	0.0140274	0.00999767	1.606×10-1	5.362×10-1	0.015292	0.0102023	1.339×10-1	5.586×10-1	-0.0180853	0.00999129	7.031×10-2	3.640×10-1	-0.0188721	0.0105083	7.254×10-2	4.243×10-1	0.0063299	0.00999429	5.265×10-1	8.271×10-1	0.0076694	0.0103357	4.581×10-1	8.331×10-1	-0.00841407	0.00999518	3.999×10-1	7.531×10-1	-0.00807623	0.0102046	4.287×10-1	8.155×10-1	-0.0161089	0.00998987
5alpha-pregnan-diol disulfate	Lipid	Progestin Steroids	0.423465	-0.00539423	0.00999243	5.893×10-1	8.629×10-1	0.000704209	0.00999281	9.438×10-1	9.830×10-1	0.00159274	0.0101193	8.749×10-1	9.709×10-1	0.00881861	0.00999826	3.778×10-1	7.344×10-1	0.0103019	0.0102028	3.127×10-1	7.450×10-1	0.00137285	0.00999291	8.907×10-1	9.696×10-1	0.00336606	0.0105098	7.488×10-1	9.383×10-1	0.0188884	0.00999271	5.876×10-2	3.334×10-1	0.0216696	0.0103337	3.602×10-2	3.004×10-1	0.000272456	0.00999553	9.783×10-1	9.960×10-1	0.00141611	0.0102048	8.896×10-1	9.744×10-1	-0.00595265	0.00999099
pregnanediol-3-glucuronide	Lipid	Progestin Steroids	0.0861707	-0.00942328	0.00999214	3.457×10-1	7.133×10-1	0.00419365	0.00999273	6.747×10-1	8.966×10-1	0.00582112	0.0101188	5.651×10-1	8.763×10-1	0.0106271	0.00999809	2.878×10-1	6.683×10-1	0.013021	0.0102022	2.019×10-1	6.522×10-1	-0.0167506	0.00999152	9.367×10-2	4.237×10-1	-0.0152996	0.0105084	1.454×10-1	5.739×10-1	0.00224367	0.00999446	8.224×10-1	9.495×10-1	0.00496736	0.0103355	6.308×10-1	9.018×10-1	-0.0136581	0.0099946	1.718×10-1	5.522×10-1	-0.0122572	0.0102038	2.297×10-1	6.799×10-1	-0.0162357	0.00998985
3b-hydroxy-5-cholenoic acid	Lipid	Secondary Bile Acid Metabolism	0.256316	-0.000535747	0.00999258	9.572×10-1	9.884×10-1	-0.0102561	0.00999229	3.047×10-1	6.791×10-1	-0.0104302	0.0101189	3.027×10-1	7.360×10-1	-0.00189156	0.00999863	8.500×10-1	9.580×10-1	-0.00185851	0.0102035	8.555×10-1	9.649×10-1	-0.0145066	0.00999187	1.466×10-1	5.137×10-1	-0.0158617	0.0105088	1.312×10-1	5.531×10-1	-0.00443128	0.00999439	6.575×10-1	8.908×10-1	-0.00459288	0.010336	6.568×10-1	9.071×10-1	0.00599386	0.00999535	5.487×10-1	8.419×10-1	0.00635949	0.0102048	5.332×10-1	8.610×10-1	-0.0100235	0.00999067
deoxycholate	Lipid	Secondary Bile Acid Metabolism	0.109935	0.00707204	0.00999233	4.791×10-1	7.985×10-1	0.0112721	0.00999218	2.593×10-1	6.436×10-1	0.010417	0.0101187	3.033×10-1	7.361×10-1	0.0136287	0.00999772	1.729×10-1	5.526×10-1	0.0127241	0.0102025	2.124×10-1	6.656×10-1	-0.00143551	0.00999291	8.858×10-1	9.689×10-1	-0.00401004	0.0105097	7.028×10-1	9.251×10-1	-0.00697199	0.00999425	4.854×10-1	8.024×10-1	-0.00938316	0.0103354	3.640×10-1	7.757×10-1	0.00194573	0.00999551	8.457×10-1	9.567×10-1	0.000543632	0.0102047	9.575×10-1	9.910×10-1	-0.01017	0.00999065
deoxycholic acid 12-sulfate*	Lipid	Secondary Bile Acid Metabolism	0.240539	-0.00649512	0.00999237	5.157×10-1	8.186×10-1	-0.00285375	0.00999277	7.752×10-1	9.336×10-1	-0.00187792	0.0101192	8.528×10-1	9.649×10-1	0.00738774	0.00999838	4.600×10-1	7.905×10-1	0.00904041	0.0102029	3.756×10-1	7.816×10-1	0.0170746	0.00999147	8.750×10-2	4.083×10-1	0.0211103	0.0105077	4.456×10-2	3.353×10-1	0.00424938	0.0099944	6.707×10-1	8.949×10-1	0.00631434	0.0103357	5.413×10-1	8.651×10-1	0.0137824	0.00999458	1.679×10-1	5.476×10-1	0.0157278	0.0102035	1.232×10-1	5.376×10-1	0.00215113	0.00999115
deoxycholic acid glucuronide	Lipid	Secondary Bile Acid Metabolism	0.0627059	-0.00617132	0.00999239	5.369×10-1	8.345×10-1	0.0121411	0.00999208	2.244×10-1	6.133×10-1	0.0134456	0.0101184	1.839×10-1	6.323×10-1	-0.00761109	0.00999836	4.465×10-1	7.829×10-1	-0.00664493	0.0102031	5.149×10-1	8.517×10-1	-0.0130439	0.00999207	1.918×10-1	5.779×10-1	-0.0123135	0.0105091	2.413×10-1	6.896×10-1	-0.0104355	0.00999395	2.964×10-1	6.745×10-1	-0.00947808	0.0103354	3.591×10-1	7.725×10-1	0.003858	0.00999545	6.995×10-1	9.070×10-1	0.00531622	0.0102046	6.024×10-1	8.908×10-1	0.0283863	0.00998714
glycocholenate sulfate*	Lipid	Secondary Bile Acid Metabolism	9.98502e-05	-0.00192786	0.00999256	8.470×10-1	9.571×10-1	-0.00236136	0.00999279	8.132×10-1	9.469×10-1	-0.00211019	0.0101194	8.348×10-1	9.626×10-1	-0.00319123	0.0099986	7.496×10-1	9.247×10-1	-0.002923	0.0102034	7.745×10-1	9.478×10-1	0.0128557	0.0099921	1.983×10-1	5.856×10-1	0.0148795	0.010509	1.568×10-1	5.931×10-1	0.00539486	0.00999434	5.894×10-1	8.629×10-1	0.00629471	0.0103359	5.425×10-1	8.658×10-1	0.00022745	0.00999553	9.818×10-1	9.963×10-1	0.00064168	0.0102049	9.499×10-1	9.904×10-1	-0.00187443	0.00999115
glycodeoxycholate	Lipid	Secondary Bile Acid Metabolism	0.255317	0.0104424	0.00999203	2.960×10-1	6.741×10-1	0.0141161	0.00999182	1.578×10-1	5.322×10-1	0.0127893	0.0101181	2.063×10-1	6.583×10-1	0.00348814	0.00999859	7.272×10-1	9.173×10-1	0.00146556	0.0102029	8.858×10-1	9.731×10-1	0.0141622	0.00999192	1.564×10-1	5.303×10-1	0.0120876	0.0105088	2.501×10-1	6.940×10-1	0.000588114	0.00999449	9.531×10-1	9.863×10-1	-0.00221674	0.0103355	8.302×10-1	9.626×10-1	-0.004398	0.00999543	6.599×10-1	8.915×10-1	-0.00677544	0.0102042	5.067×10-1	8.478×10-1	-0.00573527	0.00999101
glycodeoxycholate 3-sulfate	Lipid	Secondary Bile Acid Metabolism	0.0627059	0.00721043	0.00999232	4.706×10-1	7.941×10-1	0.00430073	0.00999272	6.669×10-1	8.947×10-1	0.00324621	0.0101191	7.484×10-1	9.382×10-1	0.00937609	0.00999821	3.484×10-1	7.157×10-1	0.00826721	0.0102029	4.178×10-1	8.083×10-1	0.0211868	0.00999068	3.398×10-2	2.443×10-1	0.0209642	0.0105077	4.606×10-2	3.393×10-1	0.00404474	0.00999441	6.857×10-1	8.995×10-1	0.00236059	0.0103358	8.193×10-1	9.602×10-1	-0.00249608	0.0099955	8.028×10-1	9.427×10-1	-0.00411485	0.0102046	6.868×10-1	9.209×10-1	-0.000225683	0.00999117
glycohyocholate	Lipid	Secondary Bile Acid Metabolism	0.478982	-0.00705363	0.00999233	4.803×10-1	7.989×10-1	-0.000450452	0.00999281	9.640×10-1	9.907×10-1	0.000676573	0.0101192	9.467×10-1	9.898×10-1	-0.00249356	0.00999862	8.031×10-1	9.427×10-1	-0.00113303	0.0102032	9.116×10-1	9.794×10-1	-0.00614343	0.00999274	5.387×10-1	8.352×10-1	-0.00437902	0.0105097	6.769×10-1	9.156×10-1	0.000930148	0.00999448	9.259×10-1	9.794×10-1	0.0029169	0.0103358	7.778×10-1	9.482×10-1	0.00108471	0.00999552	9.136×10-1	9.763×10-1	0.00261096	0.0102047	7.981×10-1	9.550×10-1	-9.08841e-05	0.00999117
glycolithocholate	Lipid	Secondary Bile Acid Metabolism	0.457813	-0.000720865	0.00999258	9.425×10-1	9.830×10-1	-0.00913226	0.0099924	3.608×10-1	7.227×10-1	-0.0092479	0.010119	3.608×10-1	7.735×10-1	-0.000653929	0.00999865	9.479×10-1	9.840×10-1	-0.000531365	0.0102035	9.585×10-1	9.910×10-1	0.013741	0.00999198	1.691×10-1	5.488×10-1	0.0154453	0.0105089	1.417×10-1	5.680×10-1	-0.0076148	0.0099942	4.461×10-1	7.829×10-1	-0.00794694	0.0103358	4.420×10-1	8.241×10-1	0.00384218	0.00999546	7.007×10-1	9.070×10-1	0.00415577	0.0102049	6.838×10-1	9.197×10-1	0.00798086	0.00999085
glycolithocholate sulfate*	Lipid	Secondary Bile Acid Metabolism	0.00419371	0.00496615	0.00999246	6.192×10-1	8.783×10-1	0.00951477	0.00999236	3.410×10-1	7.092×10-1	0.00895494	0.0101189	3.762×10-1	7.826×10-1	0.00989807	0.00999816	3.222×10-1	6.936×10-1	0.00927639	0.010203	3.633×10-1	7.752×10-1	0.00789234	0.00999261	4.297×10-1	7.760×10-1	0.00702842	0.0105097	5.037×10-1	8.472×10-1	0.00660055	0.00999427	5.090×10-1	8.161×10-1	0.0057054	0.0103358	5.810×10-1	8.819×10-1	-0.0137311	0.00999459	1.695×10-1	5.491×10-1	-0.0153534	0.0102037	1.324×10-1	5.549×10-1	-0.00786494	0.00999086
glycoursodeoxycholate	Lipid	Secondary Bile Acid Metabolism	0.0211682	-0.000373498	0.00999258	9.702×10-1	9.924×10-1	0.00607725	0.00999263	5.431×10-1	8.387×10-1	0.00629192	0.0101193	5.341×10-1	8.616×10-1	-0.00895492	0.00999825	3.705×10-1	7.299×10-1	-0.00924719	0.0102031	3.648×10-1	7.759×10-1	-0.010521	0.00999237	2.924×10-1	6.734×10-1	-0.0115089	0.0105094	2.735×10-1	7.152×10-1	-0.00597124	0.00999431	5.502×10-1	8.430×10-1	-0.00628396	0.0103359	5.432×10-1	8.659×10-1	-0.00199108	0.00999551	8.421×10-1	9.553×10-1	-0.0019968	0.0102049	8.449×10-1	9.635×10-1	-0.00676538	0.00999094
glycoursodeoxycholic acid sulfate (1)	Lipid	Secondary Bile Acid Metabolism	0.349176	-0.0049671	0.00999246	6.191×10-1	8.783×10-1	0.0156274	0.00999159	1.178×10-1	4.651×10-1	0.0168261	0.0101179	9.634×10-2	4.824×10-1	-0.00143106	0.00999864	8.862×10-1	9.689×10-1	-0.000459575	0.0102034	9.641×10-1	9.910×10-1	0.000446478	0.00999292	9.644×10-1	9.907×10-1	0.00219515	0.0105099	8.346×10-1	9.626×10-1	0.0062036	0.0099943	5.348×10-1	8.326×10-1	0.00798782	0.0103356	4.396×10-1	8.237×10-1	0.00632259	0.00999533	5.270×10-1	8.272×10-1	0.00763216	0.0102046	4.545×10-1	8.309×10-1	0.0093462	0.00999073
hyocholate	Lipid	Secondary Bile Acid Metabolism	0.338592	0.00445094	0.00999248	6.560×10-1	8.908×10-1	-0.0117578	0.00999212	2.393×10-1	6.293×10-1	-0.0127749	0.0101185	2.068×10-1	6.584×10-1	-0.00519805	0.00999852	6.032×10-1	8.706×10-1	-0.00633617	0.0102032	5.346×10-1	8.618×10-1	-0.023166	0.00999024	2.042×10-2	1.793×10-1	-0.0271475	0.0105064	9.783×10-3	1.398×10-1	-0.0151335	0.00999334	1.300×10-1	4.877×10-1	-0.017397	0.0103345	9.233×10-2	4.747×10-1	-0.0151664	0.00999438	1.292×10-1	4.869×10-1	-0.0167413	0.0102035	1.009×10-1	4.936×10-1	0.00316784	0.00999112
isoursodeoxycholate	Lipid	Secondary Bile Acid Metabolism	0.00439341	-0.000202948	0.00999258	9.838×10-1	9.970×10-1	-0.00508463	0.00999268	6.109×10-1	8.738×10-1	-0.00518105	0.0101193	6.087×10-1	8.932×10-1	-0.0214855	0.00999635	3.163×10-2	2.334×10-1	-0.0223305	0.0102011	2.862×10-2	2.652×10-1	0.00438517	0.00999283	6.608×10-1	8.918×10-1	0.00491977	0.0105099	6.397×10-1	9.034×10-1	-0.0136455	0.00999356	1.722×10-1	5.522×10-1	-0.0145374	0.010335	1.596×10-1	5.957×10-1	0.0180452	0.0099939	7.101×10-2	3.663×10-1	0.01885	0.0102032	6.471×10-2	4.035×10-1	0.000889139	0.00999117
lithocholate sulfate (1)	Lipid	Secondary Bile Acid Metabolism	0.0963555	0.00281295	0.00999254	7.783×10-1	9.342×10-1	0.00624944	0.00999262	5.317×10-1	8.304×10-1	0.00595418	0.0101192	5.563×10-1	8.731×10-1	0.00775377	0.00999835	4.381×10-1	7.799×10-1	0.0074903	0.0102032	4.629×10-1	8.352×10-1	0.00969108	0.00999245	3.321×10-1	7.032×10-1	0.00975544	0.0105095	3.533×10-1	7.703×10-1	0.0178252	0.0099929	7.449×10-2	3.781×10-1	0.018296	0.0103344	7.669×10-2	4.346×10-1	0.0069854	0.00999529	4.847×10-1	8.021×10-1	0.00669007	0.0102047	5.121×10-1	8.507×10-1	-0.00692473	0.00999093
taurochenodeoxycholic acid 3-sulfate	Lipid	Secondary Bile Acid Metabolism	0.319621	0.0135668	0.00999166	1.746×10-1	5.559×10-1	0.0111898	0.00999219	2.628×10-1	6.475×10-1	0.00928436	0.0101181	3.589×10-1	7.723×10-1	-0.00355011	0.00999859	7.226×10-1	9.164×10-1	-0.00651156	0.0102024	5.233×10-1	8.544×10-1	0.0205536	0.00999081	3.969×10-2	2.680×10-1	0.0180867	0.0105075	8.522×10-2	4.599×10-1	-0.00319047	0.00999444	7.496×10-1	9.247×10-1	-0.00710904	0.0103349	4.916×10-1	8.424×10-1	-0.0127643	0.00999472	2.016×10-1	5.886×10-1	-0.0161509	0.0102027	1.135×10-1	5.216×10-1	0.0151103	0.00999003
taurocholenate sulfate*	Lipid	Secondary Bile Acid Metabolism	0.000499251	0.0125916	0.00999179	2.076×10-1	5.965×10-1	-0.0076663	0.00999252	4.430×10-1	7.817×10-1	-0.00989336	0.0101182	3.282×10-1	7.538×10-1	-0.010934	0.00999805	2.742×10-1	6.573×10-1	-0.0139979	0.0102017	1.701×10-1	6.109×10-1	0.0105302	0.00999237	2.920×10-1	6.730×10-1	0.00733418	0.0105089	4.853×10-1	8.407×10-1	0.0156264	0.00999327	1.179×10-1	4.651×10-1	0.0132798	0.0103344	1.988×10-1	6.483×10-1	0.00585032	0.00999536	5.584×10-1	8.473×10-1	0.00345469	0.0102041	7.349×10-1	9.340×10-1	0.00652884	0.00999096
taurodeoxycholate	Lipid	Secondary Bile Acid Metabolism	0.300849	0.0119797	0.00999186	2.306×10-1	6.183×10-1	-0.00374406	0.00999274	7.079×10-1	9.110×10-1	-0.00577273	0.0101186	5.683×10-1	8.772×10-1	0.0064827	0.00999844	5.168×10-1	8.192×10-1	0.00426481	0.0102027	6.759×10-1	9.153×10-1	0.0113	0.00999229	2.581×10-1	6.424×10-1	0.00839523	0.0105089	4.244×10-1	8.125×10-1	0.00832861	0.00999414	4.047×10-1	7.566×10-1	0.00564213	0.0103352	5.851×10-1	8.838×10-1	0.0107564	0.00999495	2.819×10-1	6.643×10-1	0.00869638	0.0102039	3.941×10-1	7.956×10-1	0.0102822	0.00999064
taurodeoxycholic acid 3-sulfate	Lipid	Secondary Bile Acid Metabolism	0.350974	0.0203194	0.00999052	4.199×10-2	2.748×10-1	0.00152117	0.0099928	8.790×10-1	9.666×10-1	-0.00171978	0.0101173	8.650×10-1	9.671×10-1	0.00475776	0.00999854	6.342×10-1	8.860×10-1	0.000738325	0.0102014	9.423×10-1	9.876×10-1	0.0266562	0.00998937	7.632×10-3	9.546×10-2	0.0225237	0.0105054	3.206×10-2	2.824×10-1	-0.0156384	0.00999327	1.176×10-1	4.651×10-1	-0.0222612	0.0103315	3.121×10-2	2.773×10-1	-0.000337073	0.00999553	9.731×10-1	9.941×10-1	-0.00461598	0.0102027	6.510×10-1	9.056×10-1	0.00538785	0.00999103
taurolithocholate 3-sulfate	Lipid	Secondary Bile Acid Metabolism	0.0357464	0.0134654	0.00999167	1.778×10-1	5.583×10-1	0.00267741	0.00999278	7.888×10-1	9.375×10-1	0.000572079	0.0101185	9.549×10-1	9.905×10-1	0.00997486	0.00999815	3.185×10-1	6.900×10-1	0.00759292	0.0102023	4.568×10-1	8.317×10-1	0.00606519	0.00999274	5.439×10-1	8.392×10-1	0.00209634	0.0105091	8.419×10-1	9.629×10-1	0.0132839	0.00999361	1.838×10-1	5.660×10-1	0.0105365	0.0103346	3.080×10-1	7.407×10-1	-0.00778032	0.00999523	4.363×10-1	7.795×10-1	-0.0109351	0.0102035	2.839×10-1	7.241×10-1	-0.000263235	0.00999117
ursodeoxycholate	Lipid	Secondary Bile Acid Metabolism	0.142187	0.0100164	0.00999208	3.162×10-1	6.876×10-1	0.0111885	0.00999219	2.629×10-1	6.475×10-1	0.0098561	0.0101185	3.300×10-1	7.552×10-1	0.0028879	0.00999861	7.727×10-1	9.326×10-1	0.000928926	0.010203	9.275×10-1	9.827×10-1	-0.0122536	0.00999217	2.201×10-1	6.098×10-1	-0.016984	0.0105081	1.061×10-1	5.053×10-1	-0.00576415	0.00999432	5.641×10-1	8.495×10-1	-0.00889385	0.0103352	3.895×10-1	7.922×10-1	0.00835969	0.00999518	4.030×10-1	7.556×10-1	0.00661054	0.0102042	5.171×10-1	8.519×10-1	0.0120006	0.00999045
butyrate/isobutyrate (4:0)	Lipid	Short Chain Fatty Acid	0.0720919	-0.00605257	0.0099924	5.447×10-1	8.394×10-1	0.00382701	0.00999274	7.017×10-1	9.073×10-1	0.00490113	0.0101191	6.282×10-1	9.004×10-1	0.00160952	0.00999864	8.721×10-1	9.638×10-1	0.00293178	0.0102033	7.739×10-1	9.476×10-1	-0.000987749	0.00999292	9.213×10-1	9.780×10-1	0.000980593	0.0105098	9.257×10-1	9.826×10-1	-0.0100416	0.00999399	3.150×10-1	6.874×10-1	-0.00908925	0.0103355	3.792×10-1	7.842×10-1	-0.00666281	0.00999531	5.050×10-1	8.134×10-1	-0.00567393	0.0102046	5.782×10-1	8.810×10-1	0.00719545	0.00999091
valerate (5:0)	Lipid	Short Chain Fatty Acid	0.254219	0.00735527	0.00999231	4.617×10-1	7.914×10-1	-0.00449666	0.00999271	6.527×10-1	8.895×10-1	-0.00579805	0.010119	5.667×10-1	8.767×10-1	-0.000401681	0.00999865	9.680×10-1	9.915×10-1	-0.00194435	0.0102032	8.489×10-1	9.645×10-1	-0.0183777	0.00999124	6.589×10-2	3.533×10-1	-0.0228461	0.0105073	2.970×10-2	2.693×10-1	-0.00204617	0.00999447	8.378×10-1	9.539×10-1	-0.0041926	0.0103357	6.850×10-1	9.197×10-1	-0.000144361	0.00999553	9.885×10-1	9.991×10-1	-0.0016942	0.0102047	8.681×10-1	9.686×10-1	0.0025164	0.00999114
sphingadienine	Lipid	Sphingolipid Synthesis	0.285871	0.00862029	0.00999221	3.883×10-1	7.424×10-1	0.0025791	0.00999278	7.963×10-1	9.403×10-1	0.00125329	0.0101191	9.014×10-1	9.777×10-1	0.00530906	0.00999851	5.954×10-1	8.656×10-1	0.00373973	0.0102031	7.140×10-1	9.269×10-1	-0.00826533	0.00999258	4.082×10-1	7.595×10-1	-0.0120945	0.0105089	2.498×10-1	6.940×10-1	-0.000977861	0.00999448	9.221×10-1	9.780×10-1	-0.00339486	0.0103356	7.426×10-1	9.360×10-1	0.00667773	0.00999531	5.041×10-1	8.130×10-1	0.00515056	0.0102045	6.138×10-1	8.953×10-1	0.0100466	0.00999067
sphinganine	Lipid	Sphingolipid Synthesis	0.136495	-0.00593249	0.0099924	5.527×10-1	8.439×10-1	0.0077199	0.00999252	4.398×10-1	7.808×10-1	0.00887353	0.0101189	3.805×10-1	7.853×10-1	-0.00317931	0.0099986	7.505×10-1	9.247×10-1	-0.0020797	0.0102033	8.385×10-1	9.626×10-1	-0.0126896	0.00999212	2.041×10-1	5.909×10-1	-0.0120034	0.0105092	2.534×10-1	6.986×10-1	-0.00801857	0.00999417	4.224×10-1	7.708×10-1	-0.00695851	0.0103357	5.008×10-1	8.460×10-1	0.0090734	0.00999512	3.640×10-1	7.235×10-1	0.0107018	0.0102042	2.943×10-1	7.299×10-1	-0.00223242	0.00999115
sphinganine-1-phosphate	Lipid	Sphingolipid Synthesis	0.0705941	-0.0060191	0.0099924	5.469×10-1	8.415×10-1	0.00146953	0.0099928	8.831×10-1	9.684×10-1	0.00247835	0.0101192	8.065×10-1	9.577×10-1	-0.00589676	0.00999848	5.554×10-1	8.451×10-1	-0.00489139	0.0102032	6.317×10-1	9.018×10-1	0.00279297	0.00999289	7.799×10-1	9.342×10-1	0.00515084	0.0105097	6.241×10-1	8.985×10-1	-0.0140774	0.0099935	1.590×10-1	5.334×10-1	-0.0134143	0.010335	1.943×10-1	6.426×10-1	0.00223668	0.0099955	8.229×10-1	9.495×10-1	0.00359445	0.0102047	7.247×10-1	9.318×10-1	-0.00495371	0.00999105
behenoyl sphingomyelin (d18:1/22:0)*	Lipid	Sphingomyelins	0.0178732	0.00269742	0.00999254	7.872×10-1	9.373×10-1	0.0131934	0.00999194	1.867×10-1	5.706×10-1	0.0130932	0.0101186	1.957×10-1	6.439×10-1	-0.000276352	0.00999865	9.780×10-1	9.960×10-1	-0.000847426	0.0102035	9.338×10-1	9.846×10-1	-0.00536282	0.00999278	5.915×10-1	8.639×10-1	-0.00685551	0.0105098	5.142×10-1	8.511×10-1	-0.00370243	0.00999442	7.111×10-1	9.121×10-1	-0.00469451	0.0103359	6.497×10-1	9.056×10-1	-0.0102032	0.00999501	3.074×10-1	6.817×10-1	-0.0112003	0.0102043	2.724×10-1	7.138×10-1	0.00964292	0.00999071
hydroxypalmitoyl sphingomyelin (d18:1/16:0(OH))**	Lipid	Sphingomyelins	0.00249626	-0.0163766	0.00999124	1.012×10-1	4.345×10-1	-0.00857671	0.00999245	3.907×10-1	7.445×10-1	-0.00615139	0.0101179	5.432×10-1	8.659×10-1	-0.00154996	0.00999864	8.768×10-1	9.657×10-1	0.00178387	0.0102021	8.612×10-1	9.656×10-1	-0.00608899	0.00999274	5.423×10-1	8.382×10-1	-0.00112554	0.0105086	9.147×10-1	9.799×10-1	-0.00659426	0.00999427	5.094×10-1	8.163×10-1	-0.00258921	0.0103347	8.022×10-1	9.558×10-1	-0.0329503	0.0099901	9.761×10-4	2.222×10-2	-0.030905	0.0101989	2.450×10-3	5.780×10-2	0.00773817	0.00999087
lignoceroyl sphingomyelin (d18:1/24:0)	Lipid	Sphingomyelins	0.22636	0.0050793	0.00999245	6.112×10-1	8.738×10-1	0.0223275	0.00999032	2.544×10-2	2.038×10-1	0.0220749	0.0101169	2.913×10-2	2.675×10-1	0.0190202	0.00999684	5.712×10-2	3.281×10-1	0.0187517	0.0102016	6.608×10-2	4.065×10-1	0.00575204	0.00999276	5.649×10-1	8.495×10-1	0.00462237	0.0105098	6.601×10-1	9.086×10-1	0.00998115	0.00999399	3.180×10-1	6.893×10-1	0.00928983	0.0103355	3.688×10-1	7.786×10-1	-0.00433872	0.00999544	6.642×10-1	8.933×10-1	-0.00558804	0.0102047	5.840×10-1	8.838×10-1	0.00174531	0.00999116
palmitoyl sphingomyelin (d18:1/16:0)	Lipid	Sphingomyelins	0.00109835	-0.0137919	0.00999163	1.675×10-1	5.476×10-1	0.00474446	0.0099927	6.349×10-1	8.862×10-1	0.00709104	0.0101182	4.834×10-1	8.402×10-1	-0.00324965	0.0099986	7.452×10-1	9.231×10-1	-0.000522264	0.0102025	9.592×10-1	9.910×10-1	-0.0048608	0.00999281	6.267×10-1	8.812×10-1	-0.00065238	0.010509	9.505×10-1	9.904×10-1	0.000172414	0.00999449	9.862×10-1	9.980×10-1	0.00394284	0.010335	7.028×10-1	9.251×10-1	-0.0239339	0.00999267	1.663×10-2	1.572×10-1	-0.0220502	0.0102016	3.068×10-2	2.744×10-1	-0.0112355	0.00999054
sphingomyelin (d17:1/14:0, d16:1/15:0)*	Lipid	Sphingomyelins	0.0125811	-0.00560984	0.00999242	5.745×10-1	8.549×10-1	-0.00281197	0.00999277	7.784×10-1	9.342×10-1	-0.00197797	0.0101193	8.450×10-1	9.635×10-1	0.0112745	0.00999802	2.595×10-1	6.437×10-1	0.012904	0.0102025	2.060×10-1	6.582×10-1	-0.0165097	0.00999156	9.849×10-2	4.292×10-1	-0.0163393	0.0105086	1.200×10-1	5.340×10-1	0.0123892	0.00999372	2.151×10-1	6.034×10-1	0.0147779	0.0103349	1.528×10-1	5.861×10-1	0.00223515	0.0099955	8.231×10-1	9.495×10-1	0.00350696	0.0102047	7.311×10-1	9.329×10-1	0.0122829	0.00999042
sphingomyelin (d17:1/16:0, d18:1/15:0, d16:1/17:0)*	Lipid	Sphingomyelins	0.000998502	-0.00188379	0.00999256	8.505×10-1	9.580×10-1	-0.00941519	0.00999237	3.461×10-1	7.140×10-1	-0.00935032	0.010119	3.555×10-1	7.707×10-1	0.0017955	0.00999863	8.575×10-1	9.598×10-1	0.00226049	0.0102035	8.247×10-1	9.606×10-1	-0.0118395	0.00999222	2.361×10-1	6.249×10-1	-0.01245	0.0105093	2.362×10-1	6.874×10-1	0.00642146	0.00999428	5.206×10-1	8.224×10-1	0.00738057	0.0103358	4.752×10-1	8.382×10-1	-0.00455474	0.00999543	6.486×10-1	8.881×10-1	-0.00435175	0.0102049	6.698×10-1	9.117×10-1	0.00759087	0.00999088
sphingomyelin (d17:2/16:0, d18:2/15:0)*	Lipid	Sphingomyelins	0.031353	-0.0116297	0.0099919	2.445×10-1	6.315×10-1	0.00231807	0.00999279	8.166×10-1	9.472×10-1	0.00425401	0.0101187	6.742×10-1	9.143×10-1	0.0107627	0.00999807	2.817×10-1	6.643×10-1	0.0136201	0.0102019	1.819×10-1	6.295×10-1	-0.00755169	0.00999264	4.498×10-1	7.844×10-1	-0.00436927	0.0105092	6.776×10-1	9.157×10-1	0.000812471	0.00999449	9.352×10-1	9.825×10-1	0.00403808	0.0103353	6.960×10-1	9.220×10-1	-0.0106944	0.00999496	2.847×10-1	6.674×10-1	-0.00870524	0.0102039	3.936×10-1	7.956×10-1	0.0160339	0.00998989
sphingomyelin (d18:1/14:0, d16:1/16:0)*	Lipid	Sphingomyelins	0	0.00661423	0.00999236	5.080×10-1	8.158×10-1	-0.00356712	0.00999275	7.211×10-1	9.160×10-1	-0.00472529	0.0101191	6.405×10-1	9.035×10-1	0.013067	0.0099978	1.912×10-1	5.779×10-1	0.0122342	0.0102025	2.305×10-1	6.816×10-1	-0.0157523	0.00999168	1.149×10-1	4.600×10-1	-0.0196885	0.010508	6.100×10-2	3.955×10-1	0.0143451	0.00999346	1.512×10-1	5.196×10-1	0.0135385	0.010335	1.902×10-1	6.372×10-1	0.00340808	0.00999547	7.331×10-1	9.198×10-1	0.00216383	0.0102047	8.321×10-1	9.626×10-1	0.0165968	0.00998979
sphingomyelin (d18:1/17:0, d17:1/18:0, d19:1/16:0)	Lipid	Sphingomyelins	0.0013979	0.00640009	0.00999237	5.219×10-1	8.231×10-1	-0.0048486	0.0099927	6.275×10-1	8.819×10-1	-0.00600476	0.0101191	5.529×10-1	8.711×10-1	0.00349214	0.00999859	7.269×10-1	9.173×10-1	0.00230844	0.0102033	8.210×10-1	9.605×10-1	-0.00662273	0.0099927	5.075×10-1	8.153×10-1	-0.00951728	0.0105094	3.652×10-1	7.759×10-1	-0.00204507	0.00999447	8.379×10-1	9.539×10-1	-0.00393112	0.0103358	7.037×10-1	9.251×10-1	0.00456737	0.00999542	6.477×10-1	8.880×10-1	0.00341704	0.0102047	7.377×10-1	9.342×10-1	0.00145796	0.00999116
sphingomyelin (d18:1/18:1, d18:2/18:0)	Lipid	Sphingomyelins	0.000898652	0.000555525	0.00999258	9.557×10-1	9.876×10-1	0.00280533	0.00999277	7.789×10-1	9.342×10-1	0.00278693	0.0101194	7.830×10-1	9.508×10-1	0.00243409	0.00999862	8.077×10-1	9.457×10-1	0.00241933	0.0102035	8.126×10-1	9.599×10-1	0.00733786	0.00999266	4.628×10-1	7.916×10-1	0.00792584	0.0105097	4.508×10-1	8.302×10-1	-0.0184016	0.0099928	6.558×10-2	3.530×10-1	-0.0198304	0.0103342	5.502×10-2	3.699×10-1	-0.00487024	0.00999541	6.261×10-1	8.811×10-1	-0.00519255	0.0102048	6.109×10-1	8.940×10-1	-0.0147113	0.00999009
sphingomyelin (d18:1/19:0, d19:1/18:0)*	Lipid	Sphingomyelins	0.00429356	0.0102606	0.00999205	3.045×10-1	6.791×10-1	-0.00353888	0.00999275	7.232×10-1	9.164×10-1	-0.00528486	0.0101188	6.015×10-1	8.903×10-1	0.0117931	0.00999796	2.382×10-1	6.279×10-1	0.0101512	0.0102025	3.198×10-1	7.476×10-1	-0.0096434	0.00999246	3.345×10-1	7.043×10-1	-0.0141806	0.0105085	1.772×10-1	6.205×10-1	0.00771718	0.00999419	4.400×10-1	7.809×10-1	0.00545676	0.0103354	5.975×10-1	8.890×10-1	0.0104982	0.00999498	2.936×10-1	6.736×10-1	0.00878814	0.010204	3.891×10-1	7.918×10-1	0.000984113	0.00999117
sphingomyelin (d18:1/20:0, d16:1/22:0)*	Lipid	Sphingomyelins	0.00249626	0.0162222	0.00999126	1.045×10-1	4.432×10-1	0.00391937	0.00999274	6.949×10-1	9.049×10-1	0.00140064	0.0101181	8.899×10-1	9.744×10-1	0.0112612	0.00999802	2.600×10-1	6.445×10-1	0.0083604	0.0102018	4.125×10-1	8.042×10-1	-0.00991469	0.00999243	3.211×10-1	6.924×10-1	-0.0165226	0.0105073	1.159×10-1	5.243×10-1	0.00727121	0.00999423	4.669×10-1	7.925×10-1	0.00335522	0.0103347	7.454×10-1	9.374×10-1	0.00777364	0.00999523	4.367×10-1	7.797×10-1	0.00469726	0.0102035	6.453×10-1	9.039×10-1	0.00612676	0.00999098
sphingomyelin (d18:1/20:1, d18:2/20:0)*	Lipid	Sphingomyelins	0.00149775	-0.00742605	0.0099923	4.574×10-1	7.897×10-1	-0.000143738	0.00999281	9.885×10-1	9.991×10-1	0.00105119	0.0101192	9.173×10-1	9.805×10-1	0.00265335	0.00999862	7.907×10-1	9.382×10-1	0.00430368	0.0102031	6.732×10-1	9.134×10-1	-0.0030596	0.00999288	7.595×10-1	9.282×10-1	-0.000840561	0.0105097	9.363×10-1	9.860×10-1	-0.00849083	0.00999413	3.956×10-1	7.486×10-1	-0.00705655	0.0103355	4.948×10-1	8.434×10-1	-0.0165755	0.00999416	9.724×10-2	4.284×10-1	-0.0157171	0.0102035	1.235×10-1	5.376×10-1	-0.00467663	0.00999106
sphingomyelin (d18:1/20:2, d18:2/20:1, d16:1/22:2)*	Lipid	Sphingomyelins	0.0517224	-0.0185723	0.00999085	6.307×10-2	3.436×10-1	-0.0125564	0.00999203	2.089×10-1	5.974×10-1	-0.00987777	0.0101172	3.289×10-1	7.540×10-1	0.00344246	0.00999859	7.306×10-1	9.193×10-1	0.00743801	0.0102015	4.660×10-1	8.352×10-1	-0.0129717	0.00999208	1.943×10-1	5.802×10-1	-0.00798612	0.0105079	4.473×10-1	8.271×10-1	-0.00558293	0.00999433	5.764×10-1	8.555×10-1	-0.000909312	0.0103343	9.299×10-1	9.831×10-1	-0.014734	0.00999444	1.405×10-1	5.064×10-1	-0.0114583	0.0102026	2.614×10-1	7.046×10-1	-0.00698953	0.00999093
sphingomyelin (d18:1/21:0, d17:1/22:0, d16:1/23:0)*	Lipid	Sphingomyelins	0.00389416	0.017521	0.00999104	7.952×10-2	3.900×10-1	0.000533155	0.00999281	9.575×10-1	9.885×10-1	-0.00228121	0.0101179	8.216×10-1	9.605×10-1	0.0197746	0.0099967	4.794×10-2	2.961×10-1	0.0169559	0.0102005	9.649×10-2	4.825×10-1	-0.00961794	0.00999246	3.358×10-1	7.046×10-1	-0.0166392	0.0105071	1.133×10-1	5.216×10-1	0.0113348	0.00999385	2.567×10-1	6.419×10-1	0.00734692	0.0103342	4.771×10-1	8.383×10-1	0.0107426	0.00999495	2.825×10-1	6.647×10-1	0.00751906	0.0102031	4.612×10-1	8.348×10-1	0.01877	0.00998941
sphingomyelin (d18:1/22:1, d18:2/22:0, d16:1/24:1)*	Lipid	Sphingomyelins	0.00269596	0.00335351	0.00999252	7.372×10-1	9.200×10-1	0.00338754	0.00999276	7.346×10-1	9.199×10-1	0.00293233	0.0101194	7.720×10-1	9.474×10-1	0.0130281	0.0099978	1.926×10-1	5.791×10-1	0.0128703	0.0102026	2.072×10-1	6.590×10-1	-0.0187639	0.00999116	6.040×10-2	3.364×10-1	-0.0219026	0.0105077	3.715×10-2	3.053×10-1	0.0073989	0.00999422	4.591×10-1	7.905×10-1	0.00699863	0.0103358	4.983×10-1	8.450×10-1	-0.00571694	0.00999537	5.674×10-1	8.509×10-1	-0.00666227	0.0102047	5.139×10-1	8.510×10-1	0.00899065	0.00999077
sphingomyelin (d18:1/22:2, d18:2/22:1, d16:1/24:2)*	Lipid	Sphingomyelins	0.00169745	-0.0121027	0.00999185	2.258×10-1	6.141×10-1	-0.021192	0.00999057	3.393×10-2	2.442×10-1	-0.0197769	0.0101168	5.063×10-2	3.543×10-1	0.00357063	0.00999859	7.210×10-1	9.160×10-1	0.00622915	0.0102026	5.415×10-1	8.654×10-1	-0.00117403	0.00999292	9.065×10-1	9.749×10-1	0.00284682	0.0105092	7.865×10-1	9.522×10-1	-0.00143829	0.00999448	8.856×10-1	9.689×10-1	0.00175999	0.0103353	8.648×10-1	9.670×10-1	-0.0158708	0.00999427	1.123×10-1	4.556×10-1	-0.014001	0.0102033	1.700×10-1	6.109×10-1	0.00877651	0.00999079
sphingomyelin (d18:1/24:1, d18:2/24:0)*	Lipid	Sphingomyelins	0.0117823	-0.0211769	0.00999034	3.405×10-2	2.444×10-1	0.00379725	0.00999274	7.040×10-1	9.085×10-1	0.00731171	0.0101169	4.699×10-1	8.358×10-1	-0.00733786	0.00999838	4.630×10-1	7.916×10-1	-0.00324703	0.0102012	7.503×10-1	9.383×10-1	-0.00448469	0.00999282	6.536×10-1	8.899×10-1	0.0022931	0.0105076	8.273×10-1	9.621×10-1	-0.00771825	0.00999419	4.400×10-1	7.809×10-1	-0.00248307	0.0103337	8.101×10-1	9.591×10-1	-0.0286643	0.00999142	4.128×10-3	6.235×10-2	-0.0254304	0.0101995	1.267×10-2	1.627×10-1	-0.00786563	0.00999086
sphingomyelin (d18:1/25:0, d19:0/24:1, d20:1/23:0, d19:1/24:0)*	Lipid	Sphingomyelins	0.22656	0.00968458	0.00999211	3.325×10-1	7.034×10-1	-0.000635043	0.00999281	9.493×10-1	9.848×10-1	-0.00221428	0.010119	8.268×10-1	9.619×10-1	0.0195663	0.00999674	5.034×10-2	3.042×10-1	0.0183648	0.0102014	7.185×10-2	4.219×10-1	-0.0166736	0.00999153	9.519×10-2	4.249×10-1	-0.0217591	0.0105073	3.840×10-2	3.102×10-1	0.0183516	0.00999281	6.632×10-2	3.541×10-1	0.0169863	0.0103342	1.003×10-1	4.930×10-1	0.00712509	0.00999528	4.760×10-1	7.971×10-1	0.00539344	0.0102043	5.971×10-1	8.886×10-1	0.00261499	0.00999114
sphingomyelin (d18:2/14:0, d18:1/14:1)*	Lipid	Sphingomyelins	0.00259611	-0.018681	0.00999083	6.154×10-2	3.394×10-1	-0.00176246	0.0099928	8.600×10-1	9.608×10-1	0.00120791	0.0101177	9.050×10-1	9.779×10-1	0.0134112	0.00999775	1.798×10-1	5.613×10-1	0.0178409	0.0102002	8.031×10-2	4.477×10-1	-0.0136901	0.00999199	1.707×10-1	5.506×10-1	-0.00874358	0.0105078	4.054×10-1	8.000×10-1	0.00106558	0.00999448	9.151×10-1	9.770×10-1	0.00623031	0.0103341	5.466×10-1	8.676×10-1	-0.00363789	0.00999546	7.159×10-1	9.136×10-1	0.000129237	0.0102032	9.899×10-1	9.974×10-1	0.0129607	0.00999033
sphingomyelin (d18:2/16:0, d18:1/16:1)*	Lipid	Sphingomyelins	0.000599101	-0.0158542	0.00999132	1.126×10-1	4.557×10-1	0.00111701	0.00999281	9.110×10-1	9.753×10-1	0.00370429	0.0101181	7.143×10-1	9.269×10-1	0.00417209	0.00999856	6.765×10-1	8.971×10-1	0.00763382	0.0102019	4.543×10-1	8.309×10-1	-0.0122212	0.00999218	2.213×10-1	6.106×10-1	-0.00808707	0.0105084	4.416×10-1	8.241×10-1	-0.00543989	0.00999434	5.862×10-1	8.619×10-1	-0.00149705	0.0103348	8.848×10-1	9.730×10-1	-0.0248207	0.00999245	1.301×10-2	1.354×10-1	-0.0225416	0.0102012	2.715×10-2	2.566×10-1	-0.0073127	0.0099909
sphingomyelin (d18:2/18:1)*	Lipid	Sphingomyelins	0.00369446	-0.0128295	0.00999176	1.992×10-1	5.865×10-1	-0.018307	0.00999114	6.693×10-2	3.558×10-1	-0.0167013	0.0101172	9.881×10-2	4.880×10-1	-0.00193031	0.00999863	8.469×10-1	9.571×10-1	0.000651861	0.0102027	9.491×10-1	9.904×10-1	-0.0127824	0.00999211	2.008×10-1	5.883×10-1	-0.00974381	0.0105087	3.538×10-1	7.703×10-1	-0.00431654	0.0099944	6.658×10-1	8.940×10-1	-0.00112	0.0103352	9.137×10-1	9.798×10-1	-0.0253713	0.00999231	1.113×10-2	1.220×10-1	-0.0237503	0.0102014	1.992×10-2	2.158×10-1	-0.0107909	0.00999059
sphingomyelin (d18:2/21:0, d16:2/23:0)*	Lipid	Sphingomyelins	0.00579131	0.00400418	0.0099925	6.886×10-1	9.012×10-1	-0.0091848	0.00999239	3.580×10-1	7.203×10-1	-0.0100644	0.0101189	3.199×10-1	7.477×10-1	0.00672541	0.00999843	5.012×10-1	8.119×10-1	0.00617232	0.0102032	5.452×10-1	8.669×10-1	-0.00913653	0.00999251	3.606×10-1	7.226×10-1	-0.011477	0.0105093	2.748×10-1	7.168×10-1	0.00939332	0.00999405	3.473×10-1	7.143×10-1	0.00895417	0.0103356	3.863×10-1	7.894×10-1	0.0029856	0.00999548	7.652×10-1	9.296×10-1	0.00227131	0.0102049	8.239×10-1	9.605×10-1	0.0088962	0.00999077
sphingomyelin (d18:2/23:0, d18:1/23:1, d17:1/24:1)*	Lipid	Sphingomyelins	0.00289566	0.0011709	0.00999257	9.067×10-1	9.749×10-1	-0.000301171	0.00999281	9.760×10-1	9.957×10-1	-0.000497808	0.0101194	9.608×10-1	9.910×10-1	0.0117512	0.00999796	2.399×10-1	6.293×10-1	0.0119935	0.0102028	2.398×10-1	6.885×10-1	-0.00791574	0.00999261	4.283×10-1	7.750×10-1	-0.00915634	0.0105096	3.836×10-1	7.872×10-1	0.000489189	0.00999449	9.610×10-1	9.901×10-1	0.000204063	0.0103361	9.842×10-1	9.954×10-1	-0.00935234	0.00999509	3.495×10-1	7.160×10-1	-0.00999314	0.0102045	3.275×10-1	7.538×10-1	0.00939904	0.00999073
sphingomyelin (d18:2/23:1)*	Lipid	Sphingomyelins	0.00619071	-0.00920617	0.00999216	3.569×10-1	7.203×10-1	-0.00838008	0.00999246	4.017×10-1	7.548×10-1	-0.00710708	0.0101188	4.825×10-1	8.402×10-1	0.000366745	0.00999865	9.707×10-1	9.926×10-1	0.002292	0.010203	8.223×10-1	9.605×10-1	-0.00892066	0.00999253	3.720×10-1	7.305×10-1	-0.00671352	0.0105094	5.230×10-1	8.544×10-1	0.000809345	0.00999449	9.355×10-1	9.825×10-1	0.00337431	0.0103356	7.441×10-1	9.366×10-1	-0.00386114	0.00999545	6.993×10-1	9.070×10-1	-0.00209203	0.0102045	8.376×10-1	9.626×10-1	0.00170923	0.00999116
sphingomyelin (d18:2/24:1, d18:1/24:2)*	Lipid	Sphingomyelins	0.00209685	-0.0229622	0.00998994	2.155×10-2	1.842×10-1	0.00450816	0.00999271	6.519×10-1	8.895×10-1	0.00832883	0.0101164	4.104×10-1	8.039×10-1	0.000673839	0.00999865	9.463×10-1	9.833×10-1	0.00546589	0.0102007	5.921×10-1	8.868×10-1	-0.00826577	0.00999258	4.081×10-1	7.595×10-1	-0.0012775	0.0105072	9.032×10-1	9.779×10-1	-0.0110693	0.00999388	2.681×10-1	6.516×10-1	-0.00558018	0.0103332	5.892×10-1	8.854×10-1	-0.0304034	0.00999091	2.348×10-3	4.274×10-2	-0.0268683	0.0101987	8.440×10-3	1.294×10-1	-0.00810807	0.00999084
sphingomyelin (d18:2/24:2)*	Lipid	Sphingomyelins	0.00309536	-0.0279284	0.00998868	5.184×10-3	7.355×10-2	-0.00769987	0.00999252	4.410×10-1	7.812×10-1	-0.00338778	0.0101154	7.377×10-1	9.342×10-1	0.00144515	0.00999864	8.851×10-1	9.689×10-1	0.00729944	0.0101993	4.742×10-1	8.377×10-1	0.00607394	0.00999274	5.433×10-1	8.388×10-1	0.0162841	0.0105047	1.211×10-1	5.346×10-1	-0.0125752	0.0099937	2.083×10-1	5.969×10-1	-0.00583736	0.0103319	5.721×10-1	8.792×10-1	-0.0382734	0.00998821	1.280×10-4	5.337×10-3	-0.0340284	0.0101953	8.480×10-4	2.913×10-2	-0.00159217	0.00999116
stearoyl sphingomyelin (d18:1/18:0)	Lipid	Sphingomyelins	0.0017973	0.0132033	0.00999171	1.864×10-1	5.698×10-1	0.000303606	0.00999281	9.758×10-1	9.957×10-1	-0.00181972	0.0101186	8.573×10-1	9.649×10-1	0.000261816	0.00999865	9.791×10-1	9.960×10-1	-0.00246681	0.0102026	8.090×10-1	9.586×10-1	0.00353099	0.00999286	7.238×10-1	9.164×10-1	-0.000616863	0.0105091	9.532×10-1	9.904×10-1	-0.00305575	0.00999444	7.598×10-1	9.282×10-1	-0.00686592	0.0103349	5.065×10-1	8.478×10-1	0.00472831	0.00999542	6.362×10-1	8.863×10-1	0.0021569	0.010204	8.326×10-1	9.626×10-1	-0.0115798	0.0099905
tricosanoyl sphingomyelin (d18:1/23:0)*	Lipid	Sphingomyelins	0.101348	0.0200412	0.00999057	4.488×10-2	2.852×10-1	0.0106503	0.00999225	2.865×10-1	6.679×10-1	0.00768622	0.0101171	4.474×10-1	8.271×10-1	0.0207371	0.0099965	3.806×10-2	2.615×10-1	0.0174352	0.0102	8.742×10-2	4.648×10-1	-0.00254952	0.00999289	7.986×10-1	9.420×10-1	-0.00968437	0.0105075	3.567×10-1	7.711×10-1	0.0137239	0.00999355	1.697×10-1	5.495×10-1	0.00921508	0.0103336	3.725×10-1	7.810×10-1	0.00965526	0.00999506	3.341×10-1	7.038×10-1	0.00585681	0.0102027	5.660×10-1	8.766×10-1	0.0120467	0.00999045
hexadecasphingosine (d16:1)*	Lipid	Sphingosines	0.325711	0.0141798	0.00999157	1.559×10-1	5.291×10-1	0.00813052	0.00999248	4.159×10-1	7.657×10-1	0.00604842	0.0101183	5.500×10-1	8.692×10-1	-0.00201623	0.00999863	8.402×10-1	9.545×10-1	-0.00504152	0.0102024	6.212×10-1	8.976×10-1	-0.0101436	0.00999241	3.101×10-1	6.831×10-1	-0.0160762	0.0105077	1.261×10-1	5.431×10-1	0.000248026	0.00999449	9.802×10-1	9.961×10-1	-0.00359891	0.010335	7.277×10-1	9.323×10-1	0.0184952	0.00999382	6.425×10-2	3.488×10-1	0.0163003	0.0102026	1.102×10-1	5.129×10-1	0.0131077	0.00999031
sphingosine	Lipid	Sphingosines	0.0342486	-0.00164182	0.00999257	8.695×10-1	9.634×10-1	0.00836344	0.00999246	4.026×10-1	7.554×10-1	0.0088409	0.0101191	3.823×10-1	7.859×10-1	-0.00532773	0.00999851	5.941×10-1	8.652×10-1	-0.00520707	0.0102034	6.098×10-1	8.937×10-1	-0.0131514	0.00999206	1.881×10-1	5.724×10-1	-0.0139839	0.0105091	1.833×10-1	6.320×10-1	-0.0108677	0.0099939	2.769×10-1	6.603×10-1	-0.0111747	0.0103355	2.796×10-1	7.197×10-1	-0.00233519	0.0099955	8.153×10-1	9.469×10-1	-0.00208924	0.0102049	8.378×10-1	9.626×10-1	-9.06491e-05	0.00999117
sphingosine 1-phosphate	Lipid	Sphingosines	9.98502e-05	-0.00566127	0.00999242	5.710×10-1	8.539×10-1	0.00613469	0.00999263	5.393×10-1	8.356×10-1	0.00720428	0.010119	4.765×10-1	8.382×10-1	-0.0102373	0.00999813	3.059×10-1	6.802×10-1	-0.00948536	0.0102029	3.526×10-1	7.703×10-1	-0.00450392	0.00999282	6.522×10-1	8.895×10-1	-0.00304253	0.0105098	7.722×10-1	9.474×10-1	-0.0183312	0.00999281	6.662×10-2	3.553×10-1	-0.0180609	0.0103343	8.055×10-2	4.484×10-1	0.00405701	0.00999545	6.848×10-1	8.995×10-1	0.00541658	0.0102047	5.956×10-1	8.879×10-1	-0.0037052	0.0099911
3beta,7alpha-dihydroxy-5-cholestenoate	Lipid	Sterol	0.0550175	-0.00263705	0.00999254	7.919×10-1	9.384×10-1	0.00449564	0.00999271	6.528×10-1	8.895×10-1	0.00503547	0.0101193	6.188×10-1	8.969×10-1	0.00614896	0.00999846	5.386×10-1	8.352×10-1	0.00694999	0.0102032	4.958×10-1	8.435×10-1	-0.00194629	0.00999291	8.456×10-1	9.567×10-1	-0.00124948	0.01051	9.054×10-1	9.779×10-1	-0.00674228	0.00999426	4.999×10-1	8.114×10-1	-0.00649168	0.0103358	5.300×10-1	8.598×10-1	-0.00878132	0.00999514	3.797×10-1	7.353×10-1	-0.00859877	0.0102046	3.994×10-1	7.971×10-1	0.00265819	0.00999114
3beta-hydroxy-5-cholestenoate	Lipid	Sterol	0.0001997	-0.0245551	0.00998957	1.399×10-2	1.423×10-1	-0.00747498	0.00999253	4.544×10-1	7.881×10-1	-0.00370163	0.0101163	7.144×10-1	9.269×10-1	0.00207365	0.00999863	8.357×10-1	9.535×10-1	0.007254	0.0102002	4.770×10-1	8.382×10-1	-0.00556994	0.00999277	5.773×10-1	8.557×10-1	0.00224984	0.0105068	8.304×10-1	9.626×10-1	-0.017527	0.00999295	7.947×10-2	3.900×10-1	-0.0120521	0.0103323	2.435×10-1	6.898×10-1	-0.0112379	0.0099949	2.609×10-1	6.452×10-1	-0.00655887	0.0102017	5.203×10-1	8.532×10-1	-0.0256477	0.00998788
4-cholesten-3-one	Lipid	Sterol	0.342586	0.00992641	0.00999209	3.205×10-1	6.921×10-1	0.00359327	0.00999275	7.192×10-1	9.156×10-1	0.00208241	0.0101189	8.370×10-1	9.626×10-1	-0.000763971	0.00999865	9.391×10-1	9.829×10-1	-0.00285506	0.010203	7.796×10-1	9.492×10-1	0.00103667	0.00999292	9.174×10-1	9.775×10-1	-0.00225334	0.0105095	8.302×10-1	9.626×10-1	0.00689468	0.00999425	4.903×10-1	8.051×10-1	0.00466822	0.0103355	6.515×10-1	9.057×10-1	0.0151059	0.00999439	1.307×10-1	4.890×10-1	0.0136606	0.0102035	1.807×10-1	6.277×10-1	0.00444406	0.00999107
7-alpha-hydroxy-3-oxo-4-cholestenoate (7-Hoca)	Lipid	Sterol	0	0.00264209	0.00999254	7.915×10-1	9.384×10-1	-0.0146803	0.00999174	1.418×10-1	5.084×10-1	-0.0154797	0.0101182	1.261×10-1	5.431×10-1	0.0166142	0.00999727	9.657×10-2	4.271×10-1	0.0167521	0.0102021	1.006×10-1	4.934×10-1	0.0104788	0.00999238	2.944×10-1	6.736×10-1	0.0106852	0.0105094	3.093×10-1	7.420×10-1	0.00887811	0.0099941	3.744×10-1	7.327×10-1	0.00877438	0.0103357	3.959×10-1	7.956×10-1	0.0111293	0.00999491	2.655×10-1	6.493×10-1	0.0110448	0.0102043	2.791×10-1	7.193×10-1	0.00934416	0.00999073
campesterol	Lipid	Sterol	0.278283	0.00918517	0.00999216	3.580×10-1	7.203×10-1	0.0193547	0.00999094	5.275×10-2	3.130×10-1	0.0183638	0.0101174	6.954×10-2	4.158×10-1	0.0104905	0.0099981	2.941×10-1	6.736×10-1	0.00901787	0.0102027	3.768×10-1	7.828×10-1	-0.0125743	0.00999213	2.083×10-1	5.969×10-1	-0.017054	0.0105082	1.046×10-1	5.019×10-1	-0.00813313	0.00999416	4.158×10-1	7.657×10-1	-0.0112008	0.010335	2.785×10-1	7.187×10-1	0.0074507	0.00999525	4.560×10-1	7.896×10-1	0.00583761	0.0102044	5.673×10-1	8.767×10-1	0.0226303	0.00998861
cholesterol	Lipid	Sterol	0	0.00894217	0.00999218	3.709×10-1	7.305×10-1	0.013308	0.00999193	1.829×10-1	5.655×10-1	0.0122028	0.0101183	2.278×10-1	6.793×10-1	0.012582	0.00999786	2.083×10-1	5.969×10-1	0.0112462	0.0102025	2.704×10-1	7.126×10-1	-0.0148805	0.00999182	1.364×10-1	5.001×10-1	-0.0195216	0.0105078	6.322×10-2	4.011×10-1	-0.00191847	0.00999447	8.478×10-1	9.572×10-1	-0.00448848	0.0103356	6.641×10-1	9.099×10-1	0.0132168	0.00999466	1.861×10-1	5.696×10-1	0.0118983	0.0102039	2.436×10-1	6.898×10-1	-0.00197833	0.00999115
alanine	Amino Acid	Alanine and Aspartate Metabolism	0	0.0288156	0.00998843	3.924×10-3	6.034×10-2	0.0260912	0.00998941	9.018×10-3	1.072×10-1	0.0221032	0.0101128	2.886×10-2	2.662×10-1	0.0103582	0.00999812	3.002×10-1	6.773×10-1	0.00480719	0.0101991	6.374×10-1	9.032×10-1	0.0154778	0.00999173	1.214×10-1	4.716×10-1	0.00724959	0.0105054	4.902×10-1	8.417×10-1	0.000101113	0.00999449	9.919×10-1	9.993×10-1	-0.00774443	0.0103315	4.535×10-1	8.309×10-1	0.0225504	0.00999299	2.405×10-2	1.971×10-1	0.017455	0.0101992	8.704×10-2	4.634×10-1	0.00456608	0.00999107
asparagine	Amino Acid	Alanine and Aspartate Metabolism	0	0.0211397	0.00999035	3.437×10-2	2.456×10-1	0.0229301	0.00999019	2.174×10-2	1.847×10-1	0.0201006	0.0101152	4.693×10-2	3.431×10-1	0.00553755	0.0099985	5.797×10-1	8.577×10-1	0.00138011	0.0102012	8.924×10-1	9.750×10-1	0.009406	0.00999248	3.466×10-1	7.143×10-1	0.0031629	0.0105076	7.634×10-1	9.441×10-1	0.0035192	0.00999443	7.248×10-1	9.170×10-1	-0.00199732	0.0103337	8.467×10-1	9.639×10-1	-0.00572865	0.00999537	5.666×10-1	8.502×10-1	-0.0104075	0.0102022	3.077×10-1	7.407×10-1	0.0129121	0.00999034
aspartate	Amino Acid	Alanine and Aspartate Metabolism	9.98502e-05	0.0164086	0.00999123	1.006×10-1	4.340×10-1	0.00538653	0.00999267	5.899×10-1	8.629×10-1	0.00287499	0.010118	7.763×10-1	9.482×10-1	-0.00344729	0.00999859	7.303×10-1	9.193×10-1	-0.0069941	0.0102019	4.930×10-1	8.429×10-1	-0.00905268	0.00999251	3.650×10-1	7.244×10-1	-0.015633	0.0105074	1.368×10-1	5.593×10-1	0.00919037	0.00999407	3.578×10-1	7.203×10-1	0.00535681	0.0103345	6.042×10-1	8.915×10-1	0.0159842	0.00999425	1.098×10-1	4.524×10-1	0.0132155	0.0102027	1.953×10-1	6.436×10-1	-0.001101	0.00999116
hydroxyasparagine**	Amino Acid	Alanine and Aspartate Metabolism	0.0017973	-0.0106137	0.00999202	2.882×10-1	6.683×10-1	-0.00692334	0.00999257	4.884×10-1	8.037×10-1	-0.00538615	0.0101187	5.945×10-1	8.874×10-1	-0.00313039	0.0099986	7.542×10-1	9.264×10-1	-0.0010575	0.0102029	9.175×10-1	9.805×10-1	-0.0175775	0.00999138	7.856×10-2	3.882×10-1	-0.0158064	0.0105082	1.326×10-1	5.549×10-1	0.00138994	0.00999448	8.894×10-1	9.695×10-1	0.00437877	0.0103354	6.718×10-1	9.125×10-1	-0.0134523	0.00999463	1.783×10-1	5.595×10-1	-0.0117929	0.0102037	2.478×10-1	6.922×10-1	-0.00356397	0.00999111
N,N-dimethylalanine	Amino Acid	Alanine and Aspartate Metabolism	0.0265602	0.00069424	0.00999258	9.446×10-1	9.830×10-1	-0.00749489	0.00999253	4.532×10-1	7.872×10-1	-0.00779734	0.0101191	4.410×10-1	8.241×10-1	0.00168151	0.00999864	8.664×10-1	9.622×10-1	0.0016069	0.0102035	8.749×10-1	9.709×10-1	-0.00889088	0.00999253	3.736×10-1	7.321×10-1	-0.0100716	0.0105095	3.379×10-1	7.617×10-1	0.00656299	0.00999427	5.114×10-1	8.171×10-1	0.00682938	0.0103358	5.088×10-1	8.493×10-1	-0.0219538	0.00999312	2.805×10-2	2.174×10-1	-0.0230268	0.0102024	2.403×10-2	2.376×10-1	-0.00369407	0.0099911
N-acetylalanine	Amino Acid	Alanine and Aspartate Metabolism	0	-0.000461609	0.00999258	9.632×10-1	9.906×10-1	0.000280038	0.00999281	9.776×10-1	9.959×10-1	0.000361657	0.0101194	9.715×10-1	9.923×10-1	0.00269536	0.00999861	7.875×10-1	9.373×10-1	0.00290243	0.0102035	7.761×10-1	9.482×10-1	-0.00362222	0.00999286	7.170×10-1	9.140×10-1	-0.00384828	0.01051	7.143×10-1	9.269×10-1	-0.0121479	0.00999375	2.242×10-1	6.133×10-1	-0.0128654	0.0103353	2.132×10-1	6.664×10-1	-0.00170413	0.00999551	8.646×10-1	9.615×10-1	-0.00167923	0.0102049	8.693×10-1	9.690×10-1	0.000471264	0.00999117
N-acetylaspartate (NAA)	Amino Acid	Alanine and Aspartate Metabolism	0.0521218	-0.0165278	0.00999121	9.811×10-2	4.286×10-1	-0.0265294	0.0099893	7.925×10-3	9.766×10-2	-0.0245357	0.0101151	1.530×10-2	1.807×10-1	-0.0165319	0.00999729	9.823×10-2	4.286×10-1	-0.0137853	0.0102012	1.766×10-1	6.203×10-1	0.00961004	0.00999246	3.362×10-1	7.050×10-1	0.0162903	0.0105073	1.211×10-1	5.346×10-1	0.00437884	0.00999439	6.613×10-1	8.918×10-1	0.00918682	0.0103343	3.740×10-1	7.810×10-1	-0.00704332	0.00999528	4.810×10-1	7.994×10-1	-0.00387194	0.0102035	7.043×10-1	9.251×10-1	0.00248577	0.00999114
creatine	Amino Acid	Creatine Metabolism	0	0.0365541	0.0099859	2.530×10-4	8.775×10-3	0.0187454	0.00999106	6.065×10-2	3.368×10-1	0.0133217	0.0101118	1.877×10-1	6.351×10-1	0.00164221	0.00999864	8.695×10-1	9.634×10-1	-0.00587426	0.0101965	5.646×10-1	8.757×10-1	0.00603582	0.00999274	5.458×10-1	8.402×10-1	-0.00584438	0.0105028	5.779×10-1	8.810×10-1	0.0123036	0.00999373	2.183×10-1	6.081×10-1	0.00319623	0.0103291	7.570×10-1	9.418×10-1	0.0220922	0.00999309	2.708×10-2	2.124×10-1	0.0153533	0.010197	1.322×10-1	5.545×10-1	0.0147486	0.00999008
creatinine	Amino Acid	Creatine Metabolism	0	0.011769	0.00999189	2.389×10-1	6.287×10-1	-0.00595217	0.00999264	5.514×10-1	8.436×10-1	-0.00800292	0.0101184	4.290×10-1	8.155×10-1	0.00752821	0.00999837	4.515×10-1	7.860×10-1	0.00539721	0.0102027	5.968×10-1	8.885×10-1	0.00343865	0.00999287	7.308×10-1	9.193×10-1	-0.000227715	0.0105093	9.827×10-1	9.954×10-1	-0.0218217	0.00999211	2.899×10-2	2.221×10-1	-0.0265437	0.0103319	1.021×10-2	1.438×10-1	0.012242	0.00999478	2.207×10-1	6.098×10-1	0.010289	0.0102037	3.133×10-1	7.451×10-1	-0.006858	0.00999094
guanidinoacetate	Amino Acid	Creatine Metabolism	0.000898652	0.000280678	0.00999258	9.776×10-1	9.959×10-1	0.00303919	0.00999277	7.610×10-1	9.282×10-1	0.0030711	0.0101194	7.615×10-1	9.434×10-1	-0.00788381	0.00999834	4.304×10-1	7.760×10-1	-0.00826758	0.0102032	4.178×10-1	8.083×10-1	0.0177319	0.00999135	7.597×10-2	3.818×10-1	0.0195164	0.0105082	6.330×10-2	4.011×10-1	0.000386148	0.00999449	9.692×10-1	9.921×10-1	0.000336465	0.0103361	9.740×10-1	9.933×10-1	0.0138625	0.00999457	1.655×10-1	5.444×10-1	0.0143891	0.0102039	1.585×10-1	5.944×10-1	0.00798	0.00999085
4-hydroxyglutamate	Amino Acid	Glutamate Metabolism	0.236645	0.00907171	0.00999217	3.640×10-1	7.235×10-1	-0.00116363	0.00999281	9.073×10-1	9.749×10-1	-0.00265738	0.010119	7.929×10-1	9.544×10-1	-0.0160796	0.00999736	1.078×10-1	4.479×10-1	-0.0186257	0.0102014	6.791×10-2	4.112×10-1	-0.0182489	0.00999126	6.781×10-2	3.560×10-1	-0.0232916	0.010507	2.666×10-2	2.532×10-1	0.0179039	0.00999289	7.322×10-2	3.740×10-1	0.0166745	0.0103343	1.067×10-1	5.067×10-1	0.00683673	0.0099953	4.940×10-1	8.071×10-1	0.00522153	0.0102044	6.089×10-1	8.934×10-1	-0.0088542	0.00999078
alpha-ketoglutaramate*	Amino Acid	Glutamate Metabolism	0.00109835	0.0017331	0.00999256	8.623×10-1	9.610×10-1	-0.00690844	0.00999257	4.894×10-1	8.044×10-1	-0.00736367	0.0101192	4.668×10-1	8.352×10-1	0.0133989	0.00999775	1.802×10-1	5.623×10-1	0.0135926	0.0102026	1.828×10-1	6.315×10-1	-4.30571e-05	0.00999292	9.966×10-1	9.993×10-1	-0.000641237	0.01051	9.514×10-1	9.904×10-1	0.00949518	0.00999404	3.421×10-1	7.098×10-1	0.009682	0.0103356	3.489×10-1	7.686×10-1	0.00973125	0.00999506	3.303×10-1	7.021×10-1	0.00977855	0.0102045	3.380×10-1	7.617×10-1	0.0133539	0.00999028
beta-citrylglutamate	Amino Acid	Glutamate Metabolism	0.000499251	0.0019662	0.00999256	8.440×10-1	9.559×10-1	0.0240969	0.00998991	1.588×10-2	1.522×10-1	0.0243917	0.0101165	1.592×10-2	1.863×10-1	-0.00704007	0.0099984	4.814×10-1	7.998×10-1	-0.00773871	0.0102032	4.482×10-1	8.279×10-1	-0.0156863	0.00999169	1.165×10-1	4.633×10-1	-0.0180234	0.0105085	8.635×10-2	4.614×10-1	-0.00136284	0.00999448	8.915×10-1	9.700×10-1	-0.00199325	0.010336	8.471×10-1	9.639×10-1	0.0051567	0.0099954	6.059×10-1	8.719×10-1	0.00496186	0.0102048	6.268×10-1	8.996×10-1	0.00161443	0.00999116
carboxyethyl-GABA	Amino Acid	Glutamate Metabolism	0.0281578	0.0202124	0.00999054	4.308×10-2	2.785×10-1	-0.00425502	0.00999272	6.703×10-1	8.949×10-1	-0.00762543	0.0101171	4.510×10-1	8.302×10-1	0.00599647	0.00999847	5.487×10-1	8.419×10-1	0.00205039	0.0102014	8.407×10-1	9.629×10-1	-0.00492156	0.0099928	6.224×10-1	8.796×10-1	-0.0123666	0.0105071	2.392×10-1	6.879×10-1	0.0103285	0.00999396	3.014×10-1	6.778×10-1	0.0055374	0.0103338	5.921×10-1	8.868×10-1	0.00271989	0.00999549	7.855×10-1	9.362×10-1	-0.00140742	0.0102029	8.903×10-1	9.744×10-1	0.0223771	0.00998867
gamma-carboxyglutamate	Amino Acid	Glutamate Metabolism	0.0161757	0.0209804	0.00999038	3.575×10-2	2.522×10-1	-0.00427997	0.00999272	6.684×10-1	8.949×10-1	-0.00777496	0.0101169	4.422×10-1	8.242×10-1	0.00102568	0.00999865	9.183×10-1	9.776×10-1	-0.00328499	0.0102012	7.474×10-1	9.381×10-1	-7.94597e-05	0.00999292	9.937×10-1	9.993×10-1	-0.007274	0.0105075	4.888×10-1	8.417×10-1	0.00725282	0.00999423	4.680×10-1	7.931×10-1	0.00203891	0.0103338	8.436×10-1	9.634×10-1	-0.00414169	0.00999544	6.786×10-1	8.975×10-1	-0.00872003	0.0102023	3.927×10-1	7.950×10-1	0.0143824	0.00999014
glutamate	Amino Acid	Glutamate Metabolism	0	0.0174763	0.00999105	8.029×10-2	3.916×10-1	0.0124702	0.00999204	2.121×10-1	6.013×10-1	0.00996623	0.0101174	3.246×10-1	7.522×10-1	-0.00812597	0.00999832	4.164×10-1	7.658×10-1	-0.0120875	0.0102012	2.361×10-1	6.874×10-1	-0.00815462	0.00999259	4.145×10-1	7.648×10-1	-0.0150054	0.0105073	1.533×10-1	5.877×10-1	0.00543363	0.00999434	5.867×10-1	8.619×10-1	0.00104832	0.0103345	9.192×10-1	9.807×10-1	0.023065	0.00999287	2.101×10-2	1.824×10-1	0.0203713	0.0102014	4.586×10-2	3.387×10-1	0.0120592	0.00999044
glutamine	Amino Acid	Glutamate Metabolism	0	0.0182884	0.00999091	6.720×10-2	3.560×10-1	0.0211449	0.00999058	3.433×10-2	2.456×10-1	0.0187303	0.010116	6.412×10-2	4.020×10-1	0.00328602	0.0099986	7.424×10-1	9.219×10-1	-0.000372806	0.0102018	9.708×10-1	9.921×10-1	0.0162638	0.0099916	1.036×10-1	4.410×10-1	0.0117247	0.0105076	2.645×10-1	7.071×10-1	0.0177311	0.00999292	7.603×10-2	3.818×10-1	0.0139781	0.0103334	1.762×10-1	6.192×10-1	-0.0141629	0.00999453	1.565×10-1	5.303×10-1	-0.0185995	0.0102016	6.830×10-2	4.115×10-1	-0.000668555	0.00999117
N-acetyl-aspartyl-glutamate (NAAG)	Amino Acid	Glutamate Metabolism	0.350474	-0.00841006	0.00999223	4.000×10-1	7.531×10-1	-0.0196474	0.00999088	4.926×10-2	3.008×10-1	-0.0187891	0.0101174	6.332×10-2	4.011×10-1	0.000692898	0.00999865	9.448×10-1	9.830×10-1	0.00246644	0.0102031	8.090×10-1	9.586×10-1	-0.00101934	0.00999292	9.188×10-1	9.776×10-1	0.00175313	0.0105096	8.675×10-1	9.684×10-1	-0.00599824	0.00999431	5.484×10-1	8.419×10-1	-0.00412278	0.0103356	6.900×10-1	9.212×10-1	-0.0256841	0.00999223	1.017×10-2	1.144×10-1	-0.0250039	0.0102015	1.426×10-2	1.748×10-1	-0.0141595	0.00999017
N-acetylglutamate	Amino Acid	Glutamate Metabolism	0.0552172	0.0256823	0.00998928	1.016×10-2	1.144×10-1	0.0140086	0.00999183	1.609×10-1	5.370×10-1	0.0102193	0.0101156	3.124×10-1	7.446×10-1	0.0149231	0.00999754	1.356×10-1	4.980×10-1	0.0102107	0.0101996	3.168×10-1	7.464×10-1	0.0133464	0.00999203	1.817×10-1	5.636×10-1	0.00596532	0.0105064	5.702×10-1	8.779×10-1	0.0152725	0.00999332	1.265×10-1	4.827×10-1	0.00933397	0.0103322	3.663×10-1	7.767×10-1	0.00411672	0.00999544	6.805×10-1	8.975×10-1	-0.00109963	0.0102016	9.142×10-1	9.799×10-1	0.0116123	0.0099905
N-acetylglutamine	Amino Acid	Glutamate Metabolism	0.0621068	0.0127036	0.00999177	2.036×10-1	5.903×10-1	0.0152385	0.00999165	1.273×10-1	4.839×10-1	0.0135752	0.0101177	1.797×10-1	6.254×10-1	-0.0019692	0.00999863	8.439×10-1	9.558×10-1	-0.00468628	0.0102026	6.460×10-1	9.039×10-1	0.00438259	0.00999283	6.610×10-1	8.918×10-1	0.000496212	0.0105092	9.623×10-1	9.910×10-1	0.0075835	0.0099942	4.480×10-1	7.829×10-1	0.00464804	0.0103351	6.529×10-1	9.061×10-1	-0.00715493	0.00999527	4.741×10-1	7.963×10-1	-0.0101234	0.0102036	3.212×10-1	7.490×10-1	0.00725863	0.00999091
S-1-pyrroline-5-carboxylate	Amino Acid	Glutamate Metabolism	0.00668997	0.00442472	0.00999248	6.579×10-1	8.908×10-1	0.00799565	0.00999249	4.236×10-1	7.721×10-1	0.00748462	0.0101191	4.595×10-1	8.343×10-1	0.00575775	0.00999849	5.647×10-1	8.495×10-1	0.00507745	0.0102033	6.188×10-1	8.969×10-1	0.0150175	0.0099918	1.329×10-1	4.932×10-1	0.0150948	0.0105088	1.509×10-1	5.824×10-1	0.00553198	0.00999434	5.799×10-1	8.578×10-1	0.0047102	0.0103359	6.486×10-1	9.053×10-1	-0.00343469	0.00999547	7.311×10-1	9.196×10-1	-0.00450844	0.0102048	6.586×10-1	9.075×10-1	-0.0102285	0.00999065
2-aminobutyrate	Amino Acid	Glutathione Metabolism	9.98502e-05	0.0333417	0.00998702	8.454×10-4	2.008×10-2	0.0280835	0.00998887	4.941×10-3	7.102×10-2	0.0234155	0.0101111	2.059×10-2	2.186×10-1	0.0202573	0.0099966	4.275×10-2	2.774×10-1	0.014176	0.0101968	1.645×10-1	6.039×10-1	0.0241582	0.00999001	1.561×10-2	1.508×10-1	0.0153003	0.0105031	1.452×10-1	5.739×10-1	0.011492	0.00999383	2.502×10-1	6.362×10-1	0.0032038	0.0103303	7.565×10-1	9.415×10-1	0.00665167	0.00999531	5.058×10-1	8.135×10-1	-6.51654e-05	0.0101993	9.949×10-1	9.987×10-1	0.00614336	0.00999098
2-hydroxybutyrate/2-hydroxyisobutyrate	Amino Acid	Glutathione Metabolism	0.0011982	0.0200402	0.00999057	4.489×10-2	2.852×10-1	0.0202125	0.00999077	4.309×10-2	2.785×10-1	0.0174915	0.0101159	8.382×10-2	4.559×10-1	0.0123338	0.00999789	2.174×10-1	6.072×10-1	0.00868512	0.0102011	3.946×10-1	7.956×10-1	0.00329797	0.00999287	7.414×10-1	9.219×10-1	-0.00321634	0.0105079	7.595×10-1	9.422×10-1	0.0128966	0.00999366	1.969×10-1	5.835×10-1	0.00833066	0.0103337	4.202×10-1	8.091×10-1	0.028869	0.00999136	3.868×10-3	5.979×10-2	0.0258823	0.0101996	1.118×10-2	1.504×10-1	0.012033	0.00999045
5-oxoproline	Amino Acid	Glutathione Metabolism	0	-0.00760919	0.00999229	4.464×10-1	7.829×10-1	-0.00268633	0.00999278	7.881×10-1	9.373×10-1	-0.00152644	0.0101191	8.801×10-1	9.714×10-1	0.00394445	0.00999857	6.932×10-1	9.037×10-1	0.00568608	0.010203	5.773×10-1	8.810×10-1	-0.0053545	0.00999278	5.921×10-1	8.641×10-1	-0.00331613	0.0105097	7.524×10-1	9.386×10-1	-0.00305614	0.00999444	7.598×10-1	9.282×10-1	-0.0011947	0.0103358	9.080×10-1	9.789×10-1	-0.0177231	0.00999396	7.620×10-2	3.818×10-1	-0.0168747	0.0102033	9.819×10-2	4.864×10-1	-0.010015	0.00999067
cys-gly, oxidized	Amino Acid	Glutathione Metabolism	0.0169745	0.00383456	0.00999251	7.012×10-1	9.070×10-1	-0.0079355	0.0099925	4.271×10-1	7.739×10-1	-0.008756	0.010119	3.869×10-1	7.896×10-1	-0.0103075	0.00999812	3.026×10-1	6.788×10-1	-0.0115287	0.0102028	2.585×10-1	7.011×10-1	-0.00240959	0.0099929	8.095×10-1	9.461×10-1	-0.00397855	0.0105099	7.050×10-1	9.251×10-1	-0.0163715	0.00999315	1.014×10-1	4.345×10-1	-0.0185529	0.0103343	7.264×10-2	4.246×10-1	-0.00280734	0.00999549	7.788×10-1	9.342×10-1	-0.00373072	0.0102048	7.147×10-1	9.269×10-1	0.00683095	0.00999094
cysteine-glutathione disulfide	Amino Acid	Glutathione Metabolism	0.269096	-0.0175414	0.00999104	7.917×10-2	3.893×10-1	-0.00121707	0.00999281	9.031×10-1	9.742×10-1	0.00158323	0.0101179	8.757×10-1	9.711×10-1	-0.00321753	0.0099986	7.476×10-1	9.244×10-1	0.000289129	0.0102019	9.774×10-1	9.943×10-1	0.00317199	0.00999287	7.509×10-1	9.247×10-1	0.00951663	0.010508	3.651×10-1	7.759×10-1	-0.0054626	0.00999434	5.847×10-1	8.614×10-1	-0.00106156	0.0103345	9.182×10-1	9.805×10-1	-0.0219682	0.00999312	2.795×10-2	2.170×10-1	-0.0192145	0.0102016	5.966×10-2	3.904×10-1	-0.0145797	0.00999011
cysteinylglycine	Amino Acid	Glutathione Metabolism	0.0482277	0.0189498	0.00999078	5.789×10-2	3.304×10-1	0.00058622	0.00999281	9.532×10-1	9.863×10-1	-0.00245742	0.0101176	8.081×10-1	9.581×10-1	0.00198496	0.00999863	8.426×10-1	9.554×10-1	-0.0018648	0.0102017	8.550×10-1	9.649×10-1	-0.000287312	0.00999292	9.771×10-1	9.959×10-1	-0.0068084	0.0105079	5.170×10-1	8.519×10-1	-0.0136851	0.00999355	1.709×10-1	5.510×10-1	-0.0197991	0.0103323	5.536×10-2	3.716×10-1	0.00175939	0.00999551	8.603×10-1	9.608×10-1	-0.00214351	0.0102031	8.336×10-1	9.626×10-1	0.0105574	0.00999061
cysteinylglycine disulfide*	Amino Acid	Glutathione Metabolism	0	0.00701931	0.00999233	4.824×10-1	8.004×10-1	0.00242755	0.00999278	8.081×10-1	9.458×10-1	0.00135629	0.0101192	8.934×10-1	9.750×10-1	-0.00228409	0.00999863	8.193×10-1	9.477×10-1	-0.00383478	0.0102032	7.070×10-1	9.260×10-1	0.00203527	0.0099929	8.386×10-1	9.541×10-1	-0.000153101	0.0105098	9.884×10-1	9.972×10-1	-0.00966341	0.00999402	3.336×10-1	7.034×10-1	-0.012247	0.0103351	2.360×10-1	6.874×10-1	-0.00350619	0.00999547	7.258×10-1	9.171×10-1	-0.00512752	0.0102046	6.153×10-1	8.957×10-1	0.00610218	0.00999098
2-methylserine	Amino Acid	Glycine, Serine and Threonine Metabolism	0.00479281	0.010182	0.00999206	3.082×10-1	6.823×10-1	-0.00202106	0.00999279	8.397×10-1	9.542×10-1	-0.00371581	0.0101189	7.135×10-1	9.269×10-1	-0.0173188	0.00999715	8.324×10-2	3.982×10-1	-0.0201465	0.010201	4.830×10-2	3.477×10-1	-0.00590173	0.00999275	5.548×10-1	8.449×10-1	-0.0100152	0.010509	3.406×10-1	7.626×10-1	-0.0104619	0.00999394	2.952×10-1	6.736×10-1	-0.0139629	0.0103346	1.767×10-1	6.203×10-1	-0.00413247	0.00999544	6.793×10-1	8.975×10-1	-0.00644405	0.0102042	5.277×10-1	8.576×10-1	0.0236352	0.00998838
betaine	Amino Acid	Glycine, Serine and Threonine Metabolism	0.000299551	-0.0257695	0.00998926	9.902×10-3	1.128×10-1	0.00263262	0.00999278	7.922×10-1	9.384×10-1	0.00685875	0.0101159	4.978×10-1	8.448×10-1	0.00765021	0.00999836	4.442×10-1	7.819×10-1	0.0133128	0.0101992	1.918×10-1	6.388×10-1	3.70269e-05	0.00999292	9.970×10-1	9.993×10-1	0.00886743	0.0105062	3.987×10-1	7.967×10-1	-0.00106419	0.00999448	9.152×10-1	9.770×10-1	0.00588441	0.0103325	5.690×10-1	8.772×10-1	-0.0142257	0.00999452	1.547×10-1	5.264×10-1	-0.009418	0.0102011	3.559×10-1	7.709×10-1	-0.0103045	0.00999064
dimethylglycine	Amino Acid	Glycine, Serine and Threonine Metabolism	0.000299551	0.015704	0.00999135	1.160×10-1	4.622×10-1	-0.00577732	0.00999265	5.632×10-1	8.490×10-1	-0.00845874	0.0101178	4.032×10-1	7.994×10-1	-0.00399698	0.00999857	6.893×10-1	9.016×10-1	-0.00742031	0.010202	4.670×10-1	8.352×10-1	-0.000380909	0.00999292	9.696×10-1	9.922×10-1	-0.00580019	0.0105086	5.810×10-1	8.819×10-1	0.0207758	0.00999233	3.763×10-2	2.598×10-1	0.0179385	0.0103332	8.260×10-2	4.532×10-1	-0.0122977	0.00999477	2.186×10-1	6.081×10-1	-0.0161131	0.0102024	1.143×10-1	5.228×10-1	0.0181282	0.00998953
glycine	Amino Acid	Glycine, Serine and Threonine Metabolism	0	-0.0336172	0.00998693	7.652×10-4	1.899×10-2	0.00665872	0.00999259	5.052×10-1	8.134×10-1	0.0122538	0.010113	2.257×10-1	6.784×10-1	-0.00999669	0.00999815	3.174×10-1	6.885×10-1	-0.00343453	0.0101977	7.363×10-1	9.340×10-1	0.0122637	0.00999217	2.197×10-1	6.094×10-1	0.0250788	0.0105011	1.695×10-2	1.927×10-1	-0.0103512	0.00999395	3.003×10-1	6.773×10-1	-0.00190869	0.0103302	8.534×10-1	9.649×10-1	-0.031287	0.00999064	1.743×10-3	3.438×10-2	-0.0255529	0.010196	1.222×10-2	1.587×10-1	-0.0115774	0.0099905
N-acetylglycine	Amino Acid	Glycine, Serine and Threonine Metabolism	0	-0.0334031	0.009987	8.269×10-4	1.981×10-2	-0.00089555	0.00999281	9.286×10-1	9.802×10-1	0.00447302	0.0101137	6.583×10-1	9.074×10-1	-0.00306038	0.0099986	7.595×10-1	9.282×10-1	0.00374377	0.0101977	7.135×10-1	9.269×10-1	0.0139668	0.00999195	1.622×10-1	5.387×10-1	0.0268893	0.0105007	1.046×10-2	1.465×10-1	-0.00584876	0.00999432	5.584×10-1	8.473×10-1	0.00284794	0.0103303	7.828×10-1	9.508×10-1	-0.0310429	0.00999071	1.894×10-3	3.644×10-2	-0.0253435	0.0101961	1.295×10-2	1.646×10-1	-0.011649	0.00999049
N-acetylserine	Amino Acid	Glycine, Serine and Threonine Metabolism	0.000299551	0.00209649	0.00999256	8.338×10-1	9.530×10-1	-0.00502425	0.00999269	6.151×10-1	8.754×10-1	-0.00549026	0.0101193	5.874×10-1	8.846×10-1	-0.000706617	0.00999865	9.437×10-1	9.830×10-1	-0.00117078	0.0102035	9.087×10-1	9.789×10-1	-0.00338064	0.00999287	7.351×10-1	9.199×10-1	-0.00445728	0.0105099	6.715×10-1	9.124×10-1	0.000205199	0.00999449	9.836×10-1	9.970×10-1	-0.000351873	0.010336	9.728×10-1	9.928×10-1	0.00412075	0.00999544	6.802×10-1	8.975×10-1	0.0038548	0.0102049	7.056×10-1	9.256×10-1	0.00305464	0.00999112
N-acetylthreonine	Amino Acid	Glycine, Serine and Threonine Metabolism	0.000698952	0.00921694	0.00999215	3.563×10-1	7.200×10-1	0.0106648	0.00999225	2.859×10-1	6.679×10-1	0.0094481	0.0101186	3.505×10-1	7.698×10-1	0.00642025	0.00999845	5.208×10-1	8.224×10-1	0.00477301	0.010203	6.399×10-1	9.034×10-1	0.00441865	0.00999283	6.584×10-1	8.909×10-1	0.00173034	0.0105096	8.692×10-1	9.690×10-1	-0.0117427	0.0099938	2.400×10-1	6.293×10-1	-0.0150696	0.0103345	1.448×10-1	5.739×10-1	0.00127408	0.00999552	8.986×10-1	9.728×10-1	-0.000606568	0.0102045	9.526×10-1	9.904×10-1	-0.00303989	0.00999112
sarcosine	Amino Acid	Glycine, Serine and Threonine Metabolism	0	-0.000259873	0.00999258	9.793×10-1	9.960×10-1	0.00514738	0.00999268	6.065×10-1	8.720×10-1	0.00532008	0.0101193	5.991×10-1	8.892×10-1	-0.00751948	0.00999837	4.520×10-1	7.865×10-1	-0.00777605	0.0102032	4.460×10-1	8.271×10-1	-0.00668475	0.0099927	5.035×10-1	8.129×10-1	-0.00730473	0.0105098	4.870×10-1	8.410×10-1	-0.0227104	0.00999191	2.305×10-2	1.919×10-1	-0.024216	0.0103332	1.912×10-2	2.115×10-1	0.00380139	0.00999546	7.037×10-1	9.085×10-1	0.0040165	0.0102049	6.939×10-1	9.212×10-1	0.00428023	0.00999108
serine	Amino Acid	Glycine, Serine and Threonine Metabolism	0.0001997	-0.000735938	0.00999258	9.413×10-1	9.830×10-1	0.016176	0.00999151	1.055×10-1	4.444×10-1	0.0167057	0.0101181	9.875×10-2	4.880×10-1	-0.00601408	0.00999847	5.475×10-1	8.417×10-1	-0.00610971	0.0102033	5.493×10-1	8.692×10-1	0.00756355	0.00999264	4.491×10-1	7.836×10-1	0.00861781	0.0105097	4.122×10-1	8.042×10-1	-0.00651274	0.00999428	5.146×10-1	8.186×10-1	-0.00676427	0.0103358	5.128×10-1	8.507×10-1	-0.0320271	0.0099904	1.351×10-3	2.835×10-2	-0.0332255	0.0101996	1.128×10-3	3.544×10-2	0.0143455	0.00999014
threonine	Amino Acid	Glycine, Serine and Threonine Metabolism	0	0.0101512	0.00999206	3.097×10-1	6.831×10-1	0.0291904	0.00998855	3.481×10-3	5.517×10-2	0.0282935	0.010115	5.165×10-3	9.771×10-2	0.0127779	0.00999784	2.013×10-1	5.884×10-1	0.0111994	0.0102024	2.724×10-1	7.138×10-1	0.0128536	0.0099921	1.983×10-1	5.857×10-1	0.0107399	0.0105089	3.068×10-1	7.404×10-1	0.0139301	0.00999352	1.634×10-1	5.406×10-1	0.0121307	0.0103348	2.405×10-1	6.889×10-1	-0.0109887	0.00999493	2.716×10-1	6.552×10-1	-0.0135834	0.0102035	1.831×10-1	6.318×10-1	-0.00431128	0.00999108
4-guanidinobutanoate	Amino Acid	Guanidino and Acetamido Metabolism	0.00399401	-0.000682584	0.00999258	9.455×10-1	9.830×10-1	-0.014309	0.00999179	1.522×10-1	5.212×10-1	-0.0145623	0.0101184	1.501×10-1	5.824×10-1	0.0116724	0.00999797	2.430×10-1	6.315×10-1	0.0122959	0.0102028	2.282×10-1	6.794×10-1	0.0163342	0.00999159	1.021×10-1	4.368×10-1	0.0183004	0.0105084	8.163×10-2	4.508×10-1	-0.000982164	0.00999448	9.217×10-1	9.780×10-1	-0.00086433	0.0103361	9.334×10-1	9.845×10-1	0.00957526	0.00999507	3.381×10-1	7.072×10-1	0.010123	0.0102045	3.212×10-1	7.490×10-1	-0.0119184	0.00999046
guanidinosuccinate	Amino Acid	Guanidino and Acetamido Metabolism	0.345681	0.00385306	0.0099925	6.998×10-1	9.070×10-1	-0.0112001	0.00999219	2.624×10-1	6.471×10-1	-0.0121065	0.0101187	2.315×10-1	6.823×10-1	0.00721843	0.00999839	4.703×10-1	7.941×10-1	0.00671705	0.0102032	5.103×10-1	8.502×10-1	0.0173314	0.00999142	8.284×10-2	3.975×10-1	0.0178498	0.0105084	8.942×10-2	4.678×10-1	0.00362857	0.00999442	7.166×10-1	9.140×10-1	0.00283044	0.010336	7.842×10-1	9.512×10-1	-0.00119706	0.00999552	9.047×10-1	9.749×10-1	-0.00205631	0.0102049	8.403×10-1	9.629×10-1	0.010478	0.00999062
1-methyl-4-imidazoleacetate	Amino Acid	Histidine Metabolism	0.00609086	-0.00572652	0.00999241	5.666×10-1	8.502×10-1	0.00313025	0.00999276	7.541×10-1	9.264×10-1	0.00413405	0.0101192	6.829×10-1	9.196×10-1	0.0075174	0.00999837	4.522×10-1	7.865×10-1	0.00901595	0.0102029	3.769×10-1	7.828×10-1	-0.0124168	0.00999215	2.140×10-1	6.028×10-1	-0.0117724	0.0105092	2.627×10-1	7.054×10-1	0.00405087	0.00999441	6.853×10-1	8.995×10-1	0.0058926	0.0103357	5.686×10-1	8.772×10-1	-0.0114263	0.00999488	2.530×10-1	6.381×10-1	-0.0107071	0.0102042	2.941×10-1	7.299×10-1	-0.0153237	0.00999
1-methyl-5-imidazoleacetate	Amino Acid	Histidine Metabolism	0.00908637	0.0116385	0.0099919	2.441×10-1	6.315×10-1	-0.0147934	0.00999172	1.388×10-1	5.041×10-1	-0.0170477	0.0101173	9.202×10-2	4.741×10-1	0.00872253	0.00999827	3.830×10-1	7.375×10-1	0.00666793	0.0102026	5.134×10-1	8.509×10-1	0.00464557	0.00999282	6.420×10-1	8.870×10-1	0.00115192	0.0105093	9.127×10-1	9.796×10-1	0.000154996	0.00999449	9.876×10-1	9.988×10-1	-0.00300585	0.0103353	7.712×10-1	9.472×10-1	0.0043185	0.00999544	6.657×10-1	8.940×10-1	0.00205821	0.0102042	8.402×10-1	9.629×10-1	0.00781784	0.00999086
1-methyl-5-imidazolelactate	Amino Acid	Histidine Metabolism	0.0431353	0.0120943	0.00999185	2.261×10-1	6.144×10-1	-0.00101467	0.00999281	9.191×10-1	9.776×10-1	-0.0029925	0.0101187	7.674×10-1	9.454×10-1	0.00854199	0.00999829	3.929×10-1	7.463×10-1	0.00638535	0.0102026	5.314×10-1	8.604×10-1	0.0100288	0.00999242	3.156×10-1	6.874×10-1	0.00694991	0.010509	5.084×10-1	8.491×10-1	0.00411139	0.0099944	6.808×10-1	8.975×10-1	0.00110095	0.0103353	9.152×10-1	9.800×10-1	0.0140563	0.00999454	1.596×10-1	5.342×10-1	0.0121117	0.0102035	2.353×10-1	6.874×10-1	0.0108622	0.00999058
1-methylhistidine	Amino Acid	Histidine Metabolism	0.0107838	0.0129761	0.00999174	1.941×10-1	5.801×10-1	-0.0110792	0.0099922	2.675×10-1	6.512×10-1	-0.0134551	0.0101177	1.836×10-1	6.322×10-1	0.00649574	0.00999844	5.159×10-1	8.186×10-1	0.00407166	0.0102026	6.898×10-1	9.212×10-1	0.00279214	0.00999289	7.799×10-1	9.342×10-1	-0.00135625	0.0105091	8.973×10-1	9.759×10-1	-0.00526838	0.00999435	5.981×10-1	8.673×10-1	-0.00917021	0.0103348	3.749×10-1	7.810×10-1	0.0162487	0.00999421	1.040×10-1	4.417×10-1	0.0142116	0.0102031	1.637×10-1	6.039×10-1	-0.00538637	0.00999103
1-ribosyl-imidazoleacetate*	Amino Acid	Histidine Metabolism	0.00149775	-0.0112587	0.00999195	2.599×10-1	6.442×10-1	-0.0242807	0.00998987	1.509×10-2	1.494×10-1	-0.0230803	0.0101162	2.254×10-2	2.289×10-1	0.0122819	0.0099979	2.193×10-1	6.088×10-1	0.0151251	0.0102017	1.382×10-1	5.615×10-1	-0.000658649	0.00999292	9.474×10-1	9.839×10-1	0.00312779	0.0105093	7.660×10-1	9.450×10-1	-0.00861854	0.00999412	3.885×10-1	7.424×10-1	-0.00614868	0.0103352	5.519×10-1	8.706×10-1	-0.00895402	0.00999513	3.704×10-1	7.299×10-1	-0.00696923	0.0102041	4.946×10-1	8.434×10-1	-0.0170015	0.00998973
3-methylhistidine	Amino Acid	Histidine Metabolism	0.00619071	0.0167193	0.00999118	9.428×10-2	4.242×10-1	-0.00536374	0.00999267	5.914×10-1	8.639×10-1	-0.00819853	0.0101177	4.178×10-1	8.083×10-1	0.00578444	0.00999848	5.629×10-1	8.490×10-1	0.00255434	0.010202	8.023×10-1	9.558×10-1	0.0101343	0.00999241	3.105×10-1	6.833×10-1	0.00548249	0.0105084	6.019×10-1	8.908×10-1	0.00326868	0.00999444	7.436×10-1	9.221×10-1	-0.00106062	0.0103346	9.183×10-1	9.805×10-1	0.00779731	0.00999523	4.353×10-1	7.789×10-1	0.00461759	0.0102034	6.509×10-1	9.056×10-1	0.00490677	0.00999105
formiminoglutamate	Amino Acid	Histidine Metabolism	0.230155	0.0437831	0.00998299	1.168×10-5	8.718×10-4	0.00597253	0.00999264	5.501×10-1	8.430×10-1	-0.000942419	0.0101097	9.257×10-1	9.826×10-1	-0.010807	0.00999807	2.798×10-1	6.630×10-1	-0.0203374	0.0101917	4.602×10-2	3.393×10-1	-0.00961696	0.00999246	3.359×10-1	7.046×10-1	-0.0256334	0.0104968	1.462×10-2	1.767×10-1	0.0142173	0.00999348	1.549×10-1	5.268×10-1	0.00327283	0.0103261	7.513×10-1	9.386×10-1	0.0287219	0.00999141	4.053×10-3	6.179×10-2	0.0207459	0.0101931	4.185×10-2	3.248×10-1	0.0282654	0.00998718
histidine	Amino Acid	Histidine Metabolism	0	0.016366	0.00999124	1.014×10-1	4.345×10-1	0.0219314	0.00999041	2.817×10-2	2.181×10-1	0.019847	0.0101162	4.980×10-2	3.517×10-1	0.013621	0.00999772	1.731×10-1	5.528×10-1	0.0107878	0.0102016	2.903×10-1	7.264×10-1	0.0106839	0.00999235	2.850×10-1	6.675×10-1	0.00621147	0.0105084	5.545×10-1	8.726×10-1	0.00744247	0.00999421	4.565×10-1	7.896×10-1	0.00349918	0.0103346	7.349×10-1	9.340×10-1	0.0057916	0.00999536	5.623×10-1	8.487×10-1	0.00260132	0.0102036	7.988×10-1	9.550×10-1	-0.00288706	0.00999113
hydantoin-5-propionate	Amino Acid	Histidine Metabolism	0.11343	0.0347628	0.00998654	5.017×10-4	1.417×10-2	0.010266	0.00999229	3.043×10-1	6.790×10-1	0.00491605	0.0101132	6.269×10-1	8.996×10-1	0.00541516	0.0099985	5.881×10-1	8.625×10-1	-0.00157386	0.0101973	8.773×10-1	9.712×10-1	0.00319475	0.00999287	7.492×10-1	9.247×10-1	-0.00837323	0.0105033	4.254×10-1	8.127×10-1	0.00667056	0.00999427	5.045×10-1	8.134×10-1	-0.00233963	0.0103298	8.208×10-1	9.605×10-1	0.0199832	0.00999353	4.557×10-2	2.873×10-1	0.0135313	0.0101979	1.846×10-1	6.333×10-1	0.0350048	0.00998504
imidazole lactate	Amino Acid	Histidine Metabolism	0.0017973	-0.0187211	0.00999083	6.098×10-2	3.379×10-1	0.0239166	0.00998995	1.668×10-2	1.575×10-1	0.0275459	0.0101139	6.470×10-3	1.107×10-1	-0.000300822	0.00999865	9.760×10-1	9.957×10-1	0.00357104	0.0102016	7.263×10-1	9.323×10-1	-0.000495987	0.00999292	9.604×10-1	9.897×10-1	0.0058637	0.010508	5.768×10-1	8.810×10-1	-0.00668721	0.00999427	5.034×10-1	8.129×10-1	-0.00204969	0.0103342	8.428×10-1	9.632×10-1	-0.00869874	0.00999515	3.842×10-1	7.386×10-1	-0.00513695	0.010203	6.146×10-1	8.957×10-1	0.000787894	0.00999117
imidazole propionate	Amino Acid	Histidine Metabolism	0.0217673	0.000921882	0.00999257	9.265×10-1	9.798×10-1	-0.0122511	0.00999206	2.202×10-1	6.098×10-1	-0.0127111	0.0101186	2.091×10-1	6.613×10-1	-0.00591021	0.00999848	5.545×10-1	8.445×10-1	-0.00634553	0.0102033	5.340×10-1	8.616×10-1	0.00325423	0.00999287	7.447×10-1	9.229×10-1	0.00328362	0.01051	7.547×10-1	9.406×10-1	-0.00230877	0.00999446	8.173×10-1	9.475×10-1	-0.00272025	0.010336	7.924×10-1	9.544×10-1	-0.00249012	0.0099955	8.033×10-1	9.427×10-1	-0.00278879	0.0102049	7.846×10-1	9.513×10-1	-0.000361244	0.00999117
N-acetyl-1-methylhistidine*	Amino Acid	Histidine Metabolism	0.0606091	0.0107429	0.009992	2.823×10-1	6.646×10-1	0.00288069	0.00999277	7.731×10-1	9.326×10-1	0.00121994	0.0101189	9.040×10-1	9.779×10-1	0.00595052	0.00999847	5.518×10-1	8.436×10-1	0.00396728	0.0102028	6.974×10-1	9.222×10-1	-0.000715687	0.00999292	9.429×10-1	9.830×10-1	-0.00447121	0.0105093	6.705×10-1	9.117×10-1	-0.00286585	0.00999445	7.743×10-1	9.330×10-1	-0.00599234	0.0103353	5.621×10-1	8.742×10-1	0.0101574	0.00999501	3.095×10-1	6.831×10-1	0.00833173	0.010204	4.142×10-1	8.054×10-1	-0.00871689	0.00999079
N-acetyl-3-methylhistidine*	Amino Acid	Histidine Metabolism	0.331203	0.013617	0.00999165	1.730×10-1	5.528×10-1	-0.00714822	0.00999256	4.744×10-1	7.963×10-1	-0.00952761	0.0101181	3.464×10-1	7.664×10-1	0.00861409	0.00999828	3.890×10-1	7.429×10-1	0.00614452	0.0102024	5.470×10-1	8.679×10-1	0.00110548	0.00999292	9.119×10-1	9.755×10-1	-0.0034413	0.010509	7.433×10-1	9.361×10-1	0.013501	0.00999358	1.767×10-1	5.569×10-1	0.0107275	0.0103346	2.993×10-1	7.331×10-1	0.0121739	0.00999479	2.232×10-1	6.128×10-1	0.00983017	0.0102035	3.354×10-1	7.588×10-1	0.0172037	0.00998969
N-acetylcarnosine	Amino Acid	Histidine Metabolism	0.00259611	0.027547	0.00998879	5.830×10-3	8.032×10-2	-0.0110825	0.0099922	2.674×10-1	6.511×10-1	-0.0158102	0.0101144	1.181×10-1	5.286×10-1	0.00350551	0.00999859	7.259×10-1	9.171×10-1	-0.00206522	0.0101996	8.395×10-1	9.629×10-1	-0.0027821	0.00999289	7.807×10-1	9.347×10-1	-0.0125125	0.0105053	2.337×10-1	6.849×10-1	-0.0178195	0.0099929	7.458×10-2	3.781×10-1	-0.0265632	0.0103287	1.013×10-2	1.431×10-1	0.0243309	0.00999257	1.491×10-2	1.480×10-1	0.019577	0.0101992	5.495×10-2	3.698×10-1	-0.00438901	0.00999107
N-acetylhistidine	Amino Acid	Histidine Metabolism	0.0237644	0.00219051	0.00999255	8.265×10-1	9.506×10-1	0.0128891	0.00999198	1.971×10-1	5.837×10-1	0.012863	0.0101186	2.037×10-1	6.557×10-1	-0.0155448	0.00999744	1.200×10-1	4.687×10-1	-0.0166412	0.0102021	1.029×10-1	4.999×10-1	0.00109089	0.00999292	9.131×10-1	9.760×10-1	0.000456311	0.01051	9.654×10-1	9.910×10-1	0.000159038	0.00999449	9.873×10-1	9.988×10-1	-0.000426859	0.010336	9.671×10-1	9.917×10-1	0.00823498	0.00999519	4.100×10-1	7.611×10-1	0.00812308	0.0102046	4.260×10-1	8.128×10-1	-0.00632303	0.00999097
trans-urocanate	Amino Acid	Histidine Metabolism	0.000599101	-0.00667872	0.00999236	5.039×10-1	8.129×10-1	-0.00151689	0.0099928	8.793×10-1	9.666×10-1	-0.00047747	0.0101192	9.624×10-1	9.910×10-1	0.00707256	0.0099984	4.794×10-1	7.985×10-1	0.0087503	0.0102029	3.911×10-1	7.938×10-1	0.000518377	0.00999292	9.586×10-1	9.887×10-1	0.00286093	0.0105098	7.855×10-1	9.515×10-1	-0.0106671	0.00999392	2.858×10-1	6.679×10-1	-0.00958757	0.0103354	3.536×10-1	7.703×10-1	-0.0256839	0.00999223	1.017×10-2	1.144×10-1	-0.025367	0.0102016	1.291×10-2	1.645×10-1	0.00335398	0.00999111
N-lactoyl isoleucine	Amino Acid	Lactoyl Amino Acid	0.213779	0.0394082	0.00998482	7.974×10-5	3.741×10-3	-0.00689162	0.00999258	4.904×10-1	8.051×10-1	-0.0134273	0.0101107	1.842×10-1	6.325×10-1	0.00731553	0.00999838	4.644×10-1	7.916×10-1	-0.000558865	0.0101956	9.563×10-1	9.907×10-1	0.0064927	0.00999271	5.159×10-1	8.186×10-1	-0.00631663	0.0105017	5.475×10-1	8.684×10-1	0.0192422	0.00999264	5.418×10-2	3.191×10-1	0.00983875	0.0103276	3.408×10-1	7.626×10-1	0.0104998	0.00999498	2.935×10-1	6.736×10-1	0.00267221	0.010197	7.933×10-1	9.544×10-1	0.0150203	0.00999004
N-lactoyl leucine	Amino Acid	Lactoyl Amino Acid	0.138892	0.0437028	0.00998303	1.212×10-5	8.822×10-4	0.00257874	0.00999278	7.964×10-1	9.403×10-1	-0.00440946	0.0101097	6.627×10-1	9.094×10-1	-0.00144826	0.00999864	8.848×10-1	9.689×10-1	-0.0105756	0.0101932	2.995×10-1	7.331×10-1	0.00884518	0.00999253	3.761×10-1	7.328×10-1	-0.00518562	0.0104999	6.214×10-1	8.976×10-1	0.0116098	0.00999382	2.454×10-1	6.315×10-1	0.000506181	0.0103262	9.609×10-1	9.910×10-1	0.0210738	0.00999331	3.499×10-2	2.486×10-1	0.0127916	0.0101944	2.096×10-1	6.619×10-1	0.0230078	0.00998852
N-lactoyl phenylalanine	Amino Acid	Lactoyl Amino Acid	0.00509236	0.0320392	0.00998745	1.341×10-3	2.820×10-2	-0.00137624	0.0099928	8.905×10-1	9.696×10-1	-0.00658239	0.010114	5.152×10-1	8.518×10-1	0.00221905	0.00999863	8.244×10-1	9.499×10-1	-0.00433686	0.0101982	6.707×10-1	9.117×10-1	0.0115941	0.00999225	2.460×10-1	6.319×10-1	0.00184978	0.0105046	8.602×10-1	9.656×10-1	0.0157987	0.00999324	1.139×10-1	4.579×10-1	0.0081643	0.0103304	4.294×10-1	8.155×10-1	0.0256706	0.00999224	1.021×10-2	1.146×10-1	0.0200305	0.0101978	4.953×10-2	3.516×10-1	0.0142729	0.00999015
N-lactoyl tyrosine	Amino Acid	Lactoyl Amino Acid	0.498952	0.0229323	0.00998995	2.172×10-2	1.847×10-1	-0.00555757	0.00999266	5.781×10-1	8.562×10-1	-0.00940007	0.0101164	3.528×10-1	7.703×10-1	0.00304466	0.0099986	7.607×10-1	9.282×10-1	-0.00158764	0.0102008	8.763×10-1	9.712×10-1	0.0146658	0.00999185	1.422×10-1	5.091×10-1	0.00836655	0.0105069	4.259×10-1	8.128×10-1	0.00333659	0.00999443	7.385×10-1	9.210×10-1	-0.00268109	0.0103333	7.953×10-1	9.547×10-1	0.0134106	0.00999463	1.797×10-1	5.613×10-1	0.00916403	0.0102019	3.691×10-1	7.786×10-1	0.0329653	0.00998574
N-lactoyl valine	Amino Acid	Lactoyl Amino Acid	0.0344483	0.0437403	0.00998301	1.191×10-5	8.743×10-4	0.00593993	0.00999264	5.522×10-1	8.437×10-1	-0.000968948	0.0101098	9.236×10-1	9.819×10-1	0.00528841	0.00999851	5.969×10-1	8.663×10-1	-0.00356852	0.0101937	7.263×10-1	9.323×10-1	0.0226029	0.00999037	2.369×10-2	1.949×10-1	0.0100184	0.0104995	3.400×10-1	7.626×10-1	0.0157482	0.00999325	1.151×10-1	4.603×10-1	0.0049217	0.0103261	6.336×10-1	9.021×10-1	0.029813	0.00999109	2.852×10-3	4.891×10-2	0.021892	0.0101928	3.175×10-2	2.807×10-1	0.0162958	0.00998984
2-hydroxy-3-methylvalerate	Amino Acid	Leucine, Isoleucine and Valine Metabolism	0.000599101	-0.000457391	0.00999258	9.635×10-1	9.907×10-1	0.0110367	0.0099922	2.694×10-1	6.527×10-1	0.0113909	0.0101188	2.603×10-1	7.025×10-1	0.0135082	0.00999774	1.767×10-1	5.569×10-1	0.0141609	0.0102025	1.652×10-1	6.042×10-1	0.0104691	0.00999238	2.948×10-1	6.736×10-1	0.0117361	0.0105094	2.641×10-1	7.071×10-1	-0.00975515	0.00999401	3.290×10-1	7.003×10-1	-0.0103077	0.0103356	3.186×10-1	7.464×10-1	0.00264837	0.00999549	7.910×10-1	9.383×10-1	0.00285624	0.0102049	7.796×10-1	9.492×10-1	-4.75512e-05	0.00999117
2-ketocaprylate	Amino Acid	Leucine, Isoleucine and Valine Metabolism	0.016675	0.00230153	0.00999255	8.178×10-1	9.476×10-1	-3.71991e-06	0.00999281	9.997×10-1	9.997×10-1	-0.000375285	0.0101194	9.704×10-1	9.921×10-1	-0.0144133	0.00999761	1.494×10-1	5.179×10-1	-0.0154859	0.0102023	1.291×10-1	5.473×10-1	-0.00765507	0.00999263	4.437×10-1	7.819×10-1	-0.00925528	0.0105096	3.785×10-1	7.839×10-1	-0.00139869	0.00999448	8.887×10-1	9.691×10-1	-0.00212297	0.010336	8.373×10-1	9.626×10-1	-0.0176953	0.00999396	7.666×10-2	3.833×10-1	-0.0189258	0.0102032	6.364×10-2	4.018×10-1	0.0170022	0.00998973
2-methylbutyrylcarnitine (C5)	Amino Acid	Leucine, Isoleucine and Valine Metabolism	0.134598	0.0207814	0.00999042	3.754×10-2	2.594×10-1	0.000949821	0.00999281	9.243×10-1	9.787×10-1	-0.0023802	0.0101172	8.140×10-1	9.602×10-1	0.0156791	0.00999742	1.168×10-1	4.641×10-1	0.0120148	0.0102006	2.389×10-1	6.878×10-1	0.00167315	0.00999291	8.670×10-1	9.624×10-1	-0.00526735	0.0105076	6.162×10-1	8.957×10-1	0.0109298	0.00999389	2.741×10-1	6.573×10-1	0.00602533	0.0103337	5.599×10-1	8.736×10-1	0.00705307	0.00999528	4.804×10-1	7.989×10-1	0.00298936	0.0102027	7.695×10-1	9.466×10-1	0.00915338	0.00999075
3-hydroxy-2-ethylpropionate	Amino Acid	Leucine, Isoleucine and Valine Metabolism	0.0185721	-0.00478221	0.00999246	6.322×10-1	8.845×10-1	0.0027945	0.00999277	7.798×10-1	9.342×10-1	0.00363735	0.0101193	7.193×10-1	9.293×10-1	0.00486818	0.00999853	6.263×10-1	8.811×10-1	0.00606141	0.0102032	5.525×10-1	8.710×10-1	0.000275128	0.00999292	9.780×10-1	9.960×10-1	0.00194229	0.0105099	8.534×10-1	9.649×10-1	0.00692777	0.00999425	4.882×10-1	8.037×10-1	0.00871187	0.0103356	3.993×10-1	7.971×10-1	0.0112019	0.0099949	2.624×10-1	6.471×10-1	0.0126788	0.0102041	2.141×10-1	6.669×10-1	0.00503655	0.00999104
3-hydroxyisobutyrate	Amino Acid	Leucine, Isoleucine and Valine Metabolism	0.00688967	0.0125491	0.00999179	2.092×10-1	5.976×10-1	0.0197101	0.00999087	4.855×10-2	2.980×10-1	0.0181853	0.010117	7.229×10-2	4.234×10-1	0.000800031	0.00999865	9.362×10-1	9.825×10-1	-0.00177065	0.0102027	8.622×10-1	9.663×10-1	0.00152433	0.00999291	8.788×10-1	9.666×10-1	-0.00261228	0.0105092	8.037×10-1	9.560×10-1	0.0192652	0.00999263	5.389×10-2	3.180×10-1	0.0171827	0.0103338	9.639×10-2	4.824×10-1	0.0274622	0.00999176	5.998×10-3	8.157×10-2	0.0259884	0.0102009	1.086×10-2	1.492×10-1	0.0155615	0.00998996
3-methyl-2-oxobutyrate	Amino Acid	Leucine, Isoleucine and Valine Metabolism	0	0.0159333	0.00999131	1.108×10-1	4.533×10-1	0.0107338	0.00999224	2.828×10-1	6.647×10-1	0.00843486	0.0101178	4.045×10-1	8.000×10-1	0.0118701	0.00999795	2.352×10-1	6.242×10-1	0.00905435	0.0102018	3.748×10-1	7.810×10-1	0.00823086	0.00999259	4.101×10-1	7.611×10-1	0.0036464	0.0105086	7.286×10-1	9.326×10-1	0.0142251	0.00999348	1.546×10-1	5.264×10-1	0.0108705	0.0103342	2.929×10-1	7.291×10-1	0.0190747	0.00999371	5.633×10-2	3.258×10-1	0.0165363	0.0102023	1.051×10-1	5.030×10-1	0.00097929	0.00999117
3-methyl-2-oxovalerate	Amino Acid	Leucine, Isoleucine and Valine Metabolism	0	0.0433038	0.0099832	1.454×10-5	9.856×10-4	0.0149318	0.0099917	1.351×10-1	4.972×10-1	0.00832181	0.0101096	4.104×10-1	8.039×10-1	0.0126271	0.00999785	2.066×10-1	5.947×10-1	0.00416381	0.0101938	6.829×10-1	9.196×10-1	0.00968178	0.00999246	3.326×10-1	7.034×10-1	-0.00412361	0.0105001	6.945×10-1	9.213×10-1	0.0247066	0.00999144	1.342×10-2	1.384×10-1	0.0146209	0.0103253	1.568×10-1	5.931×10-1	0.03005	0.00999102	2.639×10-3	4.628×10-2	0.0222307	0.010193	2.921×10-2	2.679×10-1	0.00877592	0.00999079
3-methylglutaconate	Amino Acid	Leucine, Isoleucine and Valine Metabolism	0.000599101	0.00534873	0.00999244	5.925×10-1	8.641×10-1	0.00224727	0.00999279	8.221×10-1	9.494×10-1	0.00144106	0.0101193	8.868×10-1	9.735×10-1	0.00363448	0.00999859	7.162×10-1	9.138×10-1	0.00267479	0.0102033	7.932×10-1	9.544×10-1	-7.78021e-05	0.00999292	9.938×10-1	9.993×10-1	-0.00191808	0.0105099	8.552×10-1	9.649×10-1	0.00789102	0.00999418	4.298×10-1	7.760×10-1	0.00698119	0.0103357	4.994×10-1	8.452×10-1	-0.00193043	0.00999551	8.469×10-1	9.571×10-1	-0.00313457	0.0102048	7.587×10-1	9.419×10-1	0.00291236	0.00999113
3-methylglutarylcarnitine (2)	Amino Acid	Leucine, Isoleucine and Valine Metabolism	0.0105841	0.0116443	0.0099919	2.439×10-1	6.315×10-1	-0.0034268	0.00999275	7.317×10-1	9.196×10-1	-0.00539326	0.0101186	5.940×10-1	8.874×10-1	0.00142057	0.00999864	8.870×10-1	9.690×10-1	-0.000936746	0.0102028	9.268×10-1	9.826×10-1	-0.00620159	0.00999273	5.349×10-1	8.326×10-1	-0.0108477	0.0105088	3.020×10-1	7.360×10-1	0.0010395	0.00999448	9.172×10-1	9.775×10-1	-0.00206153	0.0103353	8.419×10-1	9.629×10-1	0.00574419	0.00999536	5.655×10-1	8.496×10-1	0.0035429	0.0102042	7.284×10-1	9.326×10-1	0.00960243	0.00999071
4-methyl-2-oxopentanoate	Amino Acid	Leucine, Isoleucine and Valine Metabolism	0	0.0362969	0.00998599	2.796×10-4	9.310×10-3	0.0125105	0.00999203	2.106×10-1	5.990×10-1	0.00696996	0.0101125	4.907×10-1	8.417×10-1	0.0088116	0.00999826	3.782×10-1	7.347×10-1	0.00164452	0.0101968	8.719×10-1	9.699×10-1	0.0221375	0.00999047	2.672×10-2	2.102×10-1	0.0120532	0.0105024	2.511×10-1	6.958×10-1	0.0229849	0.00999185	2.145×10-2	1.839×10-1	0.0146891	0.0103282	1.550×10-1	5.904×10-1	0.0342453	0.00998967	6.103×10-4	1.615×10-2	0.0280738	0.0101944	5.900×10-3	1.053×10-1	0.00694896	0.00999093
alpha-hydroxyisocaproate	Amino Acid	Leucine, Isoleucine and Valine Metabolism	0.000898652	0.0229717	0.00998994	2.150×10-2	1.839×10-1	0.0103873	0.00999227	2.986×10-1	6.761×10-1	0.00694352	0.0101165	4.925×10-1	8.428×10-1	0.00232853	0.00999862	8.159×10-1	9.471×10-1	-0.00234152	0.0102008	8.185×10-1	9.602×10-1	0.0225212	0.00999039	2.420×10-2	1.981×10-1	0.0170416	0.0105059	1.048×10-1	5.024×10-1	-0.000153997	0.00999449	9.877×10-1	9.988×10-1	-0.00642473	0.0103331	5.341×10-1	8.616×10-1	0.0269924	0.00999189	6.916×10-3	8.961×10-2	0.0233112	0.0101996	2.230×10-2	2.280×10-1	0.0152332	0.00999001
alpha-hydroxyisovalerate	Amino Acid	Leucine, Isoleucine and Valine Metabolism	0.000599101	-0.01336	0.00999169	1.812×10-1	5.633×10-1	0.00731453	0.00999255	4.642×10-1	7.916×10-1	0.00965667	0.0101181	3.399×10-1	7.626×10-1	0.0279093	0.00999476	5.242×10-3	7.390×10-2	0.0318336	0.0101976	1.803×10-3	4.669×10-2	0.0135033	0.00999201	1.766×10-1	5.569×10-1	0.0195115	0.0105073	6.335×10-2	4.011×10-1	-0.00980832	0.00999401	3.264×10-1	6.975×10-1	-0.00684843	0.0103349	5.076×10-1	8.482×10-1	-0.000685381	0.00999553	9.453×10-1	9.830×10-1	0.00208968	0.010204	8.377×10-1	9.626×10-1	-0.00192679	0.00999115
beta-hydroxyisovalerate	Amino Acid	Leucine, Isoleucine and Valine Metabolism	0.0148777	0.0153918	0.00999139	1.235×10-1	4.765×10-1	0.0033795	0.00999276	7.352×10-1	9.199×10-1	0.000981088	0.0101182	9.228×10-1	9.819×10-1	0.00935073	0.00999821	3.497×10-1	7.160×10-1	0.00654333	0.0102021	5.213×10-1	8.541×10-1	0.00098676	0.00999292	9.213×10-1	9.780×10-1	-0.00418051	0.0105087	6.908×10-1	9.212×10-1	0.0108996	0.0099939	2.755×10-1	6.590×10-1	0.00746177	0.0103346	4.703×10-1	8.358×10-1	0.00807368	0.0099952	4.193×10-1	7.676×10-1	0.00518426	0.0102036	6.114×10-1	8.944×10-1	0.0133704	0.00999028
beta-hydroxyisovaleroylcarnitine	Amino Acid	Leucine, Isoleucine and Valine Metabolism	0.439341	0.017391	0.00999107	8.177×10-2	3.954×10-1	-0.00525431	0.00999268	5.990×10-1	8.681×10-1	-0.00819473	0.0101176	4.180×10-1	8.083×10-1	0.0112783	0.00999802	2.593×10-1	6.436×10-1	0.00813571	0.0102016	4.252×10-1	8.127×10-1	-0.00725924	0.00999266	4.676×10-1	7.927×10-1	-0.0139859	0.0105075	1.832×10-1	6.318×10-1	0.0121759	0.00999375	2.231×10-1	6.128×10-1	0.00828191	0.0103342	4.229×10-1	8.114×10-1	0.0143777	0.0099945	1.503×10-1	5.187×10-1	0.011335	0.0102028	2.666×10-1	7.093×10-1	0.0123108	0.00999041
ethylmalonate	Amino Acid	Leucine, Isoleucine and Valine Metabolism	0.000698952	0.0041349	0.00999249	6.790×10-1	8.975×10-1	0.0140754	0.00999182	1.590×10-1	5.334×10-1	0.0137656	0.0101184	1.737×10-1	6.160×10-1	0.07709	0.00996893	1.151×10-14	3.381×10-11	0.0794152	0.0101725	6.450×10-15	1.684×10-11	-0.016277	0.0099916	1.033×10-1	4.403×10-1	-0.0194196	0.0105081	6.462×10-2	4.033×10-1	0.00327068	0.00999444	7.435×10-1	9.221×10-1	0.00237092	0.010336	8.186×10-1	9.602×10-1	-0.00641863	0.00999532	5.208×10-1	8.224×10-1	-0.00755759	0.0102046	4.589×10-1	8.340×10-1	0.0105964	0.00999061
isobutyrylcarnitine (C4)	Amino Acid	Leucine, Isoleucine and Valine Metabolism	0.0017973	0.00417776	0.00999249	6.759×10-1	8.971×10-1	-0.0326158	0.0099875	1.096×10-3	2.457×10-2	-0.0341187	0.0101136	7.449×10-4	2.713×10-2	0.0077004	0.00999835	4.412×10-1	7.812×10-1	0.00715155	0.0102032	4.834×10-1	8.402×10-1	-0.00774272	0.00999262	4.385×10-1	7.799×10-1	-0.00999487	0.0105095	3.416×10-1	7.632×10-1	0.00207273	0.00999447	8.357×10-1	9.535×10-1	0.00107813	0.010336	9.169×10-1	9.805×10-1	0.00769898	0.00999523	4.412×10-1	7.812×10-1	0.00714735	0.0102046	4.837×10-1	8.402×10-1	0.011657	0.00999049
isobutyrylglycine	Amino Acid	Leucine, Isoleucine and Valine Metabolism	0.157364	0.00206105	0.00999256	8.366×10-1	9.539×10-1	-0.02005	0.0099908	4.479×10-2	2.850×10-1	-0.020892	0.0101173	3.895×10-2	3.116×10-1	-0.00616472	0.00999846	5.375×10-1	8.349×10-1	-0.0068469	0.0102032	5.022×10-1	8.465×10-1	0.013759	0.00999198	1.685×10-1	5.479×10-1	0.0145124	0.010509	1.673×10-1	6.072×10-1	0.0182588	0.00999282	6.770×10-2	3.560×10-1	0.0189646	0.0103343	6.652×10-2	4.074×10-1	0.000874097	0.00999553	9.303×10-1	9.806×10-1	0.000478442	0.0102049	9.626×10-1	9.910×10-1	0.00688364	0.00999093
isoleucine	Amino Acid	Leucine, Isoleucine and Valine Metabolism	0	0.0557554	0.00997703	2.352×10-8	6.095×10-6	0.0161943	0.0099915	1.051×10-1	4.441×10-1	0.00760664	0.0101034	4.515×10-1	8.302×10-1	0.0191568	0.00999682	5.536×10-2	3.226×10-1	0.00837964	0.0101873	4.108×10-1	8.039×10-1	0.00592232	0.00999275	5.534×10-1	8.444×10-1	-0.0125467	0.0104929	2.318×10-1	6.826×10-1	0.00865162	0.00999412	3.867×10-1	7.413×10-1	-0.00594177	0.0103198	5.648×10-1	8.759×10-1	0.0308471	0.00999077	2.024×10-3	3.794×10-2	0.0204481	0.010187	4.475×10-2	3.354×10-1	0.012626	0.00999037
isovalerate (i5:0)	Amino Acid	Leucine, Isoleucine and Valine Metabolism	0.0736895	0.00778723	0.00999228	4.358×10-1	7.789×10-1	0.00318612	0.00999276	7.499×10-1	9.247×10-1	0.00201019	0.0101191	8.425×10-1	9.632×10-1	-0.0081103	0.00999832	4.173×10-1	7.661×10-1	-0.0100609	0.0102027	3.241×10-1	7.518×10-1	0.0107869	0.00999234	2.804×10-1	6.636×10-1	0.00926367	0.0105093	3.781×10-1	7.836×10-1	0.0104417	0.00999394	2.961×10-1	6.741×10-1	0.00904437	0.0103354	3.815×10-1	7.858×10-1	0.017916	0.00999393	7.305×10-2	3.734×10-1	0.0170384	0.0102032	9.497×10-2	4.804×10-1	0.00819709	0.00999083
isovalerylcarnitine (C5)	Amino Acid	Leucine, Isoleucine and Valine Metabolism	9.98502e-05	0.0169747	0.00999114	8.936×10-2	4.122×10-1	-0.00263125	0.00999278	7.923×10-1	9.384×10-1	-0.00543784	0.0101178	5.910×10-1	8.867×10-1	0.0156256	0.00999743	1.181×10-1	4.651×10-1	0.0127489	0.0102012	2.114×10-1	6.641×10-1	0.011173	0.0099923	2.635×10-1	6.479×10-1	0.00654391	0.0105083	5.335×10-1	8.613×10-1	-0.00425379	0.0099944	6.704×10-1	8.949×10-1	-0.00917485	0.0103342	3.747×10-1	7.810×10-1	0.0105037	0.00999498	2.933×10-1	6.736×10-1	0.00738467	0.0102032	4.692×10-1	8.356×10-1	0.0121108	0.00999044
isovalerylglycine	Amino Acid	Leucine, Isoleucine and Valine Metabolism	0.209086	0.0122271	0.00999183	2.211×10-1	6.101×10-1	-0.0216053	0.00999048	3.060×10-2	2.302×10-1	-0.0241276	0.0101158	1.709×10-2	1.937×10-1	0.00183997	0.00999863	8.540×10-1	9.585×10-1	-0.000620949	0.0102027	9.515×10-1	9.904×10-1	0.0192366	0.00999107	5.421×10-2	3.191×10-1	0.0170889	0.0105079	1.039×10-1	5.012×10-1	0.0170164	0.00999304	8.863×10-2	4.106×10-1	0.0148656	0.0103342	1.503×10-1	5.824×10-1	-0.00913807	0.00999511	3.606×10-1	7.226×10-1	-0.0120903	0.0102035	2.361×10-1	6.874×10-1	0.00977373	0.00999069
leucine	Amino Acid	Leucine, Isoleucine and Valine Metabolism	0	0.0549483	0.00997748	3.735×10-8	9.142×10-6	0.0135182	0.0099919	1.761×10-1	5.567×10-1	0.00499287	0.010104	6.212×10-1	8.976×10-1	0.0161594	0.00999735	1.060×10-1	4.447×10-1	0.00542588	0.0101879	5.943×10-1	8.874×10-1	0.0172565	0.00999144	8.418×10-2	3.996×10-1	0.000266049	0.0104941	9.798×10-1	9.952×10-1	0.0116026	0.00999382	2.457×10-1	6.316×10-1	-0.00256595	0.0103204	8.037×10-1	9.560×10-1	0.0348054	0.00998948	4.957×10-4	1.405×10-2	0.0247429	0.0101865	1.516×10-2	1.800×10-1	0.0116202	0.0099905
methylsuccinate	Amino Acid	Leucine, Isoleucine and Valine Metabolism	0.0300549	0.010361	0.00999204	2.998×10-1	6.773×10-1	-0.00967408	0.00999235	3.330×10-1	7.034×10-1	-0.0115921	0.0101182	2.520×10-1	6.963×10-1	0.0445355	0.00998874	8.341×10-6	6.933×10-4	0.0442247	0.0101934	1.448×10-5	1.454×10-3	-0.0185753	0.0099912	6.303×10-2	3.436×10-1	-0.0240942	0.0105067	2.186×10-2	2.267×10-1	0.010837	0.0099939	2.782×10-1	6.612×10-1	0.00876581	0.0103351	3.964×10-1	7.956×10-1	-0.0119498	0.00999482	2.319×10-1	6.197×10-1	-0.0146292	0.0102034	1.517×10-1	5.837×10-1	0.0133264	0.00999028
N-acetylisoleucine	Amino Acid	Leucine, Isoleucine and Valine Metabolism	0.161757	0.0208061	0.00999042	3.731×10-2	2.587×10-1	0.0269204	0.00998919	7.052×10-3	9.045×10-2	0.0242461	0.0101144	1.654×10-2	1.908×10-1	0.00591412	0.00999848	5.542×10-1	8.445×10-1	0.00184144	0.0102013	8.568×10-1	9.649×10-1	-0.0125694	0.00999213	2.084×10-1	5.969×10-1	-0.021029	0.0105056	4.535×10-2	3.370×10-1	0.00893606	0.00999409	3.713×10-1	7.305×10-1	0.00388647	0.0103338	7.069×10-1	9.260×10-1	0.00889828	0.00999513	3.733×10-1	7.319×10-1	0.00490732	0.0102026	6.305×10-1	9.018×10-1	-0.00239828	0.00999114
N-acetylleucine	Amino Acid	Leucine, Isoleucine and Valine Metabolism	0.05332	0.0309894	0.00998778	1.923×10-3	3.667×10-2	0.0146347	0.00999174	1.430×10-1	5.101×10-1	0.0100047	0.0101141	3.226×10-1	7.502×10-1	0.00677769	0.00999842	4.979×10-1	8.094×10-1	0.000627836	0.0101986	9.509×10-1	9.904×10-1	0.0108086	0.00999234	2.794×10-1	6.625×10-1	0.0013406	0.010505	8.985×10-1	9.762×10-1	0.0110539	0.00999388	2.687×10-1	6.522×10-1	0.00337632	0.0103311	7.438×10-1	9.364×10-1	0.0358553	0.0099891	3.330×10-4	1.040×10-2	0.0308658	0.0101954	2.473×10-3	5.816×10-2	0.0028479	0.00999113
N-acetylvaline	Amino Acid	Leucine, Isoleucine and Valine Metabolism	0	0.012424	0.00999181	2.137×10-1	6.028×10-1	-0.00460691	0.00999271	6.448×10-1	8.873×10-1	-0.0067292	0.0101184	5.060×10-1	8.478×10-1	-7.12401e-05	0.00999865	9.943×10-1	9.993×10-1	-0.00265193	0.0102027	7.949×10-1	9.547×10-1	0.000538281	0.00999292	9.570×10-1	9.883×10-1	-0.00366005	0.0105091	7.276×10-1	9.323×10-1	0.000771816	0.00999449	9.384×10-1	9.829×10-1	-0.00256028	0.0103352	8.044×10-1	9.562×10-1	0.0152715	0.00999436	1.265×10-1	4.827×10-1	0.013309	0.0102033	1.921×10-1	6.393×10-1	-0.00304566	0.00999112
N-carbamoylvaline	Amino Acid	Leucine, Isoleucine and Valine Metabolism	0.122416	-0.00304717	0.00999253	7.604×10-1	9.282×10-1	-0.00424989	0.00999272	6.706×10-1	8.949×10-1	-0.00386603	0.0101193	7.024×10-1	9.251×10-1	0.00982785	0.00999817	3.256×10-1	6.972×10-1	0.0108659	0.0102029	2.869×10-1	7.258×10-1	-0.00146651	0.00999291	8.833×10-1	9.684×10-1	-0.00057834	0.01051	9.561×10-1	9.906×10-1	0.020099	0.00999247	4.431×10-2	2.839×10-1	0.0223246	0.0103336	3.077×10-2	2.748×10-1	0.0015176	0.00999552	8.793×10-1	9.666×10-1	0.00222125	0.0102049	8.277×10-1	9.624×10-1	0.0141978	0.00999016
tiglylcarnitine (C5:1-DC)	Amino Acid	Leucine, Isoleucine and Valine Metabolism	0.00439341	0.0173138	0.00999108	8.314×10-2	3.981×10-1	0.00178249	0.0099928	8.584×10-1	9.602×10-1	-0.000966705	0.0101179	9.239×10-1	9.819×10-1	0.0225067	0.00999612	2.437×10-2	1.985×10-1	0.0198438	0.0102	5.175×10-2	3.587×10-1	0.00910905	0.00999251	3.620×10-1	7.231×10-1	0.00414491	0.0105084	6.933×10-1	9.212×10-1	0.0194036	0.00999261	5.219×10-2	3.111×10-1	0.0160323	0.0103333	1.208×10-1	5.346×10-1	0.00923063	0.0099951	3.558×10-1	7.194×10-1	0.00598669	0.0102033	5.574×10-1	8.731×10-1	0.0178681	0.00998957
valine	Amino Acid	Leucine, Isoleucine and Valine Metabolism	9.98502e-05	0.0448274	0.00998253	7.182×10-6	6.392×10-4	0.0182662	0.00999115	6.754×10-2	3.560×10-1	0.011495	0.0101086	2.555×10-1	6.987×10-1	0.0111416	0.00999803	2.651×10-1	6.493×10-1	0.0023008	0.0101932	8.214×10-1	9.605×10-1	0.000689917	0.00999292	9.450×10-1	9.830×10-1	-0.014591	0.0104984	1.646×10-1	6.039×10-1	0.0285691	0.00999041	4.250×10-3	6.357×10-2	0.0183363	0.0103241	7.575×10-2	4.327×10-1	0.0352162	0.00998933	4.248×10-4	1.248×10-2	0.0272953	0.0101911	7.411×10-3	1.191×10-1	0.0151494	0.00999002
2-aminoadipate	Amino Acid	Lysine Metabolism	0.182826	0.0447275	0.00998258	7.527×10-6	6.567×10-4	0.00716347	0.00999256	4.735×10-1	7.960×10-1	0.000126349	0.0101093	9.900×10-1	9.974×10-1	0.00011549	0.00999865	9.908×10-1	9.992×10-1	-0.00915986	0.0101929	3.689×10-1	7.786×10-1	0.00579184	0.00999276	5.622×10-1	8.487×10-1	-0.00891378	0.0104991	3.959×10-1	7.956×10-1	0.00986299	0.009994	3.237×10-1	6.945×10-1	-0.0016411	0.0103257	8.737×10-1	9.708×10-1	0.0367489	0.00998878	2.354×10-4	8.336×10-3	0.0289137	0.0101907	4.559×10-3	8.905×10-2	0.0136259	0.00999024
5-(galactosylhydroxy)-L-lysine	Amino Acid	Lysine Metabolism	0.197604	-0.00928296	0.00999215	3.529×10-1	7.168×10-1	0.00390879	0.00999274	6.957×10-1	9.049×10-1	0.00550637	0.0101189	5.863×10-1	8.846×10-1	-0.00383414	0.00999858	7.014×10-1	9.070×10-1	-0.00206641	0.010203	8.395×10-1	9.629×10-1	-0.0130402	0.00999207	1.919×10-1	5.781×10-1	-0.0112437	0.010509	2.847×10-1	7.246×10-1	-0.00936625	0.00999405	3.487×10-1	7.159×10-1	-0.00748671	0.0103354	4.689×10-1	8.356×10-1	-0.00720804	0.00999527	4.708×10-1	7.941×10-1	-0.00556418	0.0102044	5.856×10-1	8.838×10-1	-0.00234509	0.00999114
5-hydroxylysine	Amino Acid	Lysine Metabolism	0.0236645	0.0154492	0.00999139	1.221×10-1	4.733×10-1	0.0143642	0.00999178	1.506×10-1	5.187×10-1	0.0122356	0.0101175	2.266×10-1	6.784×10-1	-0.00623483	0.00999846	5.329×10-1	8.312×10-1	-0.00969768	0.0102018	3.418×10-1	7.632×10-1	0.00991072	0.00999243	3.213×10-1	6.924×10-1	0.00567026	0.0105086	5.895×10-1	8.857×10-1	-0.00103359	0.00999448	9.176×10-1	9.775×10-1	-0.0053154	0.0103347	6.070×10-1	8.925×10-1	-0.00260837	0.0099955	7.941×10-1	9.395×10-1	-0.00596105	0.0102036	5.591×10-1	8.734×10-1	0.0172229	0.00998969
6-oxopiperidine-2-carboxylate	Amino Acid	Lysine Metabolism	0.161658	0.0241893	0.00998965	1.548×10-2	1.506×10-1	0.00441019	0.00999272	6.590×10-1	8.909×10-1	0.000618032	0.0101165	9.513×10-1	9.904×10-1	0.00558227	0.0099985	5.766×10-1	8.555×10-1	0.000793956	0.0102005	9.380×10-1	9.861×10-1	0.0186775	0.00999118	6.160×10-2	3.394×10-1	0.0123733	0.0105062	2.389×10-1	6.878×10-1	0.0317618	0.00998945	1.480×10-3	3.032×10-2	0.0273747	0.0103294	8.058×10-3	1.252×10-1	0.00980797	0.00999505	3.265×10-1	6.975×10-1	0.00514537	0.0102018	6.140×10-1	8.953×10-1	0.0105939	0.00999061
fructosyllysine	Amino Acid	Lysine Metabolism	0	0.0502978	0.00997993	4.739×10-7	8.067×10-5	0.0344099	0.00998689	5.723×10-4	1.542×10-2	0.0271658	0.010103	7.181×10-3	1.169×10-1	0.0241529	0.00999574	1.570×10-2	1.511×10-1	0.0147144	0.0101895	1.488×10-1	5.793×10-1	0.0364305	0.00998629	2.656×10-4	9.087×10-3	0.0230665	0.0104942	2.797×10-2	2.614×10-1	0.0241602	0.00999157	1.562×10-2	1.508×10-1	0.0121306	0.0103223	2.399×10-1	6.886×10-1	0.00930857	0.0099951	3.517×10-1	7.167×10-1	-0.000854829	0.010192	9.332×10-1	9.845×10-1	0.00866428	0.0099908
glutarylcarnitine (C5-DC)	Amino Acid	Lysine Metabolism	0	0.0085701	0.00999221	3.911×10-1	7.446×10-1	0.00442711	0.00999272	6.578×10-1	8.908×10-1	0.00315634	0.010119	7.551×10-1	9.409×10-1	0.00836581	0.0099983	4.028×10-1	7.554×10-1	0.00693311	0.0102029	4.968×10-1	8.443×10-1	-0.0055654	0.00999277	5.776×10-1	8.559×10-1	-0.00909107	0.0105092	3.870×10-1	7.896×10-1	0.00249206	0.00999446	8.031×10-1	9.427×10-1	0.000329604	0.0103357	9.746×10-1	9.937×10-1	0.00824377	0.00999519	4.095×10-1	7.608×10-1	0.00679328	0.0102044	5.056×10-1	8.478×10-1	-0.00701715	0.00999092
hydroxy-N6,N6,N6-trimethyllysine*	Amino Acid	Lysine Metabolism	0.00289566	0.0113028	0.00999194	2.580×10-1	6.423×10-1	-0.013987	0.00999184	1.616×10-1	5.374×10-1	-0.0161667	0.0101175	1.101×10-1	5.129×10-1	0.00304352	0.0099986	7.608×10-1	9.282×10-1	0.000824062	0.0102028	9.356×10-1	9.855×10-1	0.00394002	0.00999285	6.934×10-1	9.037×10-1	0.000486488	0.0105094	9.631×10-1	9.910×10-1	0.00736296	0.00999422	4.613×10-1	7.913×10-1	0.00479391	0.0103353	6.428×10-1	9.037×10-1	-0.00268524	0.00999549	7.882×10-1	9.373×10-1	-0.00517092	0.0102042	6.123×10-1	8.951×10-1	-0.00471769	0.00999106
lysine	Amino Acid	Lysine Metabolism	0	0.0231218	0.00998991	2.066×10-2	1.804×10-1	0.0228432	0.00999021	2.224×10-2	1.881×10-1	0.0196916	0.0101148	5.159×10-2	3.579×10-1	0.0155044	0.00999745	1.210×10-1	4.712×10-1	0.0113473	0.0102001	2.660×10-1	7.085×10-1	0.0172244	0.00999144	8.475×10-2	4.013×10-1	0.0111317	0.0105066	2.894×10-1	7.263×10-1	-0.00200431	0.00999447	8.411×10-1	9.548×10-1	-0.00844438	0.010333	4.138×10-1	8.050×10-1	0.01666	0.00999414	9.555×10-2	4.250×10-1	0.0125109	0.0102015	2.201×10-1	6.733×10-1	-0.00571941	0.00999101
N,N,N-trimethyl-5-aminovalerate	Amino Acid	Lysine Metabolism	0	0.0072305	0.00999232	4.693×10-1	7.940×10-1	-0.00234914	0.00999279	8.141×10-1	9.469×10-1	-0.00357584	0.0101191	7.238×10-1	9.318×10-1	0.0160099	0.00999737	1.093×10-1	4.514×10-1	0.0151707	0.0102021	1.370×10-1	5.593×10-1	-0.00756739	0.00999264	4.489×10-1	7.834×10-1	-0.0108466	0.0105092	3.020×10-1	7.360×10-1	0.00874113	0.00999411	3.818×10-1	7.372×10-1	0.00737751	0.0103355	4.754×10-1	8.382×10-1	-0.00723442	0.00999527	4.692×10-1	7.940×10-1	-0.00905755	0.0102043	3.748×10-1	7.810×10-1	0.0151062	0.00999003
N2-acetyl,N6-methyllysine	Amino Acid	Lysine Metabolism	0.0631053	-0.00341452	0.00999252	7.326×10-1	9.196×10-1	-0.0155631	0.0099916	1.194×10-1	4.675×10-1	-0.0154073	0.0101182	1.279×10-1	5.457×10-1	0.00105544	0.00999865	9.159×10-1	9.771×10-1	0.00180747	0.0102034	8.594×10-1	9.653×10-1	-0.00628205	0.00999273	5.296×10-1	8.287×10-1	-0.0057788	0.0105098	5.824×10-1	8.830×10-1	-0.0132351	0.00999361	1.854×10-1	5.692×10-1	-0.0132233	0.0103352	2.008×10-1	6.507×10-1	-0.0133107	0.00999464	1.830×10-1	5.655×10-1	-0.0131563	0.0102041	1.973×10-1	6.463×10-1	-0.00554359	0.00999102
N6,N6,N6-trimethyllysine	Amino Acid	Lysine Metabolism	0	0.00874952	0.0099922	3.812×10-1	7.368×10-1	0.00064829	0.00999281	9.483×10-1	9.841×10-1	-0.000747429	0.0101191	9.411×10-1	9.870×10-1	0.000181577	0.00999865	9.855×10-1	9.978×10-1	-0.00162629	0.0102031	8.734×10-1	9.707×10-1	-0.0102982	0.00999239	3.028×10-1	6.788×10-1	-0.0143872	0.0105086	1.710×10-1	6.129×10-1	-0.0174827	0.00999296	8.024×10-2	3.916×10-1	-0.0210806	0.0103335	4.137×10-2	3.227×10-1	-0.00557796	0.00999537	5.768×10-1	8.555×10-1	-0.00764994	0.0102043	4.535×10-1	8.309×10-1	0.00406367	0.00999109
N6,N6-dimethyllysine	Amino Acid	Lysine Metabolism	0.000898652	-0.00826285	0.00999224	4.083×10-1	7.596×10-1	-0.00917338	0.00999239	3.586×10-1	7.208×10-1	-0.00807278	0.0101188	4.250×10-1	8.127×10-1	0.00118416	0.00999864	9.057×10-1	9.749×10-1	0.00294744	0.0102031	7.727×10-1	9.474×10-1	-0.0107299	0.00999235	2.829×10-1	6.648×10-1	-0.00903771	0.0105093	3.898×10-1	7.923×10-1	-0.016989	0.00999305	8.915×10-2	4.115×10-1	-0.0159166	0.0103345	1.236×10-1	5.376×10-1	-0.00864204	0.00999516	3.873×10-1	7.416×10-1	-0.00727286	0.0102044	4.760×10-1	8.382×10-1	-0.000538744	0.00999117
N6-acetyllysine	Amino Acid	Lysine Metabolism	0.00339491	0.0005464	0.00999258	9.564×10-1	9.880×10-1	-0.00785971	0.0099925	4.316×10-1	7.760×10-1	-0.00814757	0.0101191	4.207×10-1	8.091×10-1	0.00730453	0.00999838	4.651×10-1	7.917×10-1	0.00749278	0.0102032	4.628×10-1	8.352×10-1	-0.0116307	0.00999225	2.445×10-1	6.315×10-1	-0.0130514	0.0105092	2.143×10-1	6.671×10-1	0.000579663	0.00999449	9.538×10-1	9.866×10-1	0.000471001	0.0103361	9.637×10-1	9.910×10-1	-0.00750519	0.00999525	4.527×10-1	7.869×10-1	-0.00793689	0.0102047	4.367×10-1	8.222×10-1	0.0117882	0.00999048
N6-methyllysine	Amino Acid	Lysine Metabolism	0	-0.00278047	0.00999254	7.808×10-1	9.348×10-1	-0.00737983	0.00999254	4.602×10-1	7.906×10-1	-0.00711854	0.0101192	4.818×10-1	8.402×10-1	-0.001748	0.00999864	8.612×10-1	9.610×10-1	-0.00124328	0.0102035	9.030×10-1	9.779×10-1	-0.00692746	0.00999268	4.882×10-1	8.037×10-1	-0.00670983	0.0105098	5.232×10-1	8.544×10-1	-0.0179526	0.00999288	7.244×10-2	3.719×10-1	-0.0184411	0.0103344	7.438×10-2	4.290×10-1	-0.00490161	0.00999541	6.239×10-1	8.801×10-1	-0.00452508	0.0102048	6.575×10-1	9.072×10-1	-7.99303e-05	0.00999117
N-acetyl-2-aminoadipate	Amino Acid	Lysine Metabolism	0.133799	0.0103265	0.00999205	3.014×10-1	6.778×10-1	0.0120455	0.00999209	2.280×10-1	6.152×10-1	0.0106848	0.0101183	2.910×10-1	7.275×10-1	-0.0191277	0.00999682	5.573×10-2	3.239×10-1	-0.0220601	0.0102006	3.059×10-2	2.741×10-1	-0.00558001	0.00999277	5.766×10-1	8.555×10-1	-0.00970884	0.010509	3.556×10-1	7.707×10-1	0.00465989	0.00999438	6.410×10-1	8.870×10-1	0.00216926	0.0103355	8.338×10-1	9.626×10-1	-0.00986469	0.00999504	3.237×10-1	6.945×10-1	-0.0124487	0.0102037	2.225×10-1	6.760×10-1	0.00425316	0.00999108
pipecolate	Amino Acid	Lysine Metabolism	0.00289566	-0.00470444	0.00999247	6.378×10-1	8.864×10-1	0.00538328	0.00999267	5.901×10-1	8.630×10-1	0.00627934	0.0101191	5.349×10-1	8.619×10-1	0.00616488	0.00999846	5.375×10-1	8.349×10-1	0.00739552	0.0102031	4.686×10-1	8.356×10-1	0.0174732	0.0099914	8.035×10-2	3.916×10-1	0.0209377	0.0105078	4.633×10-2	3.407×10-1	-0.00112833	0.00999448	9.101×10-1	9.749×10-1	7.53611e-05	0.010336	9.942×10-1	9.983×10-1	-0.0045563	0.00999543	6.485×10-1	8.881×10-1	-0.00376138	0.0102048	7.124×10-1	9.269×10-1	-0.00379194	0.0099911
2,3-dihydroxy-5-methylthio-4-pentenoate (DMTPA)*	Amino Acid	Methionine, Cysteine, SAM and Taurine Metabolism	0	0.0100466	0.00999207	3.147×10-1	6.872×10-1	-0.0165213	0.00999145	9.825×10-2	4.286×10-1	-0.0185625	0.0101172	6.657×10-2	4.074×10-1	0.00140599	0.00999864	8.882×10-1	9.691×10-1	-0.000620428	0.010203	9.515×10-1	9.904×10-1	-0.00818894	0.00999259	4.125×10-1	7.628×10-1	-0.0124986	0.0105088	2.343×10-1	6.863×10-1	-0.00294448	0.00999445	7.683×10-1	9.310×10-1	-0.00588668	0.0103354	5.690×10-1	8.772×10-1	0.0126621	0.00999473	2.052×10-1	5.922×10-1	0.0110883	0.0102038	2.772×10-1	7.174×10-1	0.00920903	0.00999075
2-hydroxy-4-(methylthio)butanoic acid	Amino Acid	Methionine, Cysteine, SAM and Taurine Metabolism	0.0428357	-0.0162975	0.00999125	1.029×10-1	4.392×10-1	0.00470156	0.0099927	6.380×10-1	8.864×10-1	0.00745145	0.0101178	4.615×10-1	8.348×10-1	-0.00344529	0.00999859	7.304×10-1	9.193×10-1	-0.000206124	0.0102021	9.839×10-1	9.954×10-1	0.00816291	0.00999259	4.140×10-1	7.643×10-1	0.0146108	0.0105076	1.644×10-1	6.039×10-1	-0.00395482	0.00999441	6.923×10-1	9.035×10-1	0.000211893	0.0103347	9.836×10-1	9.954×10-1	-0.00132015	0.00999552	8.949×10-1	9.714×10-1	0.00204463	0.0102036	8.412×10-1	9.629×10-1	0.00141287	0.00999116
5-methylthioribose**	Amino Acid	Methionine, Cysteine, SAM and Taurine Metabolism	0.459211	-0.00372085	0.00999251	7.096×10-1	9.116×10-1	-0.00768778	0.00999252	4.417×10-1	7.813×10-1	-0.00728253	0.0101191	4.717×10-1	8.369×10-1	-0.00920456	0.00999823	3.573×10-1	7.203×10-1	-0.00881262	0.010203	3.878×10-1	7.896×10-1	0.00641792	0.00999272	5.207×10-1	8.224×10-1	0.00837306	0.0105096	4.256×10-1	8.127×10-1	0.00575377	0.00999432	5.648×10-1	8.495×10-1	0.00716714	0.0103358	4.881×10-1	8.416×10-1	-0.00613186	0.00999534	5.396×10-1	8.358×10-1	-0.00560994	0.0102047	5.825×10-1	8.830×10-1	0.00292287	0.00999113
alpha-ketobutyrate	Amino Acid	Methionine, Cysteine, SAM and Taurine Metabolism	0.00429356	0.0174675	0.00999105	8.044×10-2	3.916×10-1	0.0176203	0.00999126	7.783×10-2	3.869×10-1	0.0152487	0.0101168	1.318×10-1	5.534×10-1	0.0176105	0.0099971	7.817×10-2	3.876×10-1	0.0147135	0.0102009	1.492×10-1	5.801×10-1	0.0116683	0.00999224	2.429×10-1	6.315×10-1	0.00692295	0.0105082	5.100×10-1	8.501×10-1	0.0249947	0.00999137	1.238×10-2	1.311×10-1	0.0219696	0.0103322	3.350×10-2	2.890×10-1	0.0150564	0.0099944	1.320×10-1	4.919×10-1	0.0120263	0.0102027	2.385×10-1	6.878×10-1	0.021789	0.0099888
cystathionine	Amino Acid	Methionine, Cysteine, SAM and Taurine Metabolism	0.102946	0.0139404	0.00999161	1.630×10-1	5.397×10-1	-0.00793569	0.0099925	4.271×10-1	7.739×10-1	-0.0103873	0.0101179	3.046×10-1	7.382×10-1	-0.00430161	0.00999856	6.670×10-1	8.947×10-1	-0.00737161	0.0102022	4.700×10-1	8.358×10-1	0.0159364	0.00999165	1.107×10-1	4.533×10-1	0.0128518	0.0105082	2.213×10-1	6.743×10-1	0.00901593	0.00999408	3.670×10-1	7.270×10-1	0.00584286	0.0103349	5.718×10-1	8.792×10-1	-0.00628721	0.00999533	5.294×10-1	8.286×10-1	-0.00947862	0.0102035	3.529×10-1	7.703×10-1	0.0187985	0.0099894
cysteine	Amino Acid	Methionine, Cysteine, SAM and Taurine Metabolism	0	0.0111066	0.00999196	2.664×10-1	6.501×10-1	0.014785	0.00999172	1.390×10-1	5.041×10-1	0.0133679	0.0101179	1.865×10-1	6.338×10-1	0.000297286	0.00999865	9.763×10-1	9.957×10-1	-0.00199485	0.0102029	8.450×10-1	9.635×10-1	0.00790793	0.00999261	4.287×10-1	7.754×10-1	0.00494245	0.0105093	6.382×10-1	9.034×10-1	-0.00424525	0.0099944	6.710×10-1	8.949×10-1	-0.00756661	0.0103352	4.641×10-1	8.352×10-1	0.00195597	0.00999551	8.449×10-1	9.566×10-1	-0.000292486	0.0102043	9.771×10-1	9.943×10-1	0.00636543	0.00999097
cysteine s-sulfate	Amino Acid	Methionine, Cysteine, SAM and Taurine Metabolism	0.0410384	0.0111551	0.00999196	2.643×10-1	6.482×10-1	0.00143302	0.0099928	8.860×10-1	9.689×10-1	-0.000331033	0.0101188	9.739×10-1	9.933×10-1	0.00706242	0.0099984	4.800×10-1	7.988×10-1	0.00503955	0.0102027	6.214×10-1	8.976×10-1	0.00259692	0.00999289	7.950×10-1	9.397×10-1	-0.000948463	0.0105094	9.281×10-1	9.827×10-1	0.00169184	0.00999447	8.656×10-1	9.619×10-1	-0.00123061	0.0103354	9.052×10-1	9.779×10-1	0.00371429	0.00999546	7.102×10-1	9.117×10-1	0.00152992	0.0102043	8.808×10-1	9.714×10-1	0.00488792	0.00999105
cysteine sulfinic acid	Amino Acid	Methionine, Cysteine, SAM and Taurine Metabolism	0.116625	0.00315751	0.00999253	7.520×10-1	9.254×10-1	0.020058	0.0099908	4.471×10-2	2.848×10-1	0.0200579	0.0101174	4.745×10-2	3.446×10-1	-0.0110564	0.00999804	2.688×10-1	6.522×10-1	-0.012168	0.0102027	2.330×10-1	6.844×10-1	-0.020511	0.00999082	4.010×10-2	2.690×10-1	-0.0237679	0.0105073	2.372×10-2	2.354×10-1	0.017235	0.009993	8.461×10-2	4.012×10-1	0.0175709	0.0103345	8.912×10-2	4.676×10-1	0.0116626	0.00999485	2.433×10-1	6.315×10-1	0.0114925	0.0102043	2.601×10-1	7.022×10-1	-8.28217e-05	0.00999117
cystine	Amino Acid	Methionine, Cysteine, SAM and Taurine Metabolism	0.0001997	0.0151801	0.00999143	1.287×10-1	4.865×10-1	0.0111181	0.0099922	2.659×10-1	6.498×10-1	0.00895042	0.0101179	3.764×10-1	7.826×10-1	0.00234362	0.00999862	8.147×10-1	9.469×10-1	-0.000709183	0.0102023	9.446×10-1	9.888×10-1	0.0127511	0.00999211	2.019×10-1	5.888×10-1	0.00890406	0.0105084	3.968×10-1	7.956×10-1	0.00569944	0.00999433	5.685×10-1	8.518×10-1	0.00195833	0.0103349	8.497×10-1	9.647×10-1	-0.00157144	0.00999552	8.751×10-1	9.650×10-1	-0.00482383	0.0102037	6.364×10-1	9.024×10-1	0.0139834	0.00999019
hypotaurine	Amino Acid	Methionine, Cysteine, SAM and Taurine Metabolism	0.00389416	-0.0210894	0.00999036	3.480×10-2	2.477×10-1	0.00754676	0.00999253	4.501×10-1	7.844×10-1	0.0111423	0.0101166	2.708×10-1	7.133×10-1	-0.0105301	0.0099981	2.923×10-1	6.733×10-1	-0.00658922	0.010201	5.183×10-1	8.522×10-1	-0.0220971	0.00999048	2.700×10-2	2.120×10-1	-0.0172173	0.0105063	1.013×10-1	4.952×10-1	-0.00264103	0.00999445	7.916×10-1	9.384×10-1	0.00292273	0.0103337	7.773×10-1	9.482×10-1	-0.02146	0.00999323	3.178×10-2	2.339×10-1	-0.0179402	0.0102011	7.867×10-2	4.414×10-1	0.00251786	0.00999114
lanthionine	Amino Acid	Methionine, Cysteine, SAM and Taurine Metabolism	0.352072	-0.0169906	0.00999114	8.906×10-2	4.115×10-1	-0.010983	0.00999221	2.717×10-1	6.552×10-1	-0.00851971	0.0101176	3.998×10-1	7.973×10-1	0.00108357	0.00999865	9.137×10-1	9.763×10-1	0.00465354	0.0102019	6.483×10-1	9.051×10-1	-0.0126893	0.00999212	2.041×10-1	5.909×10-1	-0.00821556	0.0105082	4.343×10-1	8.189×10-1	0.00538645	0.00999434	5.899×10-1	8.629×10-1	0.0103905	0.0103341	3.147×10-1	7.452×10-1	-0.0401212	0.00998748	5.934×10-5	3.117×10-3	-0.0382499	0.0101963	1.769×10-4	9.895×10-3	0.0115209	0.00999051
methionine	Amino Acid	Methionine, Cysteine, SAM and Taurine Metabolism	0	0.024201	0.00998965	1.543×10-2	1.505×10-1	0.0016175	0.0099928	8.714×10-1	9.637×10-1	-0.00224749	0.0101165	8.242×10-1	9.605×10-1	0.0198994	0.00999667	4.655×10-2	2.911×10-1	0.0156998	0.0101993	1.238×10-1	5.376×10-1	0.0136884	0.00999199	1.707×10-1	5.506×10-1	0.006851	0.0105067	5.144×10-1	8.512×10-1	0.00740453	0.00999422	4.588×10-1	7.904×10-1	0.00132349	0.010333	8.981×10-1	9.762×10-1	0.0229067	0.00999291	2.191×10-2	1.858×10-1	0.0187949	0.0102002	6.542×10-2	4.050×10-1	-0.00117403	0.00999116
methionine sulfone	Amino Acid	Methionine, Cysteine, SAM and Taurine Metabolism	0.00279581	-0.000796984	0.00999258	9.364×10-1	9.825×10-1	-0.0103009	0.00999228	3.026×10-1	6.788×10-1	-0.0104339	0.0101189	3.025×10-1	7.360×10-1	0.00443756	0.00999855	6.572×10-1	8.908×10-1	0.00478615	0.0102034	6.390×10-1	9.034×10-1	-0.00264873	0.00999289	7.910×10-1	9.383×10-1	-0.00265668	0.01051	8.004×10-1	9.556×10-1	-0.00581131	0.00999432	5.609×10-1	8.483×10-1	-0.00599752	0.0103359	5.618×10-1	8.740×10-1	-0.0211702	0.00999329	3.416×10-2	2.447×10-1	-0.0218971	0.0102026	3.188×10-2	2.812×10-1	0.0182504	0.00998951
methionine sulfoxide	Amino Acid	Methionine, Cysteine, SAM and Taurine Metabolism	0	0.00938838	0.00999214	3.475×10-1	7.143×10-1	0.00503691	0.00999269	6.142×10-1	8.749×10-1	0.00364957	0.0101189	7.184×10-1	9.284×10-1	0.0123453	0.00999789	2.169×10-1	6.068×10-1	0.0109071	0.0102025	2.851×10-1	7.247×10-1	0.00859563	0.00999255	3.897×10-1	7.434×10-1	0.00629161	0.0105094	5.494×10-1	8.692×10-1	0.00713658	0.00999423	4.752×10-1	7.966×10-1	0.00507353	0.0103355	6.235×10-1	8.979×10-1	-0.00811851	0.0099952	4.167×10-1	7.658×10-1	-0.0104319	0.010204	3.066×10-1	7.404×10-1	0.0145809	0.00999011
N-acetylmethionine	Amino Acid	Methionine, Cysteine, SAM and Taurine Metabolism	0.000399401	-0.0065816	0.00999236	5.101×10-1	8.167×10-1	-0.0107632	0.00999223	2.814×10-1	6.641×10-1	-0.00997433	0.0101187	3.243×10-1	7.519×10-1	0.00658515	0.00999843	5.102×10-1	8.167×10-1	0.00822261	0.0102029	4.203×10-1	8.091×10-1	-0.0117479	0.00999223	2.397×10-1	6.293×10-1	-0.0107396	0.0105092	3.068×10-1	7.404×10-1	-0.00169434	0.00999447	8.654×10-1	9.618×10-1	-1.8396e-05	0.0103358	9.986×10-1	9.993×10-1	-0.0225592	0.00999299	2.400×10-2	1.969×10-1	-0.0221308	0.0102023	3.009×10-2	2.721×10-1	-0.00314031	0.00999112
N-acetyltaurine	Amino Acid	Methionine, Cysteine, SAM and Taurine Metabolism	0.00459311	-0.0112688	0.00999194	2.594×10-1	6.437×10-1	0.001114	0.00999281	9.112×10-1	9.753×10-1	0.0029611	0.0101188	7.698×10-1	9.468×10-1	0.000522957	0.00999865	9.583×10-1	9.887×10-1	0.00288262	0.0102028	7.775×10-1	9.482×10-1	-0.00714685	0.00999267	4.745×10-1	7.963×10-1	-0.0040451	0.0105093	7.003×10-1	9.240×10-1	-0.0038871	0.00999441	6.973×10-1	9.056×10-1	-0.00108606	0.0103354	9.163×10-1	9.805×10-1	-0.0135943	0.00999461	1.738×10-1	5.546×10-1	-0.0118034	0.0102036	2.474×10-1	6.920×10-1	-0.0158556	0.00998991
N-formylmethionine	Amino Acid	Methionine, Cysteine, SAM and Taurine Metabolism	0	0.000655401	0.00999258	9.477×10-1	9.840×10-1	-0.0128656	0.00999199	1.979×10-1	5.852×10-1	-0.0132982	0.0101186	1.888×10-1	6.363×10-1	-0.00583319	0.00999848	5.596×10-1	8.479×10-1	-0.00621003	0.0102033	5.428×10-1	8.659×10-1	-0.00412052	0.00999284	6.801×10-1	8.975×10-1	-0.00478203	0.0105099	6.491×10-1	9.056×10-1	-0.00595704	0.00999431	5.512×10-1	8.435×10-1	-0.00654915	0.0103359	5.263×10-1	8.563×10-1	0.0020859	0.00999551	8.347×10-1	9.530×10-1	0.00203645	0.0102049	8.418×10-1	9.629×10-1	0.00928221	0.00999074
S-adenosylhomocysteine (SAH)	Amino Acid	Methionine, Cysteine, SAM and Taurine Metabolism	0.180829	0.00202289	0.00999256	8.396×10-1	9.541×10-1	0.000171484	0.00999281	9.863×10-1	9.980×10-1	-0.000150657	0.0101194	9.881×10-1	9.972×10-1	0.0065596	0.00999844	5.118×10-1	8.171×10-1	0.00641074	0.0102033	5.298×10-1	8.598×10-1	-0.0159624	0.00999165	1.102×10-1	4.533×10-1	-0.0183483	0.0105084	8.083×10-2	4.491×10-1	0.00721866	0.00999423	4.701×10-1	7.941×10-1	0.00716849	0.0103358	4.880×10-1	8.416×10-1	0.0127455	0.00999472	2.023×10-1	5.890×10-1	0.0128593	0.0102041	2.076×10-1	6.594×10-1	-0.00253277	0.00999114
S-methylcysteine	Amino Acid	Methionine, Cysteine, SAM and Taurine Metabolism	9.98502e-05	-0.0161293	0.00999128	1.065×10-1	4.454×10-1	0.00857642	0.00999245	3.908×10-1	7.445×10-1	0.0113976	0.0101175	2.600×10-1	7.021×10-1	-0.0140121	0.00999767	1.611×10-1	5.372×10-1	-0.0112441	0.0102016	2.704×10-1	7.126×10-1	-0.000687174	0.00999292	9.452×10-1	9.830×10-1	0.00476448	0.0105085	6.503×10-1	9.056×10-1	-0.00258855	0.00999446	7.956×10-1	9.402×10-1	0.00162717	0.0103347	8.749×10-1	9.709×10-1	-0.0154611	0.00999433	1.219×10-1	4.729×10-1	-0.012729	0.0102028	2.122×10-1	6.653×10-1	-0.0090765	0.00999076
S-methylcysteine sulfoxide	Amino Acid	Methionine, Cysteine, SAM and Taurine Metabolism	9.98502e-05	-0.00180857	0.00999256	8.564×10-1	9.595×10-1	0.00444191	0.00999271	6.567×10-1	8.908×10-1	0.00484666	0.0101193	6.320×10-1	9.018×10-1	0.000467757	0.00999865	9.627×10-1	9.906×10-1	0.000862316	0.0102035	9.327×10-1	9.845×10-1	0.00460794	0.00999282	6.447×10-1	8.873×10-1	0.00571613	0.0105099	5.865×10-1	8.846×10-1	0.0033008	0.00999443	7.412×10-1	9.219×10-1	0.00402278	0.010336	6.971×10-1	9.221×10-1	-0.0123913	0.00999476	2.151×10-1	6.034×10-1	-0.0125351	0.0102042	2.193×10-1	6.728×10-1	0.000110384	0.00999117
taurine	Amino Acid	Methionine, Cysteine, SAM and Taurine Metabolism	0	-0.012194	0.00999184	2.223×10-1	6.120×10-1	0.010023	0.00999231	3.158×10-1	6.874×10-1	0.0122458	0.010118	2.262×10-1	6.784×10-1	-0.0109521	0.00999805	2.734×10-1	6.572×10-1	-0.00887432	0.0102024	3.844×10-1	7.877×10-1	-0.0219188	0.00999052	2.826×10-2	2.182×10-1	-0.0200669	0.0105073	5.619×10-2	3.745×10-1	0.00436568	0.00999439	6.623×10-1	8.922×10-1	0.00799171	0.010335	4.394×10-1	8.237×10-1	-0.000778608	0.00999553	9.379×10-1	9.829×10-1	0.00174779	0.0102042	8.640×10-1	9.664×10-1	-0.00378314	0.0099911
2-hydroxyphenylacetate	Amino Acid	Phenylalanine Metabolism	0.116226	0.0169667	0.00999114	8.951×10-2	4.123×10-1	0.00204708	0.00999279	8.377×10-1	9.539×10-1	-0.000639369	0.010118	9.496×10-1	9.904×10-1	-0.0124015	0.00999788	2.149×10-1	6.034×10-1	-0.0164339	0.0102007	1.072×10-1	5.082×10-1	-0.00997746	0.00999243	3.181×10-1	6.894×10-1	-0.016847	0.0105072	1.089×10-1	5.108×10-1	0.0093411	0.00999405	3.500×10-1	7.160×10-1	0.00536591	0.0103344	6.036×10-1	8.915×10-1	0.0127185	0.00999472	2.032×10-1	5.902×10-1	0.00969471	0.010203	3.420×10-1	7.632×10-1	0.0158662	0.00998991
4-hydroxyphenylacetate	Amino Acid	Phenylalanine Metabolism	0.195806	0.00412561	0.00999249	6.797×10-1	8.975×10-1	-0.00809443	0.00999249	4.179×10-1	7.664×10-1	-0.00896594	0.010119	3.756×10-1	7.816×10-1	0.00597225	0.00999847	5.503×10-1	8.430×10-1	0.00536286	0.0102033	5.992×10-1	8.892×10-1	-0.000601955	0.00999292	9.520×10-1	9.858×10-1	-0.00207889	0.0105099	8.432×10-1	9.632×10-1	0.00221192	0.00999446	8.249×10-1	9.500×10-1	0.00124118	0.010336	9.044×10-1	9.779×10-1	-0.00118489	0.00999552	9.056×10-1	9.749×10-1	-0.00210083	0.0102049	8.369×10-1	9.626×10-1	0.00207546	0.00999115
N-acetylphenylalanine	Amino Acid	Phenylalanine Metabolism	0.0222666	0.02072	0.00999043	3.811×10-2	2.615×10-1	0.0175859	0.00999127	7.842×10-2	3.882×10-1	0.0146884	0.0101162	1.465×10-1	5.747×10-1	-0.0100988	0.00999814	3.125×10-1	6.849×10-1	-0.0148148	0.0102002	1.464×10-1	5.745×10-1	0.0114763	0.00999227	2.508×10-1	6.363×10-1	0.00559651	0.0105076	5.943×10-1	8.874×10-1	-0.0023366	0.00999446	8.152×10-1	9.469×10-1	-0.00814522	0.0103335	4.306×10-1	8.166×10-1	0.0187315	0.00999378	6.092×10-2	3.378×10-1	0.015174	0.0102016	1.369×10-1	5.593×10-1	0.00537772	0.00999103
phenylacetate	Amino Acid	Phenylalanine Metabolism	0.171443	-0.00559574	0.00999242	5.755×10-1	8.554×10-1	-0.0166306	0.00999143	9.605×10-2	4.260×10-1	-0.0161499	0.010118	1.105×10-1	5.137×10-1	0.00532568	0.00999851	5.943×10-1	8.652×10-1	0.00670659	0.0102031	5.110×10-1	8.503×10-1	-0.0074703	0.00999265	4.547×10-1	7.884×10-1	-0.00634597	0.0105097	5.460×10-1	8.674×10-1	0.00822965	0.00999415	4.103×10-1	7.611×10-1	0.0103258	0.0103354	3.178×10-1	7.464×10-1	0.00272093	0.00999549	7.855×10-1	9.362×10-1	0.00401031	0.0102047	6.943×10-1	9.212×10-1	-0.00813501	0.00999084
phenylalanine	Amino Acid	Phenylalanine Metabolism	0	0.0283064	0.00998857	4.608×10-3	6.757×10-2	0.000432117	0.00999281	9.655×10-1	9.910×10-1	-0.00412561	0.0101153	6.834×10-1	9.197×10-1	0.0114721	0.00999799	2.512×10-1	6.363×10-1	0.00607276	0.0101992	5.516×10-1	8.704×10-1	0.0101408	0.00999241	3.102×10-1	6.831×10-1	0.00152095	0.0105058	8.849×10-1	9.730×10-1	0.00105908	0.00999448	9.156×10-1	9.770×10-1	-0.0065812	0.0103317	5.241×10-1	8.549×10-1	0.0160584	0.00999424	1.081×10-1	4.484×10-1	0.0107957	0.0102003	2.899×10-1	7.263×10-1	0.0136468	0.00999024
phenyllactate (PLA)	Amino Acid	Phenylalanine Metabolism	0	0.00341746	0.00999252	7.324×10-1	9.196×10-1	0.0117855	0.00999212	2.382×10-1	6.279×10-1	0.0115333	0.0101187	2.544×10-1	6.987×10-1	0.00784999	0.00999834	4.324×10-1	7.764×10-1	0.00746507	0.0102032	4.644×10-1	8.352×10-1	0.00818981	0.00999259	4.125×10-1	7.628×10-1	0.00788789	0.0105097	4.529×10-1	8.309×10-1	-0.00383919	0.00999442	7.009×10-1	9.070×10-1	-0.00503698	0.0103359	6.260×10-1	8.996×10-1	0.0137783	0.00999458	1.681×10-1	5.476×10-1	0.0136431	0.010204	1.812×10-1	6.281×10-1	0.0122907	0.00999042
phenylpyruvate	Amino Acid	Phenylalanine Metabolism	0.0371443	0.0187739	0.00999082	6.026×10-2	3.363×10-1	0.000645425	0.00999281	9.485×10-1	9.841×10-1	-0.00236833	0.0101176	8.149×10-1	9.602×10-1	-0.00640331	0.00999845	5.219×10-1	8.231×10-1	-0.010563	0.0102012	3.005×10-1	7.345×10-1	0.00463098	0.00999282	6.431×10-1	8.870×10-1	-0.00130824	0.0105082	9.009×10-1	9.776×10-1	0.0208777	0.00999231	3.670×10-2	2.562×10-1	0.0172109	0.0103328	9.581×10-2	4.807×10-1	0.0236205	0.00999274	1.811×10-2	1.660×10-1	0.0206779	0.0102011	4.269×10-2	3.274×10-1	0.0278331	0.0099873
(N(1) + N(8))-acetylspermidine	Amino Acid	Polyamine Metabolism	0.00169745	-0.0101621	0.00999206	3.092×10-1	6.829×10-1	-0.00327194	0.00999276	7.433×10-1	9.221×10-1	-0.00171488	0.0101189	8.654×10-1	9.672×10-1	-0.00543391	0.0099985	5.868×10-1	8.619×10-1	-0.00354983	0.0102029	7.279×10-1	9.323×10-1	-0.00144636	0.00999291	8.849×10-1	9.689×10-1	0.00188093	0.0105095	8.580×10-1	9.652×10-1	-0.0124713	0.00999371	2.121×10-1	6.013×10-1	-0.0105677	0.010335	3.066×10-1	7.404×10-1	-0.0307155	0.00999081	2.115×10-3	3.915×10-2	-0.0298801	0.0102001	3.404×10-3	7.185×10-2	0.010366	0.00999063
4-acetamidobutanoate	Amino Acid	Polyamine Metabolism	0.00209685	-0.00547043	0.00999243	5.841×10-1	8.609×10-1	-0.00344486	0.00999275	7.303×10-1	9.193×10-1	-0.00264944	0.0101193	7.935×10-1	9.544×10-1	0.00309012	0.0099986	7.573×10-1	9.271×10-1	0.00435272	0.0102033	6.697×10-1	9.117×10-1	-0.000775714	0.00999292	9.381×10-1	9.829×10-1	0.00101572	0.0105099	9.230×10-1	9.819×10-1	-0.00742027	0.00999421	4.578×10-1	7.898×10-1	-0.0064446	0.0103357	5.330×10-1	8.610×10-1	-0.0116162	0.00999486	2.452×10-1	6.315×10-1	-0.0109587	0.0102042	2.829×10-1	7.237×10-1	0.000950267	0.00999117
5-methylthioadenosine (MTA)	Amino Acid	Polyamine Metabolism	0.000898652	0.0159417	0.00999131	1.106×10-1	4.533×10-1	-0.0146483	0.00999174	1.427×10-1	5.100×10-1	-0.0175934	0.0101166	8.206×10-2	4.519×10-1	5.7727e-05	0.00999865	9.954×10-1	9.993×10-1	-0.0032475	0.0102022	7.503×10-1	9.383×10-1	0.0017893	0.00999291	8.579×10-1	9.600×10-1	-0.00348122	0.0105086	7.404×10-1	9.349×10-1	0.00626521	0.00999429	5.308×10-1	8.296×10-1	0.00235582	0.0103347	8.197×10-1	9.602×10-1	-0.00136421	0.00999552	8.914×10-1	9.700×10-1	-0.00476771	0.0102036	6.403×10-1	9.035×10-1	0.00684861	0.00999094
acisoga	Amino Acid	Polyamine Metabolism	0.0127808	0.0218362	0.0099902	2.886×10-2	2.217×10-1	0.00388464	0.00999274	6.975×10-1	9.056×10-1	0.00045893	0.010117	9.638×10-1	9.910×10-1	-0.00240821	0.00999862	8.097×10-1	9.461×10-1	-0.00703825	0.0102008	4.902×10-1	8.417×10-1	0.0241818	0.00999	1.551×10-2	1.506×10-1	0.0192673	0.0105058	6.669×10-2	4.074×10-1	0.0145607	0.00999343	1.451×10-1	5.118×10-1	0.00962088	0.0103332	3.518×10-1	7.703×10-1	0.0132125	0.00999466	1.862×10-1	5.696×10-1	0.00918754	0.0102021	3.678×10-1	7.784×10-1	0.0190769	0.00998935
N-acetyl-isoputreanine	Amino Acid	Polyamine Metabolism	0.0001997	0.0171675	0.00999111	8.578×10-2	4.034×10-1	-0.00518752	0.00999268	6.037×10-1	8.710×10-1	-0.00809017	0.0101176	4.240×10-1	8.120×10-1	0.00620446	0.00999846	5.349×10-1	8.326×10-1	0.00289871	0.010202	7.763×10-1	9.482×10-1	0.00843256	0.00999257	3.988×10-1	7.520×10-1	0.00344677	0.0105084	7.429×10-1	9.360×10-1	-0.00895745	0.00999409	3.701×10-1	7.299×10-1	-0.0142576	0.0103336	1.677×10-1	6.076×10-1	-0.0181035	0.00999389	7.010×10-2	3.633×10-1	-0.0224713	0.010201	2.763×10-2	2.591×10-1	0.011673	0.00999049
N-acetylputrescine	Amino Acid	Polyamine Metabolism	0.000798802	0.00239955	0.00999255	8.102×10-1	9.464×10-1	0.0129242	0.00999198	1.959×10-1	5.820×10-1	0.0128652	0.0101186	2.036×10-1	6.557×10-1	0.00584314	0.00999848	5.590×10-1	8.477×10-1	0.00558655	0.0102033	5.840×10-1	8.838×10-1	-0.00076673	0.00999292	9.388×10-1	9.829×10-1	-0.00166993	0.01051	8.738×10-1	9.708×10-1	-0.0151271	0.00999335	1.301×10-1	4.880×10-1	-0.0168311	0.0103347	1.034×10-1	5.006×10-1	-0.018655	0.00999379	6.198×10-2	3.407×10-1	-0.0199466	0.010203	5.061×10-2	3.543×10-1	0.0234809	0.00998841
spermidine	Amino Acid	Polyamine Metabolism	0.111732	0.0118784	0.00999187	2.345×10-1	6.239×10-1	0.0114384	0.00999216	2.523×10-1	6.375×10-1	0.00981174	0.0101183	3.322×10-1	7.567×10-1	0.00178759	0.00999864	8.581×10-1	9.601×10-1	-0.000603139	0.0102028	9.529×10-1	9.904×10-1	-0.0114678	0.00999227	2.511×10-1	6.363×10-1	-0.0167526	0.0105079	1.109×10-1	5.143×10-1	-0.0088464	0.0099941	3.761×10-1	7.328×10-1	-0.0126975	0.0103346	2.192×10-1	6.728×10-1	0.0130124	0.00999468	1.930×10-1	5.791×10-1	0.011069	0.0102036	2.780×10-1	7.183×10-1	-0.00187608	0.00999115
3-indoxyl sulfate	Amino Acid	Tryptophan Metabolism	0	0.00202747	0.00999256	8.392×10-1	9.541×10-1	-0.00886259	0.00999242	3.751×10-1	7.327×10-1	-0.00941497	0.010119	3.522×10-1	7.703×10-1	0.00237977	0.00999862	8.119×10-1	9.469×10-1	0.00205737	0.0102035	8.402×10-1	9.629×10-1	-0.00164952	0.00999291	8.689×10-1	9.631×10-1	-0.00251891	0.01051	8.106×10-1	9.592×10-1	0.0106635	0.00999392	2.860×10-1	6.679×10-1	0.0108512	0.0103355	2.938×10-1	7.299×10-1	0.014828	0.00999443	1.379×10-1	5.025×10-1	0.0150288	0.0102038	1.408×10-1	5.665×10-1	-0.0113115	0.00999053
5-hydroxyindole sulfate	Amino Acid	Tryptophan Metabolism	0.349775	-0.00140401	0.00999257	8.883×10-1	9.691×10-1	-0.0147792	0.00999172	1.391×10-1	5.041×10-1	-0.014928	0.0101183	1.402×10-1	5.652×10-1	0.00923742	0.00999822	3.556×10-1	7.194×10-1	0.00991015	0.010203	3.314×10-1	7.565×10-1	-0.00505981	0.0099928	6.126×10-1	8.745×10-1	-0.00511555	0.0105099	6.265×10-1	8.996×10-1	0.00421938	0.0099944	6.729×10-1	8.956×10-1	0.00489488	0.0103359	6.358×10-1	9.024×10-1	0.00840778	0.00999518	4.003×10-1	7.534×10-1	0.0090576	0.0102045	3.748×10-1	7.810×10-1	-0.00560829	0.00999101
6-bromotryptophan	Amino Acid	Tryptophan Metabolism	0.00169745	-0.0108343	0.00999199	2.783×10-1	6.612×10-1	-0.0110412	0.0099922	2.692×10-1	6.527×10-1	-0.00957297	0.0101184	3.441×10-1	7.644×10-1	-0.0137051	0.00999771	1.705×10-1	5.506×10-1	-0.012023	0.0102022	2.386×10-1	6.878×10-1	-0.00566673	0.00999276	5.707×10-1	8.537×10-1	-0.00255683	0.0105094	8.078×10-1	9.581×10-1	-0.0116323	0.00999381	2.445×10-1	6.315×10-1	-0.00948728	0.010335	3.587×10-1	7.723×10-1	-0.00489517	0.00999541	6.243×10-1	8.803×10-1	-0.00282802	0.0102043	7.817×10-1	9.500×10-1	-0.0119317	0.00999046
8-methoxykynurenate	Amino Acid	Tryptophan Metabolism	0.337494	0.0219201	0.00999018	2.825×10-2	2.182×10-1	0.0206576	0.00999068	3.870×10-2	2.637×10-1	0.0176444	0.0101155	8.114×10-2	4.491×10-1	0.0208417	0.00999648	3.710×10-2	2.585×10-1	0.0171543	0.0101996	9.263×10-2	4.749×10-1	0.00525102	0.00999279	5.993×10-1	8.683×10-1	-0.00170005	0.0105075	8.715×10-1	9.699×10-1	0.0142571	0.00999347	1.537×10-1	5.250×10-1	0.00927325	0.0103332	3.695×10-1	7.788×10-1	0.0241688	0.00999261	1.560×10-2	1.508×10-1	0.0205891	0.0102004	4.357×10-2	3.310×10-1	0.0156596	0.00998994
anthranilate	Amino Acid	Tryptophan Metabolism	0.428957	0.000932411	0.00999257	9.257×10-1	9.793×10-1	0.00454725	0.00999271	6.491×10-1	8.882×10-1	0.00451228	0.0101193	6.557×10-1	9.071×10-1	0.0150614	0.00999752	1.320×10-1	4.919×10-1	0.0154898	0.0102023	1.290×10-1	5.473×10-1	0.00420648	0.00999284	6.738×10-1	8.966×10-1	0.00433325	0.0105099	6.801×10-1	9.178×10-1	-0.00036329	0.00999449	9.710×10-1	9.926×10-1	-0.000642599	0.0103361	9.504×10-1	9.904×10-1	5.9062e-05	0.00999553	9.953×10-1	9.993×10-1	-0.000134139	0.010205	9.895×10-1	9.974×10-1	-0.00545556	0.00999102
C-glycosyltryptophan	Amino Acid	Tryptophan Metabolism	0	-0.0080895	0.00999225	4.182×10-1	7.664×10-1	-0.00821542	0.00999248	4.110×10-1	7.617×10-1	-0.00711847	0.0101189	4.818×10-1	8.402×10-1	-0.00571523	0.00999849	5.676×10-1	8.510×10-1	-0.0042728	0.0102031	6.754×10-1	9.148×10-1	-0.0174304	0.00999141	8.110×10-2	3.939×10-1	-0.0165082	0.0105084	1.162×10-1	5.249×10-1	-0.00364603	0.00999442	7.153×10-1	9.133×10-1	-0.00169464	0.0103357	8.698×10-1	9.691×10-1	-0.00345548	0.00999547	7.296×10-1	9.191×10-1	-0.0019036	0.0102046	8.520×10-1	9.649×10-1	-0.00411239	0.00999109
indole-3-carboxylate	Amino Acid	Tryptophan Metabolism	0.138592	0.00501998	0.00999245	6.154×10-1	8.754×10-1	-0.0240865	0.00998991	1.592×10-2	1.523×10-1	-0.0255087	0.0101161	1.170×10-2	1.546×10-1	0.00366113	0.00999858	7.142×10-1	9.130×10-1	0.00277076	0.0102033	7.860×10-1	9.519×10-1	-0.0133105	0.00999204	1.829×10-1	5.655×10-1	-0.0164416	0.0105086	1.177×10-1	5.280×10-1	-0.00885077	0.0099941	3.759×10-1	7.328×10-1	-0.0108332	0.0103354	2.946×10-1	7.301×10-1	0.00459793	0.00999542	6.455×10-1	8.873×10-1	0.00373855	0.0102048	7.141×10-1	9.269×10-1	-0.0129505	0.00999033
indoleacetate	Amino Acid	Tryptophan Metabolism	0	0.0132277	0.0099917	1.856×10-1	5.695×10-1	-0.00179888	0.0099928	8.571×10-1	9.596×10-1	-0.00397955	0.0101185	6.941×10-1	9.212×10-1	0.014947	0.00999754	1.349×10-1	4.972×10-1	0.0128196	0.0102018	2.089×10-1	6.613×10-1	0.000403421	0.00999292	9.678×10-1	9.915×10-1	-0.0040845	0.010509	6.975×10-1	9.222×10-1	0.00737003	0.00999422	4.609×10-1	7.913×10-1	0.00427693	0.0103351	6.790×10-1	9.165×10-1	0.0150294	0.0099944	1.327×10-1	4.932×10-1	0.012888	0.0102033	2.066×10-1	6.584×10-1	-0.00710813	0.00999092
indoleacetoylcarnitine*	Amino Acid	Tryptophan Metabolism	0.18672	0.0194577	0.00999069	5.149×10-2	3.088×10-1	-0.00239308	0.00999278	8.107×10-1	9.464×10-1	-0.00559438	0.0101174	5.803×10-1	8.819×10-1	0.00514452	0.00999852	6.069×10-1	8.722×10-1	0.00131983	0.0102016	8.971×10-1	9.759×10-1	0.00424684	0.00999283	6.709×10-1	8.949×10-1	-0.00196732	0.010508	8.515×10-1	9.649×10-1	0.0133113	0.0099936	1.829×10-1	5.655×10-1	0.00893286	0.0103337	3.874×10-1	7.896×10-1	-0.000760578	0.00999553	9.393×10-1	9.829×10-1	-0.00487652	0.0102029	6.327×10-1	9.020×10-1	-0.00295661	0.00999113
indoleacetylglutamine	Amino Acid	Tryptophan Metabolism	0.202896	0.0235088	0.00998982	1.863×10-2	1.685×10-1	-0.0149113	0.0099917	1.356×10-1	4.980×10-1	-0.0190845	0.0101149	5.922×10-2	3.894×10-1	0.00610201	0.00999847	5.417×10-1	8.376×10-1	0.00147634	0.0102007	8.849×10-1	9.730×10-1	-0.00131396	0.00999292	8.954×10-1	9.717×10-1	-0.00950546	0.0105067	3.656×10-1	7.764×10-1	0.0129939	0.00999365	1.936×10-1	5.793×10-1	0.00748952	0.0103329	4.686×10-1	8.356×10-1	0.00255306	0.0099955	7.984×10-1	9.420×10-1	-0.00227316	0.0102021	8.237×10-1	9.605×10-1	0.00382344	0.0099911
indolelactate	Amino Acid	Tryptophan Metabolism	0	0.0182282	0.00999092	6.811×10-2	3.566×10-1	0.00148353	0.0099928	8.820×10-1	9.679×10-1	-0.00142085	0.0101178	8.883×10-1	9.739×10-1	0.0127479	0.00999784	2.023×10-1	5.890×10-1	0.00949228	0.0102014	3.521×10-1	7.703×10-1	-0.00167858	0.00999291	8.666×10-1	9.623×10-1	-0.00810008	0.010508	4.408×10-1	8.241×10-1	-0.00122758	0.00999448	9.022×10-1	9.740×10-1	-0.00628019	0.0103342	5.434×10-1	8.659×10-1	0.0204983	0.00999343	4.028×10-2	2.694×10-1	0.0175383	0.0102018	8.562×10-2	4.609×10-1	0.0160752	0.00998988
indolepropionate	Amino Acid	Tryptophan Metabolism	0.0112831	-0.0094257	0.00999213	3.455×10-1	7.132×10-1	-0.000780563	0.00999281	9.377×10-1	9.829×10-1	0.000720933	0.010119	9.432×10-1	9.881×10-1	0.00756004	0.00999837	4.496×10-1	7.841×10-1	0.00982785	0.0102026	3.354×10-1	7.588×10-1	-0.00548439	0.00999277	5.831×10-1	8.603×10-1	-0.00283761	0.0105095	7.872×10-1	9.524×10-1	0.000635475	0.00999449	9.493×10-1	9.848×10-1	0.00324819	0.0103356	7.533×10-1	9.393×10-1	0.00330003	0.00999547	7.413×10-1	9.219×10-1	0.0054177	0.0102044	5.955×10-1	8.879×10-1	-0.00313733	0.00999112
kynurenate	Amino Acid	Tryptophan Metabolism	9.98502e-05	0.0244697	0.00998959	1.432×10-2	1.446×10-1	-0.00440921	0.00999272	6.590×10-1	8.909×10-1	-0.00847067	0.0101161	4.024×10-1	7.993×10-1	0.00252965	0.00999862	8.003×10-1	9.424×10-1	-0.00244289	0.0102004	8.107×10-1	9.592×10-1	-0.00482107	0.00999281	6.295×10-1	8.831×10-1	-0.0137137	0.010506	1.918×10-1	6.388×10-1	0.00744827	0.00999421	4.561×10-1	7.896×10-1	0.00129705	0.010333	9.001×10-1	9.771×10-1	0.0194857	0.00999363	5.123×10-2	3.081×10-1	0.015173	0.0102008	1.369×10-1	5.593×10-1	0.0194895	0.00998927
kynurenine	Amino Acid	Tryptophan Metabolism	0	0.0132146	0.00999171	1.860×10-1	5.696×10-1	-0.0198486	0.00999084	4.699×10-2	2.932×10-1	-0.0224857	0.0101161	2.625×10-2	2.514×10-1	-0.00602221	0.00999847	5.470×10-1	8.415×10-1	-0.00901266	0.0102022	3.770×10-1	7.829×10-1	-0.00174034	0.00999291	8.617×10-1	9.610×10-1	-0.00645115	0.0105089	5.393×10-1	8.644×10-1	-0.0114106	0.00999384	2.536×10-1	6.390×10-1	-0.0158038	0.010334	1.262×10-1	5.431×10-1	0.00933899	0.00999509	3.501×10-1	7.160×10-1	0.00695996	0.0102038	4.952×10-1	8.435×10-1	0.00911129	0.00999076
N-acetylkynurenine (2)	Amino Acid	Tryptophan Metabolism	0.11333	0.0276912	0.00998875	5.578×10-3	7.788×10-2	0.0135319	0.0099919	1.757×10-1	5.565×10-1	0.00940628	0.0101151	3.524×10-1	7.703×10-1	-0.0123176	0.00999789	2.180×10-1	6.081×10-1	-0.0185716	0.0101979	6.862×10-2	4.126×10-1	0.0104074	0.00999238	2.977×10-1	6.752×10-1	0.00202659	0.010506	8.470×10-1	9.639×10-1	-0.0133719	0.0099936	1.809×10-1	5.631×10-1	-0.0218462	0.0103298	3.447×10-2	2.940×10-1	0.0337439	0.00998984	7.334×10-4	1.871×10-2	0.0293574	0.0101968	3.997×10-3	8.027×10-2	0.00318226	0.00999112
N-acetyltryptophan	Amino Acid	Tryptophan Metabolism	0.0122816	0.0249985	0.00998946	1.235×10-2	1.309×10-1	0.00937631	0.00999237	3.481×10-1	7.153×10-1	0.0055797	0.0101161	5.813×10-1	8.819×10-1	-0.0219952	0.00999623	2.780×10-2	2.162×10-1	-0.0280902	0.0101964	5.882×10-3	1.053×10-1	0.00791033	0.00999261	4.286×10-1	7.753×10-1	0.000186901	0.0105067	9.858×10-1	9.959×10-1	-0.0179724	0.00999288	7.212×10-2	3.705×10-1	-0.0260324	0.0103296	1.174×10-2	1.549×10-1	0.0269556	0.0099919	6.993×10-3	9.024×10-2	0.0228475	0.0101992	2.511×10-2	2.439×10-1	0.011338	0.00999053
N-formylanthranilic acid	Amino Acid	Tryptophan Metabolism	0.0525212	0.0115781	0.00999191	2.466×10-1	6.322×10-1	-0.00564841	0.00999265	5.719×10-1	8.541×10-1	-0.00766063	0.0101185	4.490×10-1	8.284×10-1	-0.0136312	0.00999772	1.728×10-1	5.526×10-1	-0.0165963	0.0102015	1.038×10-1	5.010×10-1	-0.00673947	0.0099927	5.000×10-1	8.114×10-1	-0.0114199	0.0105087	2.772×10-1	7.174×10-1	0.00862139	0.00999412	3.884×10-1	7.424×10-1	0.00606469	0.0103352	5.574×10-1	8.731×10-1	0.0133205	0.00999464	1.826×10-1	5.655×10-1	0.0114531	0.0102036	2.617×10-1	7.046×10-1	0.00772923	0.00999087
oxindolylalanine	Amino Acid	Tryptophan Metabolism	0.0017973	0.000102097	0.00999258	9.918×10-1	9.993×10-1	-0.00434061	0.00999272	6.640×10-1	8.931×10-1	-0.00446736	0.0101194	6.589×10-1	9.077×10-1	-0.00203533	0.00999863	8.387×10-1	9.541×10-1	-0.00214056	0.0102035	8.338×10-1	9.626×10-1	0.0221526	0.00999047	2.662×10-2	2.096×10-1	0.0244672	0.0105072	1.990×10-2	2.158×10-1	-0.0121608	0.00999375	2.237×10-1	6.129×10-1	-0.0130328	0.0103353	2.073×10-1	6.590×10-1	-0.00636891	0.00999533	5.240×10-1	8.250×10-1	-0.00665936	0.0102047	5.140×10-1	8.510×10-1	0.0195944	0.00998925
picolinate	Amino Acid	Tryptophan Metabolism	0.0448328	0.0113413	0.00999194	2.564×10-1	6.417×10-1	-0.00436981	0.00999272	6.619×10-1	8.920×10-1	-0.00631132	0.0101186	5.328×10-1	8.609×10-1	0.0127687	0.00999784	2.016×10-1	5.886×10-1	0.0109429	0.0102023	2.835×10-1	7.237×10-1	0.0066926	0.0099927	5.030×10-1	8.129×10-1	0.00351786	0.0105093	7.378×10-1	9.342×10-1	-0.000236416	0.00999449	9.811×10-1	9.963×10-1	-0.00334345	0.0103354	7.463×10-1	9.376×10-1	-0.00893307	0.00999513	3.715×10-1	7.305×10-1	-0.0116907	0.0102036	2.519×10-1	6.963×10-1	0.0144192	0.00999013
serotonin	Amino Acid	Tryptophan Metabolism	0.0375437	-0.00106071	0.00999257	9.155×10-1	9.770×10-1	0.0125487	0.00999203	2.092×10-1	5.976×10-1	0.0130386	0.0101186	1.976×10-1	6.463×10-1	-0.00555773	0.0099985	5.783×10-1	8.564×10-1	-0.00556714	0.0102033	5.853×10-1	8.838×10-1	-0.0059941	0.00999274	5.486×10-1	8.419×10-1	-0.00626653	0.0105098	5.510×10-1	8.699×10-1	-0.00135617	0.00999448	8.921×10-1	9.700×10-1	-0.00116125	0.0103361	9.105×10-1	9.791×10-1	0.0132252	0.00999466	1.858×10-1	5.696×10-1	0.0140064	0.010204	1.699×10-1	6.109×10-1	-0.0035783	0.00999111
tryptophan	Amino Acid	Tryptophan Metabolism	0	0.0133798	0.00999168	1.806×10-1	5.628×10-1	0.00658868	0.0099926	5.097×10-1	8.165×10-1	0.00459654	0.0101184	6.496×10-1	9.056×10-1	0.0103673	0.00999811	2.998×10-1	6.773×10-1	0.0080193	0.0102023	4.319×10-1	8.172×10-1	0.0181917	0.00999127	6.867×10-2	3.587×10-1	0.0155383	0.0105079	1.392×10-1	5.636×10-1	-0.0153358	0.00999331	1.249×10-1	4.794×10-1	-0.0200465	0.0103332	5.241×10-2	3.604×10-1	0.0140448	0.00999454	1.600×10-1	5.351×10-1	0.0118299	0.0102034	2.463×10-1	6.902×10-1	-0.00141406	0.00999116
tryptophan betaine	Amino Acid	Tryptophan Metabolism	0.0595107	0.0149431	0.00999146	1.348×10-1	4.971×10-1	0.0114412	0.00999216	2.522×10-1	6.375×10-1	0.00931999	0.0101179	3.570×10-1	7.713×10-1	-0.000250484	0.00999865	9.800×10-1	9.961×10-1	-0.00336124	0.0102023	7.418×10-1	9.360×10-1	0.00778335	0.00999262	4.361×10-1	7.792×10-1	0.0034906	0.0105088	7.398×10-1	9.349×10-1	0.00876796	0.00999411	3.803×10-1	7.359×10-1	0.00530443	0.0103348	6.078×10-1	8.927×10-1	-0.00720228	0.00999527	4.712×10-1	7.944×10-1	-0.0106428	0.0102033	2.969×10-1	7.317×10-1	0.0138942	0.00999021
xanthurenate	Amino Acid	Tryptophan Metabolism	0.0263605	0.0272146	0.00998888	6.451×10-3	8.574×10-2	-0.0105651	0.00999226	2.904×10-1	6.707×10-1	-0.015226	0.0101146	1.323×10-1	5.545×10-1	0.00566019	0.00999849	5.713×10-1	8.540×10-1	0.000247393	0.0101997	9.806×10-1	9.954×10-1	0.00771083	0.00999263	4.403×10-1	7.810×10-1	-0.000792784	0.0105061	9.399×10-1	9.866×10-1	0.0089511	0.00999409	3.705×10-1	7.299×10-1	0.00215618	0.0103322	8.347×10-1	9.626×10-1	0.034182	0.00998969	6.247×10-4	1.638×10-2	0.0299141	0.0101968	3.357×10-3	7.126×10-2	0.0146388	0.0099901
3-(4-hydroxyphenyl)lactate	Amino Acid	Tyrosine Metabolism	9.98502e-05	0.018115	0.00999094	6.984×10-2	3.625×10-1	0.00891179	0.00999242	3.725×10-1	7.310×10-1	0.00621438	0.0101176	5.391×10-1	8.644×10-1	0.0187001	0.0099969	6.143×10-2	3.394×10-1	0.0157137	0.0102006	1.235×10-1	5.376×10-1	0.01024	0.0099924	3.055×10-1	6.795×10-1	0.00512139	0.0105082	6.260×10-1	8.996×10-1	-0.00236527	0.00999446	8.129×10-1	9.469×10-1	-0.007466	0.0103341	4.700×10-1	8.358×10-1	0.00760493	0.00999524	4.468×10-1	7.829×10-1	0.00412415	0.0102032	6.861×10-1	9.201×10-1	0.0264807	0.00998767
3-methoxytyrosine	Amino Acid	Tyrosine Metabolism	0.000898652	-0.00993825	0.00999209	3.199×10-1	6.920×10-1	-0.0145607	0.00999175	1.451×10-1	5.118×10-1	-0.0133266	0.0101181	1.878×10-1	6.352×10-1	0.00392376	0.00999857	6.947×10-1	9.049×10-1	0.00614778	0.0102028	5.468×10-1	8.678×10-1	-0.0134258	0.00999202	1.791×10-1	5.606×10-1	-0.0114457	0.0105089	2.761×10-1	7.174×10-1	-0.00201809	0.00999447	8.400×10-1	9.544×10-1	0.000550101	0.0103356	9.576×10-1	9.910×10-1	-0.0248212	0.00999245	1.301×10-2	1.354×10-1	-0.0237838	0.0102017	1.975×10-2	2.152×10-1	0.00282379	0.00999113
4-hydroxyphenylpyruvate	Amino Acid	Tyrosine Metabolism	0.178832	0.0244951	0.00998958	1.422×10-2	1.440×10-1	0.0206354	0.00999069	3.890×10-2	2.648×10-1	0.0172061	0.010115	8.896×10-2	4.676×10-1	0.00616949	0.00999846	5.372×10-1	8.349×10-1	0.00134198	0.0102004	8.953×10-1	9.756×10-1	0.0177246	0.00999135	7.609×10-2	3.818×10-1	0.0112145	0.0105063	2.858×10-1	7.247×10-1	0.0291682	0.00999024	3.512×10-3	5.555×10-2	0.0245177	0.0103301	1.764×10-2	1.982×10-1	-0.0065375	0.00999532	5.131×10-1	8.185×10-1	-0.0119547	0.0102012	2.413×10-1	6.896×10-1	0.00855268	0.0099908
4-methoxyphenol sulfate	Amino Acid	Tyrosine Metabolism	0.0466301	0.0169144	0.00999115	9.050×10-2	4.157×10-1	0.00135309	0.0099928	8.923×10-1	9.701×10-1	-0.00134256	0.010118	8.944×10-1	9.754×10-1	0.00227145	0.00999863	8.203×10-1	9.485×10-1	-0.00114418	0.010202	9.107×10-1	9.791×10-1	0.000726752	0.00999292	9.420×10-1	9.830×10-1	-0.00498964	0.0105084	6.349×10-1	9.023×10-1	0.0133803	0.00999359	1.806×10-1	5.628×10-1	0.00969969	0.0103341	3.480×10-1	7.681×10-1	0.00975726	0.00999505	3.290×10-1	7.003×10-1	0.00661937	0.0102033	5.165×10-1	8.519×10-1	-0.00113674	0.00999116
dopamine 3-O-sulfate	Amino Acid	Tyrosine Metabolism	0.0153769	0.0249601	0.00998946	1.248×10-2	1.320×10-1	-0.00842576	0.00999246	3.991×10-1	7.522×10-1	-0.0126684	0.0101155	2.105×10-1	6.629×10-1	0.011228	0.00999802	2.615×10-1	6.460×10-1	0.00651285	0.0102001	5.232×10-1	8.544×10-1	0.0202239	0.00999088	4.297×10-2	2.782×10-1	0.0138196	0.0105058	1.884×10-1	6.363×10-1	0.0299253	0.00999001	2.746×10-3	4.764×10-2	0.0252007	0.0103298	1.472×10-2	1.776×10-1	-0.00784825	0.00999522	4.324×10-1	7.764×10-1	-0.0134184	0.0102009	1.884×10-1	6.363×10-1	0.0144002	0.00999013
gentisate	Amino Acid	Tyrosine Metabolism	0.218073	0.00163782	0.00999257	8.698×10-1	9.634×10-1	-0.0122637	0.00999206	2.197×10-1	6.094×10-1	-0.0128396	0.0101186	2.045×10-1	6.564×10-1	0.0104261	0.00999811	2.971×10-1	6.748×10-1	0.0105168	0.0102029	3.027×10-1	7.360×10-1	-0.0163529	0.00999159	1.017×10-1	4.355×10-1	-0.0186483	0.0105084	7.599×10-2	4.332×10-1	-0.00364322	0.00999442	7.155×10-1	9.134×10-1	-0.00434244	0.010336	6.744×10-1	9.143×10-1	0.00361496	0.00999546	7.176×10-1	9.142×10-1	0.00342391	0.0102049	7.372×10-1	9.342×10-1	0.0131673	0.0099903
homovanillate (HVA)	Amino Acid	Tyrosine Metabolism	0.301947	-0.00582872	0.00999241	5.597×10-1	8.479×10-1	-0.00836397	0.00999246	4.026×10-1	7.554×10-1	-0.00763568	0.010119	4.505×10-1	8.301×10-1	-0.00935814	0.00999821	3.493×10-1	7.160×10-1	-0.0085352	0.010203	4.029×10-1	7.994×10-1	-0.0016159	0.00999291	8.715×10-1	9.637×10-1	0.000209151	0.0105098	9.841×10-1	9.954×10-1	0.0222068	0.00999203	2.628×10-2	2.086×10-1	0.0253367	0.0103328	1.422×10-2	1.746×10-1	-0.000185365	0.00999553	9.852×10-1	9.978×10-1	0.00103015	0.0102048	9.196×10-1	9.808×10-1	0.00429359	0.00999108
N-acetyltyrosine	Amino Acid	Tyrosine Metabolism	0.0177733	0.0232201	0.00998988	2.013×10-2	1.778×10-1	0.0187811	0.00999105	6.017×10-2	3.363×10-1	0.0155105	0.0101155	1.252×10-1	5.412×10-1	-0.0035438	0.00999859	7.230×10-1	9.164×10-1	-0.00850786	0.0102004	4.043×10-1	7.997×10-1	0.0203274	0.00999086	4.192×10-2	2.748×10-1	0.0145301	0.0105062	1.667×10-1	6.071×10-1	-0.0035158	0.00999443	7.250×10-1	9.170×10-1	-0.0100876	0.0103328	3.290×10-1	7.540×10-1	0.0221717	0.00999307	2.653×10-2	2.096×10-1	0.0182348	0.0102006	7.387×10-2	4.282×10-1	0.00319008	0.00999112
N-formylphenylalanine	Amino Acid	Tyrosine Metabolism	0.18642	0.00698086	0.00999234	4.848×10-1	8.021×10-1	-0.00694339	0.00999257	4.872×10-1	8.037×10-1	-0.0082465	0.0101189	4.151×10-1	8.065×10-1	-0.0124428	0.00999788	2.133×10-1	6.028×10-1	-0.014405	0.0102022	1.580×10-1	5.941×10-1	0.000774328	0.00999292	9.382×10-1	9.829×10-1	-0.0015346	0.0105098	8.839×10-1	9.730×10-1	-0.00114531	0.00999448	9.088×10-1	9.749×10-1	-0.00312717	0.0103358	7.622×10-1	9.435×10-1	0.0188937	0.00999375	5.871×10-2	3.333×10-1	0.0182267	0.0102031	7.407×10-2	4.287×10-1	0.0118732	0.00999047
[truncated: 290 more rows]
[truncated: 22 more columns]

## Sheet: ESM3
ESM Table 3: Member SNVs in T2D genetic clusters
[truncated: 1,252 more rows]

## Sheet: ESM4
ESM Table 4: The MAFs for 49 missing SNVs in METSIM
[truncated: 51 more rows]

## Sheet: ESM5
ESM Table 5: Enrichment of biochemical class and metabolic pathway in PRS-associated metabolites
[truncated: 193 more rows]

[truncated: 6 more sheets: ESM6, ESM7, ESM8, ESM9, ESM10, ESM11]
